# Supplementary material for: Three new acid M + arsenates and phosphates with multiply protonated As/PO4 groups
Source: Acta Crystallogr C Struct Chem. 2019 Jul 25;75(Pt 8):1134–41. doi: 10.1107/S2053229619008489 (PMC6681722; doi:10.1107/S2053229619008489)
Supplement: Supplementary file 1 [file c-75-01134-sup1.cif]

##############################################################################
#                                                                            #
# This CIF contains the data in a paper accepted for publication in          #
# Acta Crystallographica Section C. It conforms to the requirements of       #
# Notes for Authors for Acta Crystallographica Section C, and has been       #
# peer reviewed under the auspices of the IUCr Commission on Journals.       #
#                                                                            #
# Full details of the Crystallographic Information File format               #
# are given in the paper "The Crystallographic Information File (CIF):       #
# a New Standard Archive File for Crystallography" by S. R. Hall, F. H.      #
# Allen and I. D. Brown [Acta Cryst. (1991), A47, 655-685].                  #
#                                                                            #
# The current version of the core CIF dictionary is obtainable from          #
# ftp://ftp.iucr.org/pub/cif_core.dic.                                       #
#                                                                            #
# Software is freely available for graphical display of the structure(s)     #
# in this CIF. For information consult the CIF software page                 #
# http://www.iucr.org/resources/cif/software.                                #
#                                                                            #
# This file may be used for bona fide research purposes within the           #
# scientific community so long as proper attribution is given to the journal # 
# article from which it was obtained.                                        #
#                                                                            #
##############################################################################
data_CsH2AsO4H3AsO42
_audit_creation_method     'SHELXL-2016/6'
_database_code_depnum_ccdc_archive     'CCDC 1922989'
_chemical_name_systematic
;
Caesium dihydrogen arsenate(V) bis[trihydrogen arsenate(V)]
;
_chemical_name_common     ?
_chemical_formula_moiety     'As3 Cs H8 O12'
_chemical_formula_sum     'As3 Cs H8 O12'
_chemical_formula_iupac     'Cs (H2 As O4) (H3 As O4)2'
_chemical_formula_weight     557.73
_chemical_melting_point     ?
_space_group_crystal_system     monoclinic
_space_group_name_H-M_alt     'P 21/c'
_space_group_name_Hall     '-P 2ybc'
loop_
    _space_group_symop_operation_xyz
    'x, y, z'
    '-x, y+1/2, -z+1/2'
    '-x, -y, -z'
    'x, -y-1/2, z-1/2'
_cell_length_a     9.712(2)
_cell_length_b     12.738(3)
_cell_length_c     9.307(2)
_cell_angle_alpha     90
_cell_angle_beta     90.91(3)
_cell_angle_gamma     90
_cell_volume     1151.2(4)
_cell_formula_units_Z     4
_cell_measurement_reflns_used     4360
_cell_measurement_theta_min     2.711
_cell_measurement_theta_max     32.589
_cell_measurement_temperature     293(2)
_exptl_crystal_description     'rounded prisms'
_exptl_crystal_colour     'colourless'
_exptl_crystal_size_max     0.140
_exptl_crystal_size_mid     0.130
_exptl_crystal_size_min     0.080
_exptl_crystal_density_diffrn     3.218
_exptl_crystal_density_meas     ?
_exptl_crystal_density_method     'not measured'
_exptl_crystal_F_000     1032
_exptl_absorpt_coefficient_mu     11.826
_exptl_absorpt_correction_type     multi-scan
_exptl_absorpt_process_details
;
(SCALEPACK; Otwinowski <i>et al.</i>, 2003)
;
_exptl_absorpt_correction_T_min     0.2883
_exptl_absorpt_correction_T_max     0.4513
_diffrn_ambient_temperature     293(2)
_diffrn_source     'fine-focus sealed tube'
_diffrn_radiation_type     MoK\a
_diffrn_radiation_wavelength     0.71073
_diffrn_measurement_device_type     'Nonius KappaCCD single-crystal four-circle'
_diffrn_measurement_method     '\f and \w scans'
_diffrn_detector_area_resol_mean     ?
_diffrn_reflns_number     8200
_diffrn_reflns_av_R_equivalents     0.0161
_diffrn_reflns_av_unetI/netI     0.0217
_diffrn_reflns_theta_min     2.711
_diffrn_reflns_theta_max     32.589
_diffrn_reflns_theta_full     25.242
_diffrn_measured_fraction_theta_max     0.999
_diffrn_measured_fraction_theta_full     0.998
_diffrn_reflns_limit_h_min     -14
_diffrn_reflns_limit_h_max     14
_diffrn_reflns_limit_k_min     -19
_diffrn_reflns_limit_k_max     19
_diffrn_reflns_limit_l_min     -14
_diffrn_reflns_limit_l_max     14
_refine_special_details     ?
_reflns_number_total     4186
_reflns_number_gt     3411
_reflns_threshold_expression     'I > 2\s(I)'
_refine_ls_structure_factor_coef     Fsqd
_refine_ls_matrix_type     full
_refine_ls_R_factor_all     0.0335
_refine_ls_R_factor_gt     0.0226
_refine_ls_wR_factor_gt     0.0505
_refine_ls_wR_factor_ref     0.0540
_refine_ls_goodness_of_fit_ref     1.047
_refine_ls_restrained_S_all     1.047
_refine_ls_number_reflns     4186
_refine_ls_number_parameters     178
_refine_ls_number_restraints     1
_refine_ls_hydrogen_treatment     refall
_refine_ls_weighting_scheme     calc
_refine_ls_weighting_details
              'w=1/[\s^2^(Fo^2^)+(0.0217P)^2^+1.0466P] where P=(Fo^2^+2Fc^2^)/3'
_atom_sites_solution_hydrogens     difmap
_atom_sites_solution_primary     direct
_atom_sites_solution_secondary     difmap
_refine_ls_shift/su_max     0.002
_refine_ls_shift/su_mean     0.000
_refine_diff_density_max     0.912
_refine_diff_density_min     -1.599
_refine_ls_extinction_method
;
SHELXL2016 (Sheldrick, 2015)
;
_refine_ls_extinction_coef     0.00340(11)
_refine_ls_extinction_expression
                                  'Fc^*^=kFc[1+0.001xFc^2^\l^3^/sin(2\q)]^-1/4^'
loop_
    _atom_type_symbol
    _atom_type_description
    _atom_type_scat_dispersion_real
    _atom_type_scat_dispersion_imag
    _atom_type_scat_source
    'O' 'O' 0.0106 0.0060
                         'International Tables Vol C Tables 4.2.6.8 and 6.1.1.4'
    'As' 'As' 0.0499 2.0058
                         'International Tables Vol C Tables 4.2.6.8 and 6.1.1.4'
    'Cs' 'Cs' -0.3680 2.1192
                         'International Tables Vol C Tables 4.2.6.8 and 6.1.1.4'
    'H' 'H' 0.0000 0.0000
                         'International Tables Vol C Tables 4.2.6.8 and 6.1.1.4'
_computing_data_collection
;
COLLECT (Nonius, 2003)
;
_computing_cell_refinement
;
SCALEPACK (Otwinowski <i>et al.</i>, 2003)
;
_computing_data_reduction
;
DENZO and SCALEPACK (Otwinowski <i>et al.</i>, 2003)
;
_computing_structure_solution
;
SHELXS97 (Sheldrick, 2008)
;
_computing_structure_refinement
;
SHELXL2016 (Sheldrick, 2015)
;
_computing_molecular_graphics
;
DIAMOND (Brandenburg, 2005)
;
_computing_publication_material
;
publCIF (Westrip, 2010)
;
loop_
    _atom_site_type_symbol
    _atom_site_label
    _atom_site_fract_x
    _atom_site_fract_y
    _atom_site_fract_z
    _atom_site_U_iso_or_equiv
    _atom_site_adp_type
    _atom_site_calc_flag
    _atom_site_occupancy
    _atom_site_disorder_assembly
    _atom_site_disorder_group
    Cs Cs1 0.22962(2) 0.51389(2) 0.27149(2) 0.03776(6) Uani d 1 . .
    As As1 0.00263(2) 0.23648(2) 0.48710(2) 0.01694(5) Uani d 1 . .
    As As2 0.46332(2) 0.24756(2) 0.02338(2) 0.01917(6) Uani d 1 . .
    As As3 0.73534(2) 0.47250(2) 0.25789(2) 0.02105(6) Uani d 1 . .
    O O1 0.01202(17) 0.31350(12) 0.62862(15) 0.0225(3) Uani d 1 . .
    O O2 -0.15805(17) 0.21801(14) 0.41934(18) 0.0273(3) Uani d 1 . .
    O O3 0.0553(2) 0.11305(13) 0.5291(2) 0.0298(4) Uani d 1 . .
    O O4 0.10335(17) 0.28641(13) 0.35555(17) 0.0255(3) Uani d 1 . .
    O O5 0.42912(18) 0.17618(13) -0.11930(16) 0.0262(3) Uani d 1 . .
    O O6 0.60947(17) 0.20728(13) 0.10689(19) 0.0277(4) Uani d 1 . .
    O O7 0.4908(2) 0.37667(14) -0.0112(2) 0.0411(5) Uani d 1 . .
    O O8 0.32988(19) 0.23889(17) 0.1389(2) 0.0351(4) Uani d 1 . .
    O O9 0.73949(17) 0.54949(13) 0.11525(18) 0.0284(4) Uani d 1 . .
    O O10 0.75902(17) 0.34537(13) 0.22914(17) 0.0269(4) Uani d 1 . .
    O O11 0.8597(2) 0.50491(15) 0.3823(2) 0.0405(5) Uani d 1 . .
    O O12 0.5816(2) 0.49272(15) 0.3400(2) 0.0417(5) Uani d 1 . .
    H H2 -0.179(4) 0.265(3) 0.360(4) 0.061(12) Uiso d 1 . .
    H H3 0.115(4) 0.095(3) 0.477(4) 0.067(12) Uiso d 1 . .
    H H4 0.081(4) 0.250(3) 0.273(4) 0.054(10) Uiso d 1 . .
    H H6 0.659(4) 0.262(2) 0.144(4) 0.080(14) Uiso d 1 . .
    H H7 0.420(4) 0.402(3) -0.044(4) 0.059(11) Uiso d 1 . .
    H H8 0.353(4) 0.262(3) 0.218(4) 0.060(11) Uiso d 1 . .
    H H11 0.888(4) 0.563(3) 0.378(4) 0.076(14) Uiso d 1 . .
    H H12 0.543(4) 0.437(3) 0.350(4) 0.062(11) Uiso d 1 . .
loop_
    _atom_site_aniso_label
    _atom_site_aniso_U_11
    _atom_site_aniso_U_22
    _atom_site_aniso_U_33
    _atom_site_aniso_U_12
    _atom_site_aniso_U_13
    _atom_site_aniso_U_23
    Cs1 0.04230(11) 0.02498(8) 0.04561(11) 0.00032(6) -0.01130(8) -0.00318(7)
    As1 0.01957(10) 0.01814(10) 0.01307(9) -0.00029(8) -0.00091(7) -0.00053(7)
    As2 0.01818(11) 0.01998(10) 0.01925(11) 0.00205(8) -0.00274(8) -0.00085(8)
    As3 0.02387(11) 0.01600(11) 0.02320(11) -0.00176(8) -0.00263(8) 0.00363(8)
    O1 0.0306(8) 0.0218(7) 0.0152(7) -0.0005(6) -0.0010(6) -0.0031(6)
    O2 0.0224(8) 0.0343(9) 0.0251(8) -0.0062(7) -0.0048(6) 0.0062(7)
    O3 0.0371(10) 0.0213(8) 0.0311(9) 0.0077(7) 0.0072(8) 0.0037(7)
    O4 0.0271(8) 0.0314(8) 0.0179(7) -0.0088(7) 0.0032(6) -0.0016(6)
    O5 0.0298(9) 0.0305(8) 0.0182(7) 0.0036(7) -0.0013(6) -0.0046(6)
    O6 0.0231(8) 0.0205(8) 0.0392(9) 0.0011(6) -0.0103(7) 0.0019(7)
    O7 0.0416(12) 0.0211(8) 0.0601(13) 0.0007(8) -0.0166(10) 0.0085(8)
    O8 0.0244(9) 0.0577(13) 0.0233(9) 0.0012(8) 0.0031(7) -0.0088(8)
    O9 0.0260(8) 0.0283(8) 0.0308(8) -0.0016(7) 0.0001(7) 0.0126(7)
    O10 0.0316(9) 0.0179(7) 0.0307(8) 0.0019(6) -0.0105(7) -0.0006(6)
    O11 0.0527(13) 0.0260(9) 0.0419(11) -0.0106(9) -0.0227(9) 0.0034(8)
    O12 0.0441(12) 0.0246(9) 0.0570(13) 0.0001(8) 0.0238(10) 0.0039(9)
_geom_special_details
;
 All esds (except the esd in the dihedral angle between two l.s. planes)
 are estimated using the full covariance matrix.  The cell esds are taken
 into account individually in the estimation of esds in distances, angles
 and torsion angles; correlations between esds in cell parameters are only
 used when they are defined by crystal symmetry.  An approximate (isotropic)
 treatment of cell esds is used for estimating esds involving l.s. planes.
;
loop_
    _geom_bond_atom_site_label_1
    _geom_bond_atom_site_label_2
    _geom_bond_site_symmetry_2
    _geom_bond_distance
    _geom_bond_publ_flag
    Cs1 O6 2_655 3.1202(17) y
    Cs1 O2 2 3.2184(19) y
    Cs1 O3 4_565 3.2326(19) y
    Cs1 O4 . 3.2469(17) y
    Cs1 O5 4_566 3.2536(18) y
    Cs1 O1 3_566 3.3579(17) y
    Cs1 O11 3_666 3.359(2) y
    Cs1 O12 . 3.478(2) y
    Cs1 O9 3_665 3.7056(19) y
    Cs1 O11 1_455 3.755(3) y
    Cs1 O8 . 3.844(2) y
    Cs1 O7 3_665 3.924(3) y
    Cs1 O12 3_666 4.028(3) ?
    Cs1 O7 . 4.077(3) ?
    Cs1 O3 2 4.103(2) ?
    Cs1 O10 2_655 4.2239(19) ?
    Cs1 As1 2 4.3298(9) ?
    Cs1 As3 3_666 4.3913(10) ?
    Cs1 As1 3_566 4.5175(9) ?
    Cs1 O2 3_566 4.527(2) ?
    Cs1 H8 . 3.46(4) ?
    Cs1 H12 . 3.27(4) ?
    Cs1 H2 2 3.45(4) ?
    Cs1 H3 4_565 3.25(4) ?
    Cs1 H6 2_655 3.43(4) ?
    As1 O1 . 1.6437(15) y
    As1 O2 . 1.6903(17) y
    As1 O3 . 1.6970(17) y
    As1 O4 . 1.7025(16) y
    As2 O5 . 1.6390(16) y
    As2 O6 . 1.6874(16) y
    As2 O7 . 1.6977(19) y
    As2 O8 . 1.7004(19) y
    As3 O9 . 1.6515(16) y
    As3 O10 . 1.6579(17) y
    As3 O12 . 1.707(2) y
    As3 O11 . 1.7104(19) y
    O2 H2 . 0.83(4) ?
    O3 H3 . 0.79(4) ?
    O4 H4 . 0.92(3) ?
    O6 H6 . 0.910(18) ?
    O7 H7 . 0.81(4) ?
    O8 H8 . 0.82(4) ?
    O11 H11 . 0.79(4) ?
    O12 H12 . 0.81(4) ?
loop_
    _geom_angle_atom_site_label_1
    _geom_angle_atom_site_label_2
    _geom_angle_atom_site_label_3
    _geom_angle_site_symmetry_1
    _geom_angle_site_symmetry_3
    _geom_angle
    _geom_angle_publ_flag
    O6 Cs1 O2 2_655 2 70.42(5) ?
    O6 Cs1 O3 2_655 4_565 154.40(5) ?
    O2 Cs1 O3 2 4_565 85.00(5) ?
    O6 Cs1 O4 2_655 . 143.71(4) ?
    O2 Cs1 O4 2 . 140.79(5) ?
    O3 Cs1 O4 4_565 . 61.72(4) ?
    O6 Cs1 O5 2_655 4_566 100.47(5) ?
    O2 Cs1 O5 2 4_566 153.62(4) ?
    O3 Cs1 O5 4_565 4_566 98.54(5) ?
    O4 Cs1 O5 . 4_566 59.07(4) ?
    O6 Cs1 O1 2_655 3_566 74.39(4) ?
    O2 Cs1 O1 2 3_566 58.54(4) ?
    O3 Cs1 O1 4_565 3_566 99.22(5) ?
    O4 Cs1 O1 . 3_566 104.44(4) ?
    O5 Cs1 O1 4_566 3_566 144.69(4) ?
    O6 Cs1 O11 2_655 3_666 81.01(5) ?
    O2 Cs1 O11 2 3_666 122.02(5) ?
    O3 Cs1 O11 4_565 3_666 119.57(5) ?
    O4 Cs1 O11 . 3_666 66.48(4) ?
    O5 Cs1 O11 4_566 3_666 78.98(5) ?
    O1 Cs1 O11 3_566 3_666 65.72(5) ?
    O6 Cs1 O12 2_655 . 60.63(5) ?
    O2 Cs1 O12 2 . 111.52(5) ?
    O3 Cs1 O12 4_565 . 126.27(5) ?
    O4 Cs1 O12 . . 105.10(5) ?
    O5 Cs1 O12 4_566 . 46.08(4) ?
    O1 Cs1 O12 3_566 . 133.57(4) ?
    O11 Cs1 O12 3_666 . 94.97(6) ?
    O6 Cs1 O9 2_655 3_665 118.46(5) ?
    O2 Cs1 O9 2 3_665 70.13(4) ?
    O3 Cs1 O9 4_565 3_665 42.49(4) ?
    O4 Cs1 O9 . 3_665 94.38(4) ?
    O5 Cs1 O9 4_566 3_665 94.84(4) ?
    O1 Cs1 O9 3_566 3_665 118.64(4) ?
    O11 Cs1 O9 3_666 3_665 160.46(4) ?
    O12 Cs1 O9 . 3_665 93.83(5) ?
    O6 Cs1 O11 2_655 1_455 113.59(5) ?
    O2 Cs1 O11 2 1_455 88.68(5) ?
    O3 Cs1 O11 4_565 1_455 71.56(5) ?
    O4 Cs1 O11 . 1_455 62.61(4) ?
    O5 Cs1 O11 4_566 1_455 117.33(4) ?
    O1 Cs1 O11 3_566 1_455 42.94(4) ?
    O11 Cs1 O11 3_666 1_455 58.10(6) ?
    O12 Cs1 O11 . 1_455 152.77(5) ?
    O9 Cs1 O11 3_665 1_455 110.65(5) ?
    O6 Cs1 O8 2_655 . 135.06(4) ?
    O2 Cs1 O8 2 . 127.77(4) ?
    O3 Cs1 O8 4_565 . 56.82(4) ?
    O4 Cs1 O8 . . 50.42(4) ?
    O5 Cs1 O8 4_566 . 43.09(4) ?
    O1 Cs1 O8 3_566 . 150.13(4) ?
    O11 Cs1 O8 3_666 . 108.28(5) ?
    O12 Cs1 O8 . . 74.64(4) ?
    O9 Cs1 O8 3_665 . 57.64(4) ?
    O11 Cs1 O8 1_455 . 107.98(4) ?
    O6 Cs1 O7 2_655 3_665 66.17(5) ?
    O2 Cs1 O7 2 3_665 61.16(4) ?
    O3 Cs1 O7 4_565 3_665 96.12(5) ?
    O4 Cs1 O7 . 3_665 137.19(4) ?
    O5 Cs1 O7 4_566 3_665 92.45(4) ?
    O1 Cs1 O7 3_566 3_665 115.59(4) ?
    O11 Cs1 O7 3_666 3_665 144.05(5) ?
    O12 Cs1 O7 . 3_665 56.84(5) ?
    O9 Cs1 O7 3_665 3_665 53.85(4) ?
    O11 Cs1 O7 1_455 3_665 148.74(4) ?
    O8 Cs1 O7 . 3_665 86.80(4) ?
    O6 Cs1 O12 2_655 3_666 58.18(4) ?
    O2 Cs1 O12 2 3_666 127.11(4) ?
    O3 Cs1 O12 4_565 3_666 147.33(4) ?
    O4 Cs1 O12 . 3_666 86.18(4) ?
    O5 Cs1 O12 4_566 3_666 56.21(4) ?
    O1 Cs1 O12 3_566 3_666 94.31(4) ?
    O11 Cs1 O12 3_666 3_666 42.12(5) ?
    O12 Cs1 O12 . 3_666 53.27(6) ?
    O9 Cs1 O12 3_665 3_666 145.54(4) ?
    O11 Cs1 O12 1_455 3_666 100.17(5) ?
    O8 Cs1 O12 . 3_666 98.93(4) ?
    O7 Cs1 O12 3_665 3_666 104.61(5) ?
    O6 Cs1 O7 2_655 . 105.03(5) ?
    O2 Cs1 O7 2 . 96.97(4) ?
    O3 Cs1 O7 4_565 . 70.09(5) ?
    O4 Cs1 O7 . . 90.81(4) ?
    O5 Cs1 O7 4_566 . 60.59(4) ?
    O1 Cs1 O7 3_566 . 154.70(4) ?
    O11 Cs1 O7 3_666 . 139.58(5) ?
    O12 Cs1 O7 . . 57.68(5) ?
    O9 Cs1 O7 3_665 . 38.65(4) ?
    O11 Cs1 O7 1_455 . 140.53(4) ?
    O8 Cs1 O7 . . 40.44(4) ?
    O7 Cs1 O7 3_665 . 46.38(5) ?
    O12 Cs1 O7 3_666 . 106.93(4) ?
    O6 Cs1 O3 2_655 2 109.44(4) ?
    O2 Cs1 O3 2 2 40.33(4) ?
    O3 Cs1 O3 4_565 2 48.55(5) ?
    O4 Cs1 O3 . 2 100.71(4) ?
    O5 Cs1 O3 4_566 2 146.51(4) ?
    O1 Cs1 O3 3_566 2 61.34(4) ?
    O11 Cs1 O3 3_666 2 119.62(5) ?
    O12 Cs1 O3 . 2 143.06(5) ?
    O9 Cs1 O3 3_665 2 57.92(4) ?
    O11 Cs1 O3 1_455 2 63.81(4) ?
    O8 Cs1 O3 . 2 103.48(4) ?
    O7 Cs1 O3 3_665 2 86.30(4) ?
    O12 Cs1 O3 3_666 2 155.60(4) ?
    O7 Cs1 O3 . 2 96.43(4) ?
    O6 Cs1 O10 2_655 2_655 36.71(4) ?
    O2 Cs1 O10 2 2_655 36.59(4) ?
    O3 Cs1 O10 4_565 2_655 120.83(4) ?
    O4 Cs1 O10 . 2_655 154.48(4) ?
    O5 Cs1 O10 4_566 2_655 136.79(4) ?
    O1 Cs1 O10 3_566 2_655 50.52(4) ?
    O11 Cs1 O10 3_666 2_655 94.57(4) ?
    O12 Cs1 O10 . 2_655 92.99(4) ?
    O9 Cs1 O10 3_665 2_655 102.35(3) ?
    O11 Cs1 O10 1_455 2_655 93.21(4) ?
    O8 Cs1 O10 . 2_655 154.64(4) ?
    O7 Cs1 O10 3_665 2_655 68.01(4) ?
    O12 Cs1 O10 3_666 2_655 90.61(3) ?
    O7 Cs1 O10 . 2_655 114.28(4) ?
    O3 Cs1 O10 2 2_655 73.06(3) ?
    O6 Cs1 As1 2_655 2 86.45(4) ?
    O2 Cs1 As1 2 2 19.64(3) ?
    O3 Cs1 As1 4_565 2 71.16(4) ?
    O4 Cs1 As1 . 2 121.53(3) ?
    O5 Cs1 As1 4_566 2 164.43(3) ?
    O1 Cs1 As1 3_566 2 50.57(3) ?
    O11 Cs1 As1 3_666 2 116.08(4) ?
    O12 Cs1 As1 . 2 130.88(4) ?
    O9 Cs1 As1 3_665 2 69.65(3) ?
    O11 Cs1 As1 1_455 2 71.36(3) ?
    O8 Cs1 As1 . 2 123.41(3) ?
    O7 Cs1 As1 3_665 2 77.50(3) ?
    O12 Cs1 As1 3_666 2 137.57(3) ?
    O7 Cs1 As1 . 2 104.25(3) ?
    O3 Cs1 As1 2 2 23.02(2) ?
    O10 Cs1 As1 2_655 2 50.06(2) ?
    O6 Cs1 As3 2_655 3_666 64.95(4) ?
    O2 Cs1 As3 2 3_666 122.08(3) ?
    O3 Cs1 As3 4_565 3_666 138.36(4) ?
    O4 Cs1 As3 . 3_666 79.54(3) ?
    O5 Cs1 As3 4_566 3_666 71.42(3) ?
    O1 Cs1 As3 3_566 3_666 75.01(3) ?
    O11 Cs1 As3 3_666 3_666 20.45(4) ?
    O12 Cs1 As3 . 3_666 76.10(5) ?
    O9 Cs1 As3 3_665 3_666 166.23(3) ?
    O11 Cs1 As3 1_455 3_666 77.68(4) ?
    O8 Cs1 As3 . 3_666 109.89(3) ?
    O7 Cs1 As3 3_665 3_666 123.95(4) ?
    O12 Cs1 As3 3_666 3_666 22.88(3) ?
    O7 Cs1 As3 . 3_666 128.41(3) ?
    O3 Cs1 As3 2 3_666 135.12(3) ?
    O10 Cs1 As3 2_655 3_666 87.72(2) ?
    As1 Cs1 As3 2 3_666 124.056(16) ?
    O6 Cs1 As1 2_655 3_566 60.99(4) ?
    O2 Cs1 As1 2 3_566 66.46(3) ?
    O3 Cs1 As1 4_565 3_566 116.05(4) ?
    O4 Cs1 As1 . 3_566 108.35(4) ?
    O5 Cs1 As1 4_566 3_566 131.91(3) ?
    O1 Cs1 As1 3_566 3_566 17.20(3) ?
    O11 Cs1 As1 3_666 3_566 55.56(4) ?
    O12 Cs1 As1 . 3_566 117.41(4) ?
    O9 Cs1 As1 3_665 3_566 133.25(3) ?
    O11 Cs1 As1 1_455 3_566 52.95(3) ?
    O8 Cs1 As1 . 3_566 158.75(3) ?
    O7 Cs1 As1 3_665 3_566 114.39(3) ?
    O12 Cs1 As1 3_666 3_566 77.99(3) ?
    O7 Cs1 As1 . 3_566 160.62(3) ?
    O3 Cs1 As1 2 3_566 77.62(3) ?
    O10 Cs1 As1 2_655 3_566 46.39(3) ?
    As1 Cs1 As1 2 3_566 63.620(14) ?
    As3 Cs1 As1 3_666 3_566 60.497(15) ?
    O6 Cs1 O2 2_655 3_566 41.82(4) ?
    O2 Cs1 O2 2 3_566 72.98(2) ?
    O3 Cs1 O2 4_565 3_566 137.48(4) ?
    O4 Cs1 O2 . 3_566 117.24(4) ?
    O5 Cs1 O2 4_566 3_566 117.36(4) ?
    O1 Cs1 O2 3_566 3_566 38.27(4) ?
    O11 Cs1 O2 3_666 3_566 53.08(4) ?
    O12 Cs1 O2 . 3_566 95.87(4) ?
    O9 Cs1 O2 3_665 3_566 142.89(3) ?
    O11 Cs1 O2 1_455 3_566 72.01(4) ?
    O8 Cs1 O2 . 3_566 159.03(4) ?
    O7 Cs1 O2 3_665 3_566 103.84(4) ?
    O12 Cs1 O2 3_666 3_566 61.15(4) ?
    O7 Cs1 O2 . 3_566 146.83(4) ?
    O3 Cs1 O2 2 3_566 95.30(4) ?
    O10 Cs1 O2 2_655 3_566 41.49(3) ?
    As1 Cs1 O2 2 3_566 77.02(3) ?
    As3 Cs1 O2 3_666 3_566 49.19(2) ?
    As1 Cs1 O2 3_566 3_566 21.54(2) ?
    O6 Cs1 H8 2_655 . 127.7(6) ?
    O2 Cs1 H8 2 . 137.8(6) ?
    O3 Cs1 H8 4_565 . 67.3(6) ?
    O4 Cs1 H8 . . 48.7(6) ?
    O5 Cs1 H8 4_566 . 31.8(6) ?
    O1 Cs1 H8 3_566 . 153.0(6) ?
    O11 Cs1 H8 3_666 . 99.6(6) ?
    O12 Cs1 H8 . . 67.3(6) ?
    O9 Cs1 H8 3_665 . 67.9(6) ?
    O11 Cs1 H8 1_455 . 110.2(6) ?
    O8 Cs1 H8 . . 11.4(6) ?
    O7 Cs1 H8 3_665 . 89.8(6) ?
    O12 Cs1 H8 3_666 . 87.5(6) ?
    O7 Cs1 H8 . . 44.8(6) ?
    O3 Cs1 H8 2 . 114.7(6) ?
    O10 Cs1 H8 2_655 . 156.5(6) ?
    As1 Cs1 H8 2 . 134.8(6) ?
    As3 Cs1 H8 3_666 . 99.2(6) ?
    As1 Cs1 H8 3_566 . 154.2(6) ?
    O2 Cs1 H8 3_566 . 148.0(6) ?
    O6 Cs1 H12 2_655 . 72.2(7) ?
    O2 Cs1 H12 2 . 123.9(7) ?
    O3 Cs1 H12 4_565 . 118.9(6) ?
    O4 Cs1 H12 . . 91.9(7) ?
    O5 Cs1 H12 4_566 . 32.8(7) ?
    O1 Cs1 H12 3_566 . 141.8(6) ?
    O11 Cs1 H12 3_666 . 91.0(6) ?
    O12 Cs1 H12 . . 13.3(7) ?
    O9 Cs1 H12 3_665 . 93.7(6) ?
    O11 Cs1 H12 1_455 . 145.1(6) ?
    O8 Cs1 H12 . . 63.9(6) ?
    O7 Cs1 H12 3_665 . 66.1(6) ?
    O12 Cs1 H12 3_666 . 51.9(6) ?
    O7 Cs1 H12 . . 55.3(6) ?
    O3 Cs1 H12 2 . 149.4(6) ?
    O10 Cs1 H12 2_655 . 105.9(7) ?
    As1 Cs1 H12 2 . 142.7(7) ?
    As3 Cs1 H12 3_666 . 74.4(6) ?
    As1 Cs1 H12 3_566 . 124.7(6) ?
    O2 Cs1 H12 3_566 . 103.5(6) ?
    H8 Cs1 H12 . . 55.5(9) ?
    O6 Cs1 H2 2_655 2 57.7(6) ?
    O2 Cs1 H2 2 2 13.8(6) ?
    O3 Cs1 H2 4_565 2 98.4(6) ?
    O4 Cs1 H2 . 2 149.2(7) ?
    O5 Cs1 H2 4_566 2 151.5(7) ?
    O1 Cs1 H2 3_566 2 53.0(7) ?
    O11 Cs1 H2 3_666 2 111.7(6) ?
    O12 Cs1 H2 . 2 105.6(7) ?
    O9 Cs1 H2 3_665 2 82.5(6) ?
    O11 Cs1 H2 1_455 2 89.7(7) ?
    O8 Cs1 H2 . 2 139.8(6) ?
    O7 Cs1 H2 3_665 2 63.1(7) ?
    O12 Cs1 H2 3_666 2 113.4(6) ?
    O7 Cs1 H2 . 2 104.7(6) ?
    O3 Cs1 H2 2 2 51.9(6) ?
    O10 Cs1 H2 2_655 2 22.8(6) ?
    As1 Cs1 H2 2 2 29.3(6) ?
    As3 Cs1 H2 3_666 2 109.0(6) ?
    As1 Cs1 H2 3_566 2 57.1(6) ?
    O2 Cs1 H2 3_566 2 60.4(6) ?
    H8 Cs1 H2 . 2 148.5(9) ?
    H12 Cs1 H2 . 2 118.8(9) ?
    O6 Cs1 H3 2_655 4_565 143.7(7) ?
    O2 Cs1 H3 2 4_565 79.2(7) ?
    O3 Cs1 H3 4_565 4_565 14.1(7) ?
    O4 Cs1 H3 . 4_565 72.3(7) ?
    O5 Cs1 H3 4_566 4_565 97.9(7) ?
    O1 Cs1 H3 3_566 4_565 106.4(7) ?
    O11 Cs1 H3 3_666 4_565 133.4(7) ?
    O12 Cs1 H3 . 4_565 116.3(7) ?
    O9 Cs1 H3 3_665 4_565 28.4(7) ?
    O11 Cs1 H3 1_455 4_565 84.4(7) ?
    O8 Cs1 H3 . 4_565 54.9(7) ?
    O7 Cs1 H3 3_665 4_565 82.1(7) ?
    O12 Cs1 H3 3_666 4_565 153.0(7) ?
    O7 Cs1 H3 . 4_565 58.7(7) ?
    O3 Cs1 H3 2 4_565 48.7(7) ?
    O10 Cs1 H3 2_655 4_565 115.8(7) ?
    As1 Cs1 H3 2 4_565 69.2(7) ?
    As3 Cs1 H3 3_666 4_565 151.3(7) ?
    As1 Cs1 H3 3_566 4_565 123.6(7) ?
    O2 Cs1 H3 3_566 4_565 143.6(7) ?
    H8 Cs1 H3 . 4_565 66.2(9) ?
    H12 Cs1 H3 . 4_565 111.5(9) ?
    H2 Cs1 H3 2 4_565 93.0(9) ?
    O6 Cs1 H6 2_655 2_655 15.1(4) ?
    O2 Cs1 H6 2 2_655 56.4(5) ?
    O3 Cs1 H6 4_565 2_655 141.4(5) ?
    O4 Cs1 H6 . 2_655 152.5(7) ?
    O5 Cs1 H6 4_566 2_655 115.4(4) ?
    O1 Cs1 H6 3_566 2_655 63.5(6) ?
    O11 Cs1 H6 3_666 2_655 86.1(7) ?
    O12 Cs1 H6 . 2_655 73.9(5) ?
    O9 Cs1 H6 3_665 2_655 113.1(7) ?
    O11 Cs1 H6 1_455 2_655 105.4(6) ?
    O8 Cs1 H6 . 2_655 146.3(6) ?
    O7 Cs1 H6 3_665 2_655 66.0(7) ?
    O12 Cs1 H6 3_666 2_655 71.1(5) ?
    O7 Cs1 H6 . 2_655 110.1(7) ?
    O3 Cs1 H6 2 2_655 94.6(4) ?
    O10 Cs1 H6 2_655 2_655 21.7(4) ?
    As1 Cs1 H6 2 2_655 71.6(4) ?
    As3 Cs1 H6 3_666 2_655 73.5(6) ?
    As1 Cs1 H6 3_566 2_655 52.9(7) ?
    O2 Cs1 H6 3_566 2_655 37.9(7) ?
    H8 Cs1 H6 . 2_655 141.1(8) ?
    H12 Cs1 H6 . 2_655 86.2(8) ?
    H2 Cs1 H6 2 2_655 43.2(8) ?
    H3 Cs1 H6 4_565 2_655 133.6(9) ?
    O1 As1 O2 . . 114.91(9) ?
    O1 As1 O3 . . 110.85(8) ?
    O2 As1 O3 . . 103.30(9) ?
    O1 As1 O4 . . 109.15(8) ?
    O2 As1 O4 . . 108.74(8) ?
    O3 As1 O4 . . 109.70(9) ?
    O1 As1 Cs1 . 2_545 149.10(6) ?
    O2 As1 Cs1 . 2_545 39.80(6) ?
    O3 As1 Cs1 . 2_545 70.95(7) ?
    O4 As1 Cs1 . 2_545 98.34(6) ?
    O1 As1 Cs1 . 3_566 37.17(6) ?
    O2 As1 Cs1 . 3_566 79.53(6) ?
    O3 As1 Cs1 . 3_566 133.54(6) ?
    O4 As1 Cs1 . 3_566 113.07(6) ?
    Cs1 As1 Cs1 2_545 3_566 118.527(15) ?
    O1 As1 Cs1 . . 82.60(6) ?
    O2 As1 Cs1 . . 112.76(6) ?
    O3 As1 Cs1 . . 131.43(7) ?
    O4 As1 Cs1 . . 28.57(6) ?
    Cs1 As1 Cs1 2_545 . 120.358(14) ?
    Cs1 As1 Cs1 3_566 . 85.61(2) ?
    O1 As1 Cs1 . 4_566 86.21(6) ?
    O2 As1 Cs1 . 4_566 122.72(6) ?
    O3 As1 Cs1 . 4_566 25.83(6) ?
    O4 As1 Cs1 . 4_566 113.01(6) ?
    Cs1 As1 Cs1 2_545 4_566 96.02(2) ?
    Cs1 As1 Cs1 3_566 4_566 115.679(15) ?
    Cs1 As1 Cs1 . 4_566 122.793(14) ?
    O5 As2 O6 . . 111.26(9) ?
    O5 As2 O7 . . 114.48(10) ?
    O6 As2 O7 . . 104.36(9) ?
    O5 As2 O8 . . 109.24(9) ?
    O6 As2 O8 . . 109.46(9) ?
    O7 As2 O8 . . 107.84(11) ?
    O5 As2 Cs1 . 2_645 95.67(6) ?
    O6 As2 Cs1 . 2_645 22.81(6) ?
    O7 As2 Cs1 . 2_645 126.99(7) ?
    O8 As2 Cs1 . 2_645 101.01(7) ?
    O5 As2 Cs1 . 4_565 26.12(6) ?
    O6 As2 Cs1 . 4_565 114.54(6) ?
    O7 As2 Cs1 . 4_565 132.54(7) ?
    O8 As2 Cs1 . 4_565 84.33(7) ?
    Cs1 As2 Cs1 2_645 4_565 93.09(2) ?
    O5 As2 Cs1 . . 134.76(6) ?
    O6 As2 Cs1 . . 113.69(6) ?
    O7 As2 Cs1 . . 58.21(8) ?
    O8 As2 Cs1 . . 50.09(7) ?
    Cs1 As2 Cs1 2_645 . 125.199(14) ?
    Cs1 As2 Cs1 4_565 . 121.926(14) ?
    O5 As2 Cs1 . 3_665 90.42(6) ?
    O6 As2 Cs1 . 3_665 86.22(6) ?
    O7 As2 Cs1 . 3_665 39.15(8) ?
    O8 As2 Cs1 . 3_665 146.97(7) ?
    Cs1 As2 Cs1 2_645 3_665 103.191(16) ?
    Cs1 As2 Cs1 4_565 3_665 116.209(15) ?
    Cs1 As2 Cs1 . 3_665 97.20(2) ?
    O9 As3 O10 . . 116.43(9) ?
    O9 As3 O12 . . 107.64(10) ?
    O10 As3 O12 . . 110.13(9) ?
    O9 As3 O11 . . 112.01(9) ?
    O10 As3 O11 . . 104.28(9) ?
    O12 As3 O11 . . 105.88(12) ?
    O9 As3 Cs1 . 3_666 140.88(6) ?
    O10 As3 Cs1 . 3_666 101.00(6) ?
    O12 As3 Cs1 . 3_666 66.54(9) ?
    O11 As3 Cs1 . 3_666 43.34(8) ?
    O9 As3 Cs1 . 1_655 85.37(6) ?
    O10 As3 Cs1 . 1_655 88.31(6) ?
    O12 As3 Cs1 . 1_655 147.95(8) ?
    O11 As3 Cs1 . 1_655 42.67(9) ?
    Cs1 As3 Cs1 3_666 1_655 84.74(3) ?
    O9 As3 Cs1 . . 89.67(6) ?
    O10 As3 Cs1 . . 104.40(6) ?
    O12 As3 Cs1 . . 25.37(8) ?
    O11 As3 Cs1 . . 130.41(9) ?
    Cs1 As3 Cs1 3_666 . 91.81(3) ?
    Cs1 As3 Cs1 1_655 . 167.258(8) ?
    O9 As3 Cs1 . 3_665 34.48(6) ?
    O10 As3 Cs1 . 3_665 82.04(6) ?
    O12 As3 Cs1 . 3_665 121.00(9) ?
    O11 As3 Cs1 . 3_665 127.34(8) ?
    Cs1 As3 Cs1 3_666 3_665 170.584(8) ?
    Cs1 As3 Cs1 1_655 3_665 86.46(3) ?
    Cs1 As3 Cs1 . 3_665 96.08(3) ?
    As1 O1 Cs1 . 3_566 125.63(8) ?
    As1 O1 Cs1 . . 77.18(6) ?
    Cs1 O1 Cs1 3_566 . 99.42(4) ?
    As1 O1 Cs1 . 4_566 74.03(6) ?
    Cs1 O1 Cs1 3_566 4_566 142.21(4) ?
    Cs1 O1 Cs1 . 4_566 117.40(4) ?
    As1 O2 Cs1 . 2_545 120.56(9) ?
    As1 O2 Cs1 . 3_566 78.93(6) ?
    Cs1 O2 Cs1 2_545 3_566 157.86(5) ?
    As1 O2 H2 . . 111(3) ?
    Cs1 O2 H2 2_545 . 99(3) ?
    Cs1 O2 H2 3_566 . 81(3) ?
    As1 O3 Cs1 . 4_566 140.95(9) ?
    As1 O3 Cs1 . 2_545 86.03(7) ?
    Cs1 O3 Cs1 4_566 2_545 131.45(5) ?
    As1 O3 H3 . . 110(3) ?
    Cs1 O3 H3 4_566 . 84(3) ?
    Cs1 O3 H3 2_545 . 90(3) ?
    As1 O4 Cs1 . . 136.90(8) ?
    As1 O4 Cs1 . 2_545 61.45(5) ?
    Cs1 O4 Cs1 . 2_545 145.93(5) ?
    As1 O4 H4 . . 107(2) ?
    Cs1 O4 H4 . . 109(2) ?
    Cs1 O4 H4 2_545 . 45(2) ?
    As2 O5 Cs1 . 4_565 141.07(8) ?
    As2 O5 Cs1 . 2_645 65.44(6) ?
    Cs1 O5 Cs1 4_565 2_645 106.13(4) ?
    As2 O6 Cs1 . 2_645 145.08(8) ?
    As2 O6 H6 . . 112(3) ?
    Cs1 O6 H6 2_645 . 102(3) ?
    As2 O7 Cs1 . 3_665 125.00(10) ?
    As2 O7 Cs1 . . 101.06(9) ?
    Cs1 O7 Cs1 3_665 . 133.62(5) ?
    As2 O7 H7 . . 108(3) ?
    Cs1 O7 H7 3_665 . 103(3) ?
    Cs1 O7 H7 . . 63(3) ?
    As2 O8 Cs1 . . 110.08(9) ?
    As2 O8 Cs1 . 4_565 74.96(6) ?
    Cs1 O8 Cs1 . 4_565 142.44(5) ?
    As2 O8 H8 . . 110(3) ?
    Cs1 O8 H8 . . 57(3) ?
    Cs1 O8 H8 4_565 . 159(3) ?
    As3 O9 Cs1 . 3_665 130.90(8) ?
    As3 O9 Cs1 . 1_655 75.31(6) ?
    Cs1 O9 Cs1 3_665 1_655 99.91(4) ?
    As3 O10 Cs1 . 2_645 168.61(9) ?
    As3 O10 Cs1 . 3_666 59.93(5) ?
    Cs1 O10 Cs1 2_645 3_666 111.15(3) ?
    As3 O10 Cs1 . 3_665 78.77(6) ?
    Cs1 O10 Cs1 2_645 3_665 110.89(3) ?
    Cs1 O10 Cs1 3_666 3_665 137.79(4) ?
    As3 O10 Cs1 . 1_655 72.57(6) ?
    Cs1 O10 Cs1 2_645 1_655 113.62(3) ?
    Cs1 O10 Cs1 3_666 1_655 76.59(3) ?
    Cs1 O10 Cs1 3_665 1_655 83.52(4) ?
    As3 O11 Cs1 . 3_666 116.21(11) ?
    As3 O11 Cs1 . 1_655 119.34(11) ?
    Cs1 O11 Cs1 3_666 1_655 121.90(6) ?
    As3 O11 H11 . . 115(3) ?
    Cs1 O11 H11 3_666 . 102(3) ?
    Cs1 O11 H11 1_655 . 68(3) ?
    As3 O12 Cs1 . . 142.50(11) ?
    As3 O12 Cs1 . 3_666 90.58(9) ?
    Cs1 O12 Cs1 . 3_666 126.73(6) ?
    As3 O12 H12 . . 110(3) ?
    Cs1 O12 H12 . . 68(3) ?
    Cs1 O12 H12 3_666 . 95(3) ?
loop_
    _geom_hbond_atom_site_label_D
    _geom_hbond_atom_site_label_H
    _geom_hbond_atom_site_label_A
    _geom_hbond_site_symmetry_A
    _geom_hbond_distance_DH
    _geom_hbond_distance_HA
    _geom_hbond_distance_DA
    _geom_hbond_angle_DHA
    O2 H2 O10 1_455 0.83(4) 1.70(4) 2.524(2) 171(4)
    O3 H3 O9 2_645 0.79(4) 1.76(4) 2.553(3) 172(4)
    O4 H4 O1 4_565 0.92(3) 1.70(3) 2.609(2) 170(3)
    O6 H6 O10 . 0.910(18) 1.64(2) 2.539(2) 170(4)
    O7 H7 O9 3_665 0.81(4) 1.79(4) 2.599(3) 177(4)
    O11 H11 O1 3_666 0.79(4) 1.85(4) 2.630(3) 168(4)
    O8 H8 O5 4_566 0.82(4) 1.85(4) 2.664(2) 170(4)
    O12 H12 O5 4_566 0.81(4) 1.84(4) 2.643(3) 171(4)
_shelx_space_group_comment
;
The symmetry employed for this shelxl refinement is uniquely defined
by the following loop, which should always be used as a source of
symmetry information in preference to the above space-group names.
They are only intended as comments.
;
_shelx_estimated_absorpt_T_min     0.288
_shelx_estimated_absorpt_T_max     0.451
_shelx_hkl_file
;
   1   0   0   -0.40    0.10
   2   0   0   79.00    1.30
   3   0   0   26.00    0.60
   4   0   0 4853.90   53.90
   5   0   0  431.80    5.10
   6   0   0  207.00    2.70
   7   0   0  181.40    2.50
   8   0   0  905.70   13.00
   9   0   0  428.80    6.60
  10   0   0   45.20    1.90
  11   0   0  139.90    3.60
  12   0   0   36.60    2.30
  13   0   0  136.70    4.80
  14   0   0   -1.50    1.90
   1  -1   0    5.30    0.20
  -1   1   0    4.50    0.20
   2  -1   0  114.90    1.40
  -2   1   0  113.80    1.50
   3  -1   0 1077.70   12.60
  -3   1   0 1091.00   11.40
   4  -1   0    9.20    0.40
  -4   1   0    8.90    0.30
   5  -1   0  388.80    5.00
  -5   1   0  387.40    4.40
   6  -1   0  351.60    4.80
  -6   1   0  350.20    4.10
   7  -1   0  561.00    6.80
  -7   1   0  563.60    6.50
   8  -1   0  225.70    4.00
  -8   1   0  223.30    4.00
   9  -1   0   71.10    1.60
  -9   1   0   67.20    2.00
  10  -1   0    5.20    0.50
 -10   1   0    7.10    1.10
  11  -1   0   52.80    2.30
 -11   1   0   55.70    2.10
  12  -1   0    1.20    1.40
 -12   1   0    1.40    1.10
  13  -1   0    1.10    1.70
 -13   1   0    8.30    2.00
  14  -1   0    0.00    1.90
 -14   1   0    1.60    2.00
   0  -2   0    3.90    0.20
   0   2   0    4.20    0.20
   1  -2   0    0.60    0.10
  -1   2   0    0.40    0.10
   2  -2   0 6825.60   70.20
  -2   2   0 7198.90   78.30
   3  -2   0  354.90    4.20
  -3   2   0  350.20    3.90
   4  -2   0  310.20    3.50
  -4   2   0  312.10    3.40
   5  -2   0   18.30    0.60
  -5   2   0   18.00    0.70
   6  -2   0 2690.20   30.80
  -6   2   0 2627.50   28.40
   7  -2   0  390.60    6.10
  -7   2   0  390.00    5.00
   8  -2   0   59.60    1.60
  -8   2   0   57.40    1.60
   9  -2   0  206.90    4.30
  -9   2   0  211.30    4.20
  10  -2   0  150.00    3.20
 -10   2   0  150.50    3.80
  11  -2   0  295.60    7.70
 -11   2   0  299.60    6.10
  12  -2   0    1.80    1.90
 -12   2   0    0.70    1.40
  13  -2   0  165.80    5.80
 -13   2   0  172.30    5.80
  14  -2   0    1.80    2.00
 -14   2   0    3.40    2.00
   0  -3   0    0.20    0.20
   0   3   0   -0.10    0.20
   1  -3   0  518.60    4.70
  -1   3   0  518.60    5.50
   2  -3   0  182.80    2.10
  -2   3   0  182.50    2.00
   3  -3   0   17.30    0.50
  -3   3   0   16.10    0.50
   4  -3   0  105.10    1.50
  -4   3   0  102.00    1.40
   5  -3   0  795.50    9.60
  -5   3   0  805.10    8.30
   6  -3   0  278.90    3.90
  -6   3   0  274.40    3.50
   7  -3   0   61.40    1.40
  -7   3   0   60.90    1.40
   8  -3   0  235.80    4.10
  -8   3   0  233.70    3.90
   9  -3   0  199.00    5.00
  -9   3   0  192.10    3.90
  10  -3   0    9.90    1.30
 -10   3   0    7.90    1.30
  11  -3   0   16.30    1.50
 -11   3   0   17.80    1.40
  12  -3   0    1.60    2.10
 -12   3   0    1.10    1.50
  13  -3   0    8.90    2.60
 -13   3   0   10.90    2.10
  14  -3   0    0.00    2.10
 -14   3   0   -1.30    2.20
   0  -4   0 8159.30  144.80
   0   4   0 7891.90  108.00
   1  -4   0    8.60    0.30
  -1   4   0    8.10    0.30
   2  -4   0  283.80    2.90
  -2   4   0  280.80    3.20
   3  -4   0    7.00    0.30
  -3   4   0    7.20    0.30
   4  -4   0 2303.90   22.30
  -4   4   0 2281.30   23.30
   5  -4   0  354.80    4.60
  -5   4   0  353.20    4.40
   6  -4   0   25.60    0.80
  -6   4   0   23.60    0.80
   7  -4   0  152.00    2.90
  -7   4   0  156.90    2.80
   8  -4   0  477.30    9.80
  -8   4   0  469.70    6.80
   9  -4   0  441.70    9.30
  -9   4   0  455.00    7.10
  10  -4   0   12.90    1.90
 -10   4   0   13.30    1.40
  11  -4   0  145.30    4.10
 -11   4   0  142.50    3.80
  12  -4   0    7.60    2.10
 -12   4   0    6.30    1.40
  13  -4   0  136.00    5.70
 -13   4   0  139.50    4.60
  14  -4   0    1.30    2.60
 -14   4   0    0.50    2.00
   0  -5   0    0.00    0.20
   0   5   0   -0.40    0.20
   1  -5   0  274.50    3.10
  -1   5   0  273.30    2.90
   2  -5   0   74.40    0.90
  -2   5   0   72.40    1.10
   3  -5   0  696.50    6.80
  -3   5   0  697.10    7.10
   4  -5   0   38.20    0.70
  -4   5   0   36.80    0.80
   5  -5   0    6.80    0.40
  -5   5   0    7.20    0.60
   6  -5   0  217.80    2.90
  -6   5   0  218.10    2.60
   7  -5   0  539.80    7.70
  -7   5   0  529.90    7.00
   8  -5   0  174.50    3.60
  -8   5   0  180.10    3.00
   9  -5   0   26.00    2.00
  -9   5   0   26.20    1.10
  10  -5   0   11.00    1.80
 -10   5   0   10.80    1.40
  11  -5   0   62.80    2.60
 -11   5   0   66.90    2.80
  12  -5   0    2.90    1.60
 -12   5   0    6.20    1.50
  13  -5   0    0.50    1.90
 -13   5   0    3.20    1.70
  14  -5   0    5.50    2.70
 -14   5   0    4.40    2.20
   0  -6   0   78.40    1.40
   0   6   0   76.00    1.30
   1  -6   0    4.70    0.20
  -1   6   0    4.90    0.30
   2  -6   0 3717.20   31.30
  -2   6   0 3763.10   37.40
   3  -6   0  135.50    1.70
  -3   6   0  134.50    2.00
   4  -6   0   13.60    0.50
  -4   6   0   13.40    0.50
   5  -6   0   49.40    1.00
  -5   6   0   49.20    1.00
   6  -6   0 1340.60   15.90
  -6   6   0 1338.00   18.60
   7  -6   0  184.70    3.00
  -7   6   0  182.50    3.20
   8  -6   0   22.80    1.50
  -8   6   0   23.50    1.20
   9  -6   0   36.90    2.10
  -9   6   0   39.70    1.70
  10  -6   0   32.60    2.40
 -10   6   0   30.60    2.00
  11  -6   0  259.80    7.60
 -11   6   0  257.40    6.10
  12  -6   0    2.70    1.70
 -12   6   0    4.50    1.40
  13  -6   0   71.90    4.00
 -13   6   0   65.60    3.00
   0  -7   0    0.10    0.30
   0   7   0    0.60    0.30
   1  -7   0 1452.00   13.50
  -1   7   0 1445.50   14.20
   2  -7   0   53.40    0.70
  -2   7   0   53.30    0.80
   3  -7   0  240.40    2.50
  -3   7   0  238.20    2.80
   4  -7   0   76.70    1.20
  -4   7   0   79.40    1.50
   5  -7   0 1214.80   13.10
  -5   7   0 1191.40   14.50
   6  -7   0   83.10    1.50
  -6   7   0   77.20    1.90
   7  -7   0    0.50    0.50
  -7   7   0    0.70    0.60
   8  -7   0  120.50    2.90
  -8   7   0  126.80    2.60
   9  -7   0  288.10    6.90
  -9   7   0  290.50    6.30
  10  -7   0   33.30    2.10
 -10   7   0   31.90    1.70
  11  -7   0    2.30    1.80
 -11   7   0    1.00    1.10
  12  -7   0    7.10    2.40
 -12   7   0    1.60    1.50
  13  -7   0    4.20    2.20
 -13   7   0   10.10    2.10
   0  -8   0 2915.90   37.70
   0   8   0 2956.30   42.30
   1  -8   0    7.70    0.40
  -1   8   0    7.80    0.40
   2  -8   0   47.90    0.70
  -2   8   0   47.30    0.80
   3  -8   0   93.70    1.20
  -3   8   0   93.30    1.40
   4  -8   0 1144.50   11.90
  -4   8   0 1127.30   13.80
   5  -8   0   65.10    1.20
  -5   8   0   59.70    1.90
   6  -8   0   13.50    0.70
  -6   8   0   13.90    0.90
   7  -8   0    0.80    0.50
  -7   8   0    1.20    0.70
   8  -8   0   75.00    1.70
  -8   8   0   75.70    2.10
   9  -8   0  238.60    5.50
  -9   8   0  235.00    5.60
  10  -8   0    5.00    1.40
 -10   8   0    4.40    1.20
  11  -8   0   18.20    2.10
 -11   8   0   19.10    1.80
  12  -8   0    1.60    1.80
 -12   8   0    1.80    1.70
  13  -8   0   89.40    7.20
 -13   8   0   92.80    5.80
   0  -9   0   -0.10    0.40
   0   9   0    0.30    0.50
   1  -9   0  752.60    8.20
  -1   9   0  756.10    7.90
   2  -9   0   81.40    1.10
  -2   9   0   80.50    1.30
   3  -9   0 1349.70   12.70
  -3   9   0 1355.10   15.20
   4  -9   0   55.00    1.10
  -4   9   0   53.00    1.30
   5  -9   0  160.20    2.30
  -5   9   0  158.60    3.20
   6  -9   0  142.50    2.60
  -6   9   0  142.30    2.90
   7  -9   0  649.90    9.70
  -7   9   0  641.80   10.00
   8  -9   0   44.20    1.60
  -8   9   0   48.60    1.80
   9  -9   0   -2.10    0.90
  -9   9   0    0.60    1.10
  10  -9   0   29.40    1.90
 -10   9   0   30.50    1.80
  11  -9   0   67.60    4.10
 -11   9   0   63.30    3.00
  12  -9   0   11.40    3.80
 -12   9   0   12.80    2.30
 -13   9   0    1.80    3.40
   0 -10   0   37.30    1.20
   0  10   0   40.40    1.20
   1 -10   0   66.10    1.00
  -1  10   0   66.20    1.30
   2 -10   0  537.20    6.10
  -2  10   0  541.40    6.60
   3 -10   0   20.80    0.60
  -3  10   0   23.90    0.80
   4 -10   0  170.40    2.40
  -4  10   0  173.90    3.20
   5 -10   0   31.20    1.00
  -5  10   0   31.40    1.30
   6 -10   0  167.90    3.40
  -6  10   0  166.10    3.80
   7 -10   0  116.90    2.80
  -7  10   0  119.40    3.30
   8 -10   0    1.60    0.90
  -8  10   0    0.70    1.00
   9 -10   0   13.10    1.20
  -9  10   0   15.40    1.40
  10 -10   0    4.60    1.70
 -10  10   0    0.50    1.40
  11 -10   0  153.00    7.20
 -11  10   0  170.30    6.60
  12 -10   0   -0.60    3.70
 -12  10   0   -2.00    3.10
   0 -11   0    0.00    0.60
   0  11   0    0.00    0.70
   1 -11   0  927.00   10.00
  -1  11   0  931.00   10.40
   2 -11   0   76.50    1.60
  -2  11   0   77.20    1.40
   3 -11   0  242.50    3.90
  -3  11   0  241.70    3.80
   4 -11   0  168.90    2.90
  -4  11   0  168.30    3.50
   5 -11   0  612.10    9.10
  -5  11   0  623.90   13.40
   6 -11   0   40.20    1.20
  -6  11   0   41.00    1.80
   7 -11   0   12.10    0.90
  -7  11   0   10.90    1.20
   8 -11   0   35.70    1.80
  -8  11   0   36.50    1.90
   9 -11   0  140.80    4.40
  -9  11   0  141.00    5.10
  10 -11   0    8.10    2.10
 -10  11   0   12.90    2.70
  11 -11   0    2.10    2.20
 -11  11   0   -0.30    2.50
  12 -11   0    0.40    4.50
 -12  11   0    2.40    3.50
   0 -12   0  320.40    5.50
   0  12   0  317.10    6.20
   1 -12   0   14.20    0.60
  -1  12   0   13.40    0.70
   2 -12   0  133.60    2.60
  -2  12   0  133.20    2.40
   3 -12   0   32.50    1.10
  -3  12   0   32.00    1.10
   4 -12   0  135.10    2.80
  -4  12   0  140.70    3.00
   5 -12   0   71.40    2.60
  -5  12   0   76.80    3.20
   6 -12   0   31.90    1.70
  -6  12   0   30.00    1.80
   7 -12   0   -0.20    0.90
  -7  12   0   -0.50    1.20
   8 -12   0   -0.70    1.10
  -8  12   0    1.30    1.40
   9 -12   0  192.60    9.20
  -9  12   0  193.00    7.50
  10 -12   0    0.20    2.60
 -10  12   0   -2.40    2.30
  11 -12   0    4.80    2.80
 -11  12   0    2.20    2.90
   0 -13   0    0.70    0.70
   0  13   0   -0.60    0.70
   1 -13   0  351.10    5.70
  -1  13   0  351.10    5.30
   2 -13   0   44.30    1.30
  -2  13   0   42.50    1.40
   3 -13   0  696.40   10.40
  -3  13   0  715.10   11.50
   4 -13   0   26.40    1.60
  -4  13   0   26.30    1.30
   5 -13   0   62.80    2.30
  -5  13   0   62.00    2.60
   6 -13   0   67.20    3.30
  -6  13   0   76.30    3.50
   7 -13   0  307.70   12.00
  -7  13   0  305.30    9.40
   8 -13   0    2.50    1.80
  -8  13   0    1.90    3.80
   9 -13   0   -0.90    1.80
  -9  13   0    0.90    2.10
  10 -13   0   15.00    2.60
 -10  13   0   18.90    3.10
   0 -14   0  166.00    8.70
   0  14   0  165.20    6.00
   1 -14   0   31.40    1.90
  -1  14   0   31.60    1.50
   2 -14   0  103.20    3.10
  -2  14   0   98.60    2.90
   3 -14   0    7.20    1.20
  -3  14   0    9.70    1.10
   4 -14   0  177.50    7.00
  -4  14   0  190.50    4.70
   5 -14   0   17.20    1.50
  -5  14   0   18.80    1.90
   6 -14   0    6.30    1.80
  -6  14   0    5.80    1.50
   7 -14   0   44.00    2.90
  -7  14   0   51.50    3.50
   8 -14   0    3.80    1.80
  -8  14   0    2.70    3.00
   9 -14   0   -4.00    1.80
  -9  14   0   -2.50    2.90
  10 -14   0    9.40    2.70
 -10  14   0   13.00    4.00
   0 -15   0    0.10    2.50
   0  15   0   -0.40    1.20
   1 -15   0  393.80    8.70
  -1  15   0  420.20    7.80
   2 -15   0    6.60    1.10
  -2  15   0    4.90    1.00
   3 -15   0   64.20    4.10
  -3  15   0   65.40    2.10
   4 -15   0   74.10    2.70
  -4  15   0   80.10    3.10
   5 -15   0  333.50   10.10
  -5  15   0  338.80   10.60
   6 -15   0   -0.90    1.80
  -6  15   0   -0.20    2.00
   7 -15   0    1.60    1.60
  -7  15   0   -0.60    2.20
   8 -15   0   30.80    2.80
  -8  15   0   36.30    3.70
   9 -15   0   54.80    3.80
  -9  15   0   61.20    4.70
   0 -16   0   13.60    2.20
   0  16   0   14.60    1.80
   1 -16   0   21.10    1.60
  -1  16   0   21.60    1.40
   2 -16   0  218.70    6.00
  -2  16   0  235.90    5.30
   3 -16   0   29.70    1.80
  -3  16   0   28.30    1.80
   4 -16   0    2.00    1.30
  -4  16   0    2.10    2.10
   5 -16   0    2.20    1.70
  -5  16   0    1.70    1.90
   6 -16   0   44.90    3.30
  -6  16   0   45.80    3.90
   7 -16   0    5.40    2.40
  -7  16   0    5.30    2.70
   8 -16   0    8.90    2.50
  -8  16   0   10.20    3.10
   0 -17   0    7.20    3.40
   0  17   0   -0.90    1.40
   1 -17   0   62.70    2.80
  -1  17   0   65.50    2.40
   2 -17   0    8.50    2.10
  -2  17   0   13.30    1.60
   3 -17   0  122.90    7.10
  -3  17   0  125.30    4.90
   4 -17   0    4.50    2.60
  -4  17   0    2.10    2.30
   5 -17   0    8.30    1.90
  -5  17   0    7.20    2.30
   6 -17   0   52.50    3.80
  -6  17   0   59.70    4.40
   0 -18   0   75.70    7.60
   0  18   0   66.60    5.00
   1 -18   0   32.60    3.70
  -1  18   0   27.50    2.20
   2 -18   0    2.60    1.90
  -2  18   0    1.80    1.70
   3 -18   0    5.20    3.20
  -3  18   0    0.40    1.60
   4 -18   0   65.60    5.50
  -4  18   0   69.70    4.70
   5 -18   0    9.20    3.10
  -5  18   0   11.20    3.20
   0 -19   0    1.80    4.10
   0  19   0   -0.30    2.80
   1 -19   0   32.70    4.20
  -1  19   0   35.10    3.20
   2 -19   0    1.80    2.90
  -2  19   0   -0.40    2.00
 -14   0   1    0.20    2.20
 -13   0   1    1.20    1.60
 -12   0   1    1.00    1.50
 -11   0   1    2.40    1.10
 -10   0   1    0.60    1.00
  -9   0   1    0.10    0.80
  -8   0   1    1.20    0.20
  -7   0   1    0.20    0.20
  -6   0   1    0.00    0.30
  -5   0   1    0.10    0.30
  -4   0   1    0.50    0.20
  -3   0   1    1.20    0.20
  -2   0   1    0.30    0.10
  -1   0   1    4.00    0.10
   0   0   1    0.70    0.10
   1   0   1    3.70    0.20
   2   0   1    0.50    0.20
   3   0   1    2.20    0.30
   4   0   1    0.10    0.30
   5   0   1    0.40    0.30
   6   0   1   -0.70    0.40
   7   0   1    0.20    0.40
   8   0   1    0.20    0.50
   9   0   1    1.60    0.60
  10   0   1    0.40    0.60
  11   0   1   -1.10    0.90
  12   0   1    0.60    1.50
  13   0   1    2.20    1.80
  14   0   1    3.70    2.00
 -14  -1   1   55.80    3.30
  14   1  -1   57.20    3.50
 -13  -1   1    8.30    2.00
  13   1  -1    9.30    1.90
 -12  -1   1  111.10    4.00
  12   1  -1  107.90    3.30
 -11  -1   1   20.60    1.30
  11   1  -1   20.70    1.50
 -10  -1   1  243.80    4.10
  10   1  -1  241.00    5.00
  -9  -1   1   44.30    1.30
   9   1  -1   43.00    1.60
  -8  -1   1  477.00    7.30
   8   1  -1  474.70    6.60
  -7  -1   1    0.40    0.40
   7   1  -1    0.60    0.50
  -6  -1   1  842.20    9.10
   6   1  -1  824.50    9.50
  -5  -1   1   14.60    0.50
   5   1  -1   14.90    0.60
  -4  -1   1  136.10    1.70
   4   1  -1  139.20    1.70
  -3  -1   1   18.80    0.40
   3   1  -1   20.00    0.40
  -2  -1   1  414.50    3.90
   2   1  -1  413.20    4.20
  -1  -1   1   57.80    0.70
   1   1  -1   57.60    0.70
   0  -1   1   19.30    0.40
   0   1  -1   18.90    0.40
   1  -1   1    6.10    0.20
  -1   1  -1    5.60    0.10
   2  -1   1   65.00    0.90
  -2   1  -1   63.40    0.90
   3  -1   1  153.60    2.00
  -3   1  -1  153.90    1.90
   4  -1   1  706.50    9.30
  -4   1  -1  703.10    7.50
   5  -1   1   72.60    1.40
  -5   1  -1   73.00    1.20
   6  -1   1  447.30    5.50
  -6   1  -1  446.40    5.80
   7  -1   1    6.30    0.60
  -7   1  -1    6.30    0.60
   8  -1   1  536.90    8.20
  -8   1  -1  530.40    8.10
   9  -1   1    0.40    0.60
  -9   1  -1    0.60    0.50
  10  -1   1  256.50    4.90
 -10   1  -1  248.80    4.50
  11  -1   1    2.70    1.20
 -11   1  -1    2.00    1.10
  12  -1   1  165.60    5.70
 -12   1  -1  171.40    4.30
  13  -1   1    7.80    2.40
 -13   1  -1    4.90    1.90
  14  -1   1   61.80    3.70
 -14   1  -1   63.60    3.60
 -14  -2   1   -3.10    2.10
  14   2  -1    0.70    2.20
 -13  -2   1    7.10    1.90
  13   2  -1    9.10    1.90
 -12  -2   1    2.50    1.60
  12   2  -1    3.50    1.30
 -11  -2   1    2.30    1.60
  11   2  -1    6.70    1.20
 -10  -2   1   -0.10    0.70
  10   2  -1   -0.10    0.80
  -9  -2   1   17.60    1.20
   9   2  -1   15.80    1.00
  -8  -2   1    0.60    0.50
   8   2  -1    0.20    0.50
  -7  -2   1   18.20    0.70
   7   2  -1   18.10    0.80
  -6  -2   1  122.20    1.90
   6   2  -1  117.90    1.80
  -5  -2   1  119.10    1.80
   5   2  -1  117.00    1.70
  -4  -2   1    9.40    0.50
   4   2  -1   10.50    0.40
  -3  -2   1    0.60    0.10
   3   2  -1    0.80    0.20
  -2  -2   1   14.60    0.30
   2   2  -1   14.70    0.40
  -1  -2   1   48.80    0.70
   1   2  -1   50.10    0.70
   0  -2   1   15.20    0.20
   0   2  -1   15.50    0.20
   1  -2   1    6.40    0.20
  -1   2  -1    6.20    0.20
   2  -2   1   24.00    0.40
  -2   2  -1   23.90    0.40
   3  -2   1    1.30    0.30
  -3   2  -1    1.20    0.20
   4  -2   1   45.20    0.90
  -4   2  -1   45.40    0.80
   5  -2   1    4.60    0.40
  -5   2  -1    4.70    0.40
   6  -2   1   15.30    0.80
  -6   2  -1   14.90    0.60
   7  -2   1    9.50    0.70
  -7   2  -1    9.70    0.60
   8  -2   1    0.50    0.60
  -8   2  -1    0.20    0.40
   9  -2   1    4.20    0.60
  -9   2  -1    3.60    0.90
  10  -2   1   14.80    1.00
 -10   2  -1   16.10    1.30
  11  -2   1   11.40    1.20
 -11   2  -1   10.00    1.30
  12  -2   1    0.00    1.70
 -12   2  -1    0.40    1.20
  13  -2   1    6.30    2.30
 -13   2  -1    6.90    1.90
  14  -2   1    3.70    2.10
 -14   2  -1    4.70    2.30
 -14  -3   1   23.10    2.80
  14   3  -1   18.70    2.30
 -13  -3   1    5.40    2.10
  13   3  -1    9.20    2.00
 -12  -3   1  150.20    6.20
  12   3  -1  156.30    4.30
 -11  -3   1   11.30    2.00
  11   3  -1   10.90    1.70
 -10  -3   1  194.10    5.30
  10   3  -1  197.70    4.30
  -9  -3   1    1.10    0.90
   9   3  -1    1.00    0.70
  -8  -3   1  650.20    9.90
   8   3  -1  653.70    8.70
  -7  -3   1    0.30    0.70
   7   3  -1    1.00    0.70
  -6  -3   1  381.20    4.80
   6   3  -1  379.20    4.50
  -5  -3   1   31.40    1.00
   5   3  -1   32.10    0.70
  -4  -3   1  403.70    4.30
   4   3  -1  398.10    4.40
  -3  -3   1  409.20    4.20
   3   3  -1  412.30    4.70
  -2  -3   1  205.40    2.20
   2   3  -1  202.40    2.80
  -1  -3   1    0.60    0.20
   1   3  -1    0.10    0.10
   0  -3   1  155.60    1.60
   0   3  -1  154.10    1.60
   1  -3   1  343.70    3.40
  -1   3  -1  343.40    3.40
   2  -3   1  193.80    2.00
  -2   3  -1  190.70    1.90
   3  -3   1 1062.30   11.10
  -3   3  -1 1058.60   11.00
   4  -3   1   49.10    1.00
  -4   3  -1   48.50    0.80
   5  -3   1  114.10    1.70
  -5   3  -1  112.70    1.70
   6  -3   1  938.90   10.90
  -6   3  -1  936.60    9.50
   7  -3   1    0.30    0.50
  -7   3  -1    0.40    0.40
   8  -3   1  324.20    6.00
  -8   3  -1  327.00    4.80
   9  -3   1    5.10    0.70
  -9   3  -1    6.40    1.00
  10  -3   1  268.30    5.70
 -10   3  -1  266.50    5.30
  11  -3   1    6.30    1.60
 -11   3  -1    3.90    1.30
  12  -3   1   77.10    3.70
 -12   3  -1   76.70    2.90
  13  -3   1   -3.20    2.00
 -13   3  -1   -0.20    1.60
  14  -3   1   89.40    4.90
 -14   3  -1   99.20    4.50
 -14  -4   1   -0.60    2.20
  14   4  -1   -2.30    2.40
 -13  -4   1    2.80    1.90
  13   4  -1    6.80    1.60
 -12  -4   1    0.90    1.60
  12   4  -1    1.90    1.40
 -11  -4   1   61.40    3.00
  11   4  -1   68.30    2.50
 -10  -4   1    2.00    1.20
  10   4  -1    0.90    1.00
  -9  -4   1  102.40    2.90
   9   4  -1  100.20    2.20
  -8  -4   1   11.80    1.20
   8   4  -1   12.10    0.70
  -7  -4   1   96.50    2.20
   7   4  -1   91.50    1.70
  -6  -4   1   62.50    1.30
   6   4  -1   63.00    1.20
  -5  -4   1  110.70    1.60
   5   4  -1  107.60    1.50
  -4  -4   1    7.70    0.40
   4   4  -1    7.50    0.50
  -3  -4   1  156.20    2.00
   3   4  -1  152.20    2.10
  -2  -4   1    4.60    0.20
   2   4  -1    4.00    0.30
  -1  -4   1  150.30    1.60
   1   4  -1  143.10    1.80
   0  -4   1    2.60    0.20
   0   4  -1    2.20    0.20
   1  -4   1  106.60    1.20
  -1   4  -1  106.40    1.20
   2  -4   1   99.10    1.10
  -2   4  -1   98.50    1.30
   3  -4   1  176.00    1.80
  -3   4  -1  172.80    2.00
   4  -4   1    0.50    0.20
  -4   4  -1    0.80    0.30
   5  -4   1    2.10    0.30
  -5   4  -1    2.10    0.30
   6  -4   1    0.60    0.40
  -6   4  -1    0.70    0.40
   7  -4   1  125.40    2.40
  -7   4  -1  124.40    2.00
   8  -4   1    4.70    1.30
  -8   4  -1    4.60    0.80
   9  -4   1   70.10    3.10
  -9   4  -1   65.80    2.00
  10  -4   1    0.40    1.00
 -10   4  -1   -1.00    0.90
  11  -4   1   14.10    1.40
 -11   4  -1   14.90    1.50
  12  -4   1    4.60    1.90
 -12   4  -1    5.30    1.30
  13  -4   1   10.40    2.30
 -13   4  -1    8.40    1.50
  14  -4   1    0.40    2.20
 -14   4  -1   -1.90    2.20
 -14  -5   1   55.00    4.00
  14   5  -1   49.80    3.50
 -13  -5   1    1.60    2.30
  13   5  -1    3.90    1.90
 -12  -5   1   24.00    2.30
  12   5  -1   21.70    1.70
 -11  -5   1   31.40    2.30
  11   5  -1   30.70    1.80
 -10  -5   1  174.30    6.00
  10   5  -1  172.90    4.50
  -9  -5   1    0.50    1.10
   9   5  -1    2.10    0.40
  -8  -5   1  162.20    3.20
   8   5  -1  159.10    2.70
  -7  -5   1    2.80    0.70
   7   5  -1    1.50    0.80
  -6  -5   1  736.20    8.30
   6   5  -1  741.60   11.70
  -5  -5   1  109.20    1.50
   5   5  -1  106.90    1.80
  -4  -5   1  140.20    1.90
   4   5  -1  139.00    2.00
  -3  -5   1    8.30    0.40
   3   5  -1    8.60    0.40
  -2  -5   1   79.80    1.00
   2   5  -1   79.50    1.10
  -1  -5   1  716.10    6.90
   1   5  -1  706.60    7.90
   0  -5   1  404.60    4.00
   0   5  -1  408.80    3.90
   1  -5   1   28.40    0.50
  -1   5  -1   28.40    0.50
   2  -5   1  125.30    1.40
  -2   5  -1  126.60    1.50
   3  -5   1  335.80    3.30
  -3   5  -1  336.60    3.60
   4  -5   1  438.80    4.30
  -4   5  -1  431.70    4.60
   5  -5   1    4.60    0.30
  -5   5  -1    5.10    0.40
   6  -5   1   44.80    1.00
  -6   5  -1   42.40    1.00
   7  -5   1  147.60    2.60
  -7   5  -1  143.50    2.90
   8  -5   1  376.60    7.00
  -8   5  -1  388.20    6.50
   9  -5   1    8.90    1.30
  -9   5  -1   10.30    1.00
  10  -5   1   56.90    3.00
 -10   5  -1   63.30    2.20
  11  -5   1    7.20    1.50
 -11   5  -1    7.40    1.30
  12  -5   1  144.90    5.30
 -12   5  -1  144.30    4.70
  13  -5   1    6.40    2.30
 -13   5  -1    7.80    1.70
  14  -5   1   13.10    2.90
 -14   5  -1    8.40    2.60
 -13  -6   1   52.10    3.50
  13   6  -1   55.90    2.90
 -12  -6   1    1.10    1.70
  12   6  -1   -0.90    1.20
 -11  -6   1   48.00    2.70
  11   6  -1   42.60    2.10
 -10  -6   1    6.40    2.10
  10   6  -1    5.50    1.20
  -9  -6   1   85.70    3.10
   9   6  -1   91.30    2.80
  -8  -6   1    0.50    0.90
   8   6  -1    0.00    0.80
  -7  -6   1  266.90    4.70
   7   6  -1  276.30    4.70
  -6  -6   1   86.20    1.50
   6   6  -1   83.60    2.40
  -5  -6   1  289.00    3.40
   5   6  -1  277.70    4.20
  -4  -6   1    0.80    0.40
   4   6  -1    1.10    0.30
  -3  -6   1  208.90    2.40
   3   6  -1  207.90    2.40
  -2  -6   1   86.80    1.00
   2   6  -1   87.60    1.20
  -1  -6   1   32.00    0.60
   1   6  -1   32.00    0.60
   0  -6   1   48.40    0.70
   0   6  -1   45.60    0.70
   1  -6   1   23.80    0.60
  -1   6  -1   22.40    0.50
   2  -6   1   37.20    0.60
  -2   6  -1   35.70    0.60
   3  -6   1   16.10    0.40
  -3   6  -1   14.20    0.40
   4  -6   1    3.70    0.30
  -4   6  -1    4.30    0.30
   5  -6   1  212.50    2.60
  -5   6  -1  215.40    2.90
   6  -6   1    1.20    0.50
  -6   6  -1    1.20    0.40
   7  -6   1   25.20    1.00
  -7   6  -1   26.50    0.90
   8  -6   1    6.70    0.70
  -8   6  -1    7.20    0.60
   9  -6   1   82.10    3.00
  -9   6  -1   78.80    2.10
  10  -6   1    0.60    1.20
 -10   6  -1    0.10    1.10
  11  -6   1   79.80    3.50
 -11   6  -1   87.70    3.00
  12  -6   1    4.70    2.00
 -12   6  -1    2.00    1.50
  13  -6   1   39.40    3.20
 -13   6  -1   37.50    2.70
 -13  -7   1    7.50    2.90
  13   7  -1   12.30    2.20
 -12  -7   1   77.80    4.80
  12   7  -1   83.30    3.30
 -11  -7   1    5.30    1.70
  11   7  -1    5.20    1.30
 -10  -7   1   25.50    2.30
  10   7  -1   26.60    1.70
  -9  -7   1    8.80    1.30
   9   7  -1   10.20    1.50
  -8  -7   1  320.20    6.10
   8   7  -1  319.20    5.80
  -7  -7   1   94.40    2.10
   7   7  -1   88.70    2.00
  -6  -7   1   38.00    1.00
   6   7  -1   36.90    1.40
  -5  -7   1    3.30    0.40
   5   7  -1    3.70    0.70
  -4  -7   1  252.20    3.00
   4   7  -1  258.20    3.40
  -3  -7   1  545.50    5.40
   3   7  -1  551.10    6.50
  -2  -7   1   19.20    0.50
   2   7  -1   20.90    0.60
  -1  -7   1   32.60    0.60
   1   7  -1   32.50    0.60
   0  -7   1  114.20    1.30
   0   7  -1  113.60    1.30
   1  -7   1  568.30    6.50
  -1   7  -1  571.10    5.70
   2  -7   1   13.90    0.50
  -2   7  -1   14.50    0.50
   3  -7   1  141.50    1.80
  -3   7  -1  143.90    2.00
   4  -7   1    2.00    0.30
  -4   7  -1    2.60    0.50
   5  -7   1  450.40    4.80
  -5   7  -1  445.80    5.10
   6  -7   1  370.10    4.80
  -6   7  -1  368.60    4.70
   7  -7   1   61.00    1.40
  -7   7  -1   61.60    1.50
   8  -7   1   34.10    1.20
  -8   7  -1   31.70    1.30
   9  -7   1   36.60    1.80
  -9   7  -1   39.20    1.70
  10  -7   1  119.40    4.10
 -10   7  -1  110.00    4.00
  11  -7   1    4.20    1.50
 -11   7  -1    2.20    1.20
  12  -7   1    2.70    1.90
 -12   7  -1    0.60    1.50
  13  -7   1    1.40    2.50
 -13   7  -1    4.40    2.70
 -13  -8   1   14.30    4.00
  13   8  -1   21.70    3.20
 -12  -8   1    8.30    2.90
  12   8  -1    6.00    1.70
 -11  -8   1   83.70    4.30
  11   8  -1   79.90    2.90
 -10  -8   1    6.90    1.50
  10   8  -1    4.40    1.20
  -9  -8   1  129.80    3.70
   9   8  -1  131.90    3.30
  -8  -8   1   34.80    1.60
   8   8  -1   38.10    2.10
  -7  -8   1  210.70    3.90
   7   8  -1  203.80    4.40
  -6  -8   1    3.00    0.60
   6   8  -1    3.90    0.70
  -5  -8   1   80.70    1.40
   5   8  -1   77.20    2.40
  -4  -8   1   28.10    0.70
   4   8  -1   27.30    0.90
  -3  -8   1  208.10    2.20
   3   8  -1  205.60    2.60
  -2  -8   1   14.30    0.40
   2   8  -1   13.90    0.50
  -1  -8   1  152.80    1.70
   1   8  -1  151.40    1.80
   0  -8   1   32.80    0.60
   0   8  -1   31.40    0.60
   1  -8   1    5.80    0.40
  -1   8  -1    5.80    0.40
   2  -8   1    1.80    0.30
  -2   8  -1    1.60    0.30
   3  -8   1   43.50    0.80
  -3   8  -1   43.80    0.90
   4  -8   1    0.50    0.30
  -4   8  -1    0.60    0.40
   5  -8   1   67.30    1.20
  -5   8  -1   64.40    2.00
   6  -8   1   48.20    1.10
  -6   8  -1   48.90    1.20
   7  -8   1  195.60    3.40
  -7   8  -1  188.30    3.20
   8  -8   1    1.00    0.70
  -8   8  -1    1.50    0.90
   9  -8   1  107.30    2.80
  -9   8  -1  106.70    3.00
  10  -8   1   12.10    2.60
 -10   8  -1   16.30    1.60
  11  -8   1   30.70    2.80
 -11   8  -1   41.00    2.20
  12  -8   1    4.50    2.60
 -12   8  -1    8.10    2.30
  13  -8   1   24.60    3.40
 -13   8  -1   29.10    3.20
 -12  -9   1    5.70    3.10
  12   9  -1   -0.60    2.10
 -11  -9   1    4.80    2.30
  11   9  -1    9.60    1.70
 -10  -9   1   66.50    3.20
  10   9  -1   74.60    2.70
  -9  -9   1   41.80    1.80
   9   9  -1   41.80    1.80
  -8  -9   1    5.60    0.90
   8   9  -1    4.90    1.20
  -7  -9   1    1.70    0.60
   7   9  -1    1.80    1.00
  -6  -9   1  420.70    6.30
   6   9  -1  405.40    6.70
  -5  -9   1  353.10    4.70
   5   9  -1  340.50    6.00
  -4  -9   1   25.80    0.70
   4   9  -1   24.80    0.90
  -3  -9   1   38.90    0.80
   3   9  -1   39.60    0.90
  -2  -9   1  567.40    6.40
   2   9  -1  557.00    6.60
  -1  -9   1  998.10   10.20
   1   9  -1  989.80    9.70
   0  -9   1   44.00    0.90
   0   9  -1   44.70    0.80
   1  -9   1   25.80    0.90
  -1   9  -1   26.20    0.60
   2  -9   1   79.40    1.30
  -2   9  -1   79.50    1.50
   3  -9   1  762.00    7.70
  -3   9  -1  742.70    8.80
   4  -9   1  204.00    2.80
  -4   9  -1  202.80    3.60
   5  -9   1    7.20    0.60
  -5   9  -1    9.50    0.60
   6  -9   1    6.90    0.60
  -6   9  -1    6.40    0.60
   7  -9   1  216.00    4.30
  -7   9  -1  223.60    4.80
   8  -9   1  131.30    3.10
  -8   9  -1  130.10    3.20
   9  -9   1    1.60    0.80
  -9   9  -1    1.20    0.90
  10  -9   1    1.00    1.10
 -10   9  -1    1.90    1.60
  11  -9   1   15.30    2.40
 -11   9  -1   13.00    1.90
  12  -9   1   65.90    4.60
 -12   9  -1   67.00    4.00
 -12 -10   1    0.90    2.60
  12  10  -1    1.40    2.00
 -11 -10   1   57.90    4.40
  11  10  -1   51.00    3.40
 -10 -10   1    9.10    1.60
  10  10  -1    7.00    1.50
  -9 -10   1  113.90    3.10
   9  10  -1  118.40    3.30
  -8 -10   1    0.70    0.80
   8  10  -1    1.60    1.10
  -7 -10   1  167.40    3.90
   7  10  -1  167.10    4.70
  -6 -10   1   41.60    1.70
   6  10  -1   43.80    1.70
  -5 -10   1  311.00    4.60
   5  10  -1  322.20    5.80
  -4 -10   1    3.20    0.50
   4  10  -1    2.70    0.50
  -3 -10   1  102.10    1.50
   3  10  -1  101.00    1.80
  -2 -10   1   14.20    0.50
   2  10  -1   13.00    0.70
  -1 -10   1    8.80    0.50
   1  10  -1    8.90    0.50
   0 -10   1   18.60    0.50
   0  10  -1   17.50    0.60
   1 -10   1    1.10    0.40
  -1  10  -1    2.40    0.40
   2 -10   1    2.30    0.40
  -2  10  -1    2.40    0.40
   3 -10   1   79.90    1.40
  -3  10  -1   78.20    1.40
   4 -10   1    0.40    0.50
  -4  10  -1    1.80    0.50
   5 -10   1   70.00    1.50
  -5  10  -1   71.60    1.70
   6 -10   1    7.80    0.80
  -6  10  -1    7.00    0.70
   7 -10   1  101.50    2.40
  -7  10  -1  100.00    2.80
   8 -10   1   12.60    1.10
  -8  10  -1   12.60    1.20
   9 -10   1  105.20    3.90
  -9  10  -1  107.30    4.10
  10 -10   1    3.20    2.10
 -10  10  -1    0.90    2.00
  11 -10   1   93.30    5.20
 -11  10  -1   87.10    5.20
  12 -10   1    7.10    4.00
 -12  10  -1    0.80    2.60
 -12 -11   1   33.70    6.80
  12  11  -1   33.30    5.30
 -11 -11   1   20.60    3.30
  11  11  -1   18.70    3.70
 -10 -11   1    7.80    2.80
  10  11  -1   14.40    2.90
  -9 -11   1   -0.50    1.60
   9  11  -1    3.30    1.70
  -8 -11   1  133.50    3.90
   8  11  -1  137.50    4.60
  -7 -11   1  182.50    3.70
   7  11  -1  176.60    6.00
  -6 -11   1   12.80    0.90
   6  11  -1   15.40    1.30
  -5 -11   1    0.60    0.50
   5  11  -1    0.90    0.80
  -4 -11   1  179.90    2.70
   4  11  -1  179.60    3.40
  -3 -11   1  572.00    7.20
   3  11  -1  558.60    7.10
  -2 -11   1   66.70    1.30
   2  11  -1   69.50    1.50
  -1 -11   1    6.80    0.50
   1  11  -1    8.10    0.60
   0 -11   1  238.70    3.20
   0  11  -1  240.20    3.10
   1 -11   1  707.30    9.90
  -1  11  -1  710.10    8.10
   2 -11   1   52.10    1.40
  -2  11  -1   54.20    1.20
   3 -11   1   54.30    1.30
  -3  11  -1   54.50    1.30
   4 -11   1   57.10    1.40
  -4  11  -1   59.00    1.70
   5 -11   1  475.10    8.80
  -5  11  -1  493.10    8.00
   6 -11   1  115.30    3.10
  -6  11  -1  121.30    3.20
   7 -11   1    2.60    1.20
  -7  11  -1    3.20    1.30
   8 -11   1   13.10    1.70
  -8  11  -1   13.60    1.80
   9 -11   1   59.10    3.10
  -9  11  -1   60.00    3.70
  10 -11   1   47.40    3.20
 -10  11  -1   42.70    3.40
  11 -11   1    0.10    2.60
 -11  11  -1   -0.30    2.50
  12 -11   1   12.30    5.10
 -12  11  -1   24.40    4.40
 -11 -12   1   64.00    4.60
  11  12  -1   70.70    4.90
 -10 -12   1   -1.40    2.30
  10  12  -1    1.00    2.20
  -9 -12   1   79.40    4.30
   9  12  -1   81.60    4.60
  -8 -12   1    0.70    1.90
   8  12  -1   -0.40    2.10
  -7 -12   1  124.20    3.60
   7  12  -1  118.00    4.20
  -6 -12   1    3.10    0.90
   6  12  -1    3.10    1.40
  -5 -12   1  140.20    3.30
   5  12  -1  141.00    5.60
  -4 -12   1    0.50    0.40
   4  12  -1    1.30    0.50
  -3 -12   1   58.30    1.30
   3  12  -1   60.40    1.40
  -2 -12   1   22.70    0.70
   2  12  -1   22.70    0.90
  -1 -12   1   69.50    1.50
   1  12  -1   69.10    1.40
   0 -12   1   11.20    0.60
   0  12  -1   11.40    0.70
   1 -12   1    1.50    0.60
  -1  12  -1    1.70    0.50
   2 -12   1   24.60    1.10
  -2  12  -1   23.50    0.90
   3 -12   1   62.10    1.70
  -3  12  -1   64.90    1.70
   4 -12   1   20.80    1.70
  -4  12  -1   23.80    1.60
   5 -12   1   66.90    2.50
  -5  12  -1   57.20    2.30
   6 -12   1    1.00    1.00
  -6  12  -1    2.00    1.20
   7 -12   1  131.10    3.80
  -7  12  -1  136.60    5.30
   8 -12   1   10.90    1.50
  -8  12  -1   11.50    2.30
   9 -12   1   83.60    3.20
  -9  12  -1   84.50    4.50
  10 -12   1    4.90    2.10
 -10  12  -1    1.00    2.90
  11 -12   1   41.90    3.60
 -11  12  -1   42.80    5.50
 -10 -13   1   23.00    2.80
  10  13  -1   21.60    3.40
  -9 -13   1   59.20    3.90
   9  13  -1   56.20    4.10
  -8 -13   1   38.70    2.30
   8  13  -1   36.10    3.10
  -7 -13   1    2.80    1.40
   7  13  -1    3.10    1.80
  -6 -13   1   68.20    2.20
   6  13  -1   71.20    3.60
  -5 -13   1  288.50    6.60
   5  13  -1  282.70    8.30
  -4 -13   1   43.90    2.50
   4  13  -1   50.60    1.90
  -3 -13   1    0.50    0.80
   3  13  -1   -0.40    0.70
  -2 -13   1   70.90    1.80
   2  13  -1   73.40    1.70
  -1 -13   1  473.90    7.30
   1  13  -1  472.60    7.30
   0 -13   1   13.30    0.80
   0  13  -1   12.30    0.80
   1 -13   1   -0.60    0.70
  -1  13  -1    0.90    0.60
   2 -13   1   31.60    1.30
  -2  13  -1   31.00    1.30
   3 -13   1  523.70   12.60
  -3  13  -1  538.00    9.90
   4 -13   1   35.70    1.80
  -4  13  -1   33.90    1.80
   5 -13   1    2.60    1.10
  -5  13  -1    2.30    1.10
   6 -13   1   47.10    2.10
  -6  13  -1   48.60    2.40
   7 -13   1  152.70    4.40
  -7  13  -1  162.00    6.20
   8 -13   1   28.70    2.60
  -8  13  -1   35.40    3.00
   9 -13   1   -0.20    2.50
  -9  13  -1    7.40    4.90
  10 -13   1   36.40    3.60
 -10  13  -1   35.40    4.60
 -10 -14   1    9.70    2.80
  10  14  -1    6.80    2.90
  -9 -14   1   52.60    3.60
   9  14  -1   52.90    4.20
  -8 -14   1    0.60    1.90
   8  14  -1    0.10    2.00
  -7 -14   1   81.70    3.70
   7  14  -1   89.50    8.40
  -6 -14   1    6.50    1.60
   6  14  -1    6.30    1.90
  -5 -14   1   48.50    2.50
   5  14  -1   49.10    3.00
  -4 -14   1   16.30    1.50
   4  14  -1   17.60    1.20
  -3 -14   1   70.70    2.30
   3  14  -1   72.00    2.20
  -2 -14   1    5.90    1.10
   2  14  -1    5.70    0.90
  -1 -14   1    9.00    1.30
   1  14  -1    7.50    1.00
   0 -14   1   20.00    1.50
   0  14  -1   21.70    1.30
   1 -14   1    9.10    1.00
  -1  14  -1   10.00    1.10
   2 -14   1   27.80    1.60
  -2  14  -1   32.70    1.40
   3 -14   1    9.90    1.40
  -3  14  -1    9.70    1.00
   4 -14   1    3.80    1.10
  -4  14  -1    3.40    1.20
   5 -14   1   50.60    2.20
  -5  14  -1   45.80    2.40
   6 -14   1    7.40    1.40
  -6  14  -1    6.30    1.50
   7 -14   1   49.70    2.60
  -7  14  -1   47.60    3.20
   8 -14   1    0.40    1.80
  -8  14  -1    2.10    2.20
   9 -14   1   47.00    3.80
  -9  14  -1   54.60    5.30
  10 -14   1    1.10    2.30
 -10  14  -1    6.00    3.50
  -9 -15   1    0.00    2.10
   9  15  -1   -2.10    3.10
  -8 -15   1   24.50    2.70
   8  15  -1   30.60    3.50
  -7 -15   1   99.80    5.20
   7  15  -1   96.00    5.40
  -6 -15   1   37.00    2.50
   6  15  -1   39.40    3.10
  -5 -15   1    0.20    1.30
   5  15  -1   -0.70    1.50
  -4 -15   1   13.60    2.00
   4  15  -1   17.20    2.20
  -3 -15   1  320.30    7.70
   3  15  -1  339.70    7.00
  -2 -15   1   39.00    2.20
   2  15  -1   43.90    1.90
  -1 -15   1    0.00    0.80
   1  15  -1   -0.20    0.90
   0 -15   1   54.70    2.90
   0  15  -1   55.10    1.90
   1 -15   1  438.70   11.40
  -1  15  -1  441.00    9.10
   2 -15   1   19.50    2.00
  -2  15  -1   21.00    1.40
   3 -15   1    1.50    1.40
  -3  15  -1    0.10    0.90
   4 -15   1   41.10    2.40
  -4  15  -1   39.40    2.30
   5 -15   1  240.60    6.60
  -5  15  -1  250.90    6.90
   6 -15   1   17.30    2.30
  -6  15  -1   20.50    2.70
   7 -15   1    1.40    2.30
  -7  15  -1    1.00    2.20
   8 -15   1   47.10    3.70
  -8  15  -1   35.80    3.90
   9 -15   1   43.10    3.60
  -9  15  -1   43.80    4.20
  -8 -16   1   -2.10    2.10
   8  16  -1   -1.50    2.50
  -7 -16   1   40.50    3.10
   7  16  -1   39.50    3.70
  -6 -16   1   14.20    2.00
   6  16  -1   15.30    2.80
  -5 -16   1   43.70    3.90
   5  16  -1   49.70    3.40
  -4 -16   1   -1.70    1.50
   4  16  -1    0.30    1.60
  -3 -16   1   20.30    2.50
   3  16  -1   21.50    1.90
  -2 -16   1   88.60    4.90
   2  16  -1   90.50    3.00
  -1 -16   1    6.00    1.50
   1  16  -1    5.00    1.00
   0 -16   1   34.10    2.40
   0  16  -1   34.70    1.70
   1 -16   1    1.40    1.30
  -1  16  -1   -0.40    1.00
   2 -16   1   11.80    1.40
  -2  16  -1   12.60    1.40
   3 -16   1   25.20    1.70
  -3  16  -1   20.80    1.60
   4 -16   1   49.40    2.30
  -4  16  -1   43.80    2.50
   5 -16   1   19.40    2.40
  -5  16  -1   19.50    2.50
   6 -16   1    3.00    2.00
  -6  16  -1    3.20    2.10
   7 -16   1   25.20    3.10
  -7  16  -1   30.00    3.30
   8 -16   1   14.00    3.90
  -8  16  -1    7.50    2.90
  -6 -17   1    9.20    3.10
   6  17  -1    4.10    2.70
  -5 -17   1  103.20    5.60
   5  17  -1  105.40    5.90
  -4 -17   1   47.80    4.30
   4  17  -1   47.00    3.60
  -3 -17   1   -1.50    3.10
   3  17  -1    2.00    1.60
  -2 -17   1   19.90    2.30
   2  17  -1   19.40    1.70
  -1 -17   1  183.10    8.50
   1  17  -1  186.60    5.10
   0 -17   1   23.50    3.10
   0  17  -1   27.40    1.90
   1 -17   1    0.60    1.30
  -1  17  -1    1.50    1.10
   2 -17   1   32.10    3.50
  -2  17  -1   36.80    2.00
   3 -17   1  210.90    8.00
  -3  17  -1  229.20    7.60
   4 -17   1    9.70    2.20
  -4  17  -1   12.60    2.50
   5 -17   1    1.50    1.60
  -5  17  -1    0.10    2.00
   6 -17   1   30.80    3.00
  -6  17  -1   29.00    3.30
  -5 -18   1    5.20    3.00
   5  18  -1   15.30    3.20
  -4 -18   1   62.40    4.50
   4  18  -1   65.40    4.30
  -3 -18   1   15.10    2.90
   3  18  -1   16.50    2.20
  -2 -18   1   19.90    3.40
   2  18  -1   21.90    2.60
  -1 -18   1   10.50    2.30
   1  18  -1    8.90    1.70
   0 -18   1   66.70    4.00
   0  18  -1   65.10    3.00
   1 -18   1    0.90    2.50
  -1  18  -1    5.00    1.60
   2 -18   1   70.10    5.60
  -2  18  -1   77.20    4.30
   3 -18   1   -0.60    2.70
  -3  18  -1    1.80    2.00
   4 -18   1   27.50    4.10
  -4  18  -1   34.50    3.70
   5 -18   1   12.30    3.30
  -5  18  -1   10.70    4.00
  -2 -19   1   22.10    3.10
   2  19  -1   25.00    2.80
  -1 -19   1    3.60    2.90
   1  19  -1   -0.70    1.90
   0 -19   1    6.80    3.20
   0  19  -1    5.00    2.40
   1 -19   1   71.90    5.70
  -1  19  -1   67.20    7.30
   2 -19   1    9.10    3.30
  -2  19  -1   10.80    3.50
 -14   0   2    0.10    2.30
 -13   0   2  148.40    6.10
 -12   0   2    7.60    1.80
 -11   0   2  193.60    5.10
 -10   0   2   49.30    1.90
  -9   0   2  141.80    3.40
  -8   0   2   25.90    1.10
  -7   0   2 1135.80   13.30
  -6   0   2 1757.70   17.30
  -5   0   2   51.70    0.90
  -4   0   2  102.90    1.30
  -3   0   2  360.20    3.60
  -2   0   2 8044.40   74.60
  -1   0   2   33.90    0.40
   0   0   2   86.40    1.00
   1   0   2   32.60    0.50
   2   0   2 8620.30  100.20
   3   0   2   27.00    0.50
   4   0   2  210.50    2.60
   5   0   2  100.90    1.50
   6   0   2 3750.20   38.40
   7   0   2   13.40    0.70
   8   0   2  123.90    2.80
   9   0   2   20.10    1.30
  10   0   2  233.20    4.70
  11   0   2  274.60    6.50
  12   0   2   10.40    1.70
  13   0   2  119.90    4.70
  14   0   2    1.90    2.00
 -14  -1   2    8.60    2.20
  14   1  -2   11.70    2.30
 -13  -1   2   -1.40    1.70
  13   1  -2   -0.20    1.60
 -12  -1   2    2.10    1.60
  12   1  -2    3.80    1.50
 -11  -1   2   27.30    2.20
  11   1  -2   27.50    1.70
 -10  -1   2    8.60    1.30
  10   1  -2    9.30    0.90
  -9  -1   2  160.40    3.10
   9   1  -2  165.60    3.40
  -8  -1   2   85.80    1.90
   8   1  -2   80.70    1.70
  -7  -1   2  312.40    4.20
   7   1  -2  312.00    4.00
  -6  -1   2  241.30    2.90
   6   1  -2  237.80    2.90
  -5  -1   2  823.00    8.80
   5   1  -2  806.60    8.60
  -4  -1   2  290.30    3.30
   4   1  -2  294.20    3.10
  -3  -1   2   31.10    0.50
   3   1  -2   29.50    0.50
  -2  -1   2  142.40    1.50
   2   1  -2  143.60    1.50
  -1  -1   2  688.80    6.80
   1   1  -2  689.20    8.00
   0  -1   2   20.60    0.30
   0   1  -2   20.90    0.30
   1  -1   2    8.20    0.20
  -1   1  -2    8.00    0.20
   2  -1   2   41.10    0.60
  -2   1  -2   40.00    0.70
   3  -1   2  233.80    2.90
  -3   1  -2  236.80    2.60
   4  -1   2   85.70    1.30
  -4   1  -2   83.60    1.30
   5  -1   2  899.10   10.20
  -5   1  -2  893.70    9.60
   6  -1   2   98.80    1.70
  -6   1  -2   95.20    1.70
   7  -1   2   41.10    1.30
  -7   1  -2   43.60    1.10
   8  -1   2  152.40    3.30
  -8   1  -2  156.80    3.40
   9  -1   2  207.50    4.10
  -9   1  -2  204.90    4.30
  10  -1   2   58.20    1.90
 -10   1  -2   60.00    1.90
  11  -1   2   17.00    1.20
 -11   1  -2   18.30    1.80
  12  -1   2   17.80    2.10
 -12   1  -2   24.40    1.90
  13  -1   2   19.80    2.20
 -13   1  -2   18.80    2.10
  14  -1   2    5.80    2.30
 -14   1  -2    1.80    2.10
 -14  -2   2    0.40    2.10
  14   2  -2   -0.20    2.00
 -13  -2   2  127.50    4.80
  13   2  -2  133.60    4.90
 -12  -2   2   -1.40    1.50
  12   2  -2    0.90    1.20
 -11  -2   2  161.50    5.10
  11   2  -2  159.80    4.60
 -10  -2   2   18.50    1.10
  10   2  -2   15.80    1.30
  -9  -2   2  520.30   10.60
   9   2  -2  527.10    8.70
  -8  -2   2  226.00    3.90
   8   2  -2  214.30    3.60
  -7  -2   2  386.70    5.30
   7   2  -2  399.20    5.10
  -6  -2   2   36.50    0.90
   6   2  -2   36.70    0.90
  -5  -2   2  644.60    7.00
   5   2  -2  661.60    6.70
  -4  -2   2 3908.10   41.00
   4   2  -2 3997.40   37.90
  -3  -2   2  572.60    5.40
   3   2  -2  569.30    5.80
  -2  -2   2   80.40    1.00
   2   2  -2   78.90    1.00
  -1  -2   2   64.90    0.80
   1   2  -2   65.10    0.90
   0  -2   2 6504.80   70.80
   0   2  -2 6753.30   93.10
   1  -2   2   56.70    0.80
  -1   2  -2   54.60    0.80
   2  -2   2  127.70    1.60
  -2   2  -2  125.10    1.40
   3  -2   2  280.50    3.20
  -3   2  -2  277.30    2.90
   4  -2   2 4378.30   46.20
  -4   2  -2 4266.40   40.50
   5  -2   2  172.00    2.40
  -5   2  -2  173.80    2.10
   6  -2   2  100.90    1.80
  -6   2  -2   99.10    1.50
   7  -2   2    3.30    0.70
  -7   2  -2    3.60    0.50
   8  -2   2 1014.60   15.90
  -8   2  -2 1022.70   14.70
   9  -2   2  166.90    3.40
  -9   2  -2  168.30    3.30
  10  -2   2   25.30    1.30
 -10   2  -2   26.30    1.20
  11  -2   2  172.80    4.00
 -11   2  -2  170.40    4.70
  12  -2   2   27.40    2.40
 -12   2  -2   30.50    2.00
  13  -2   2  124.40    5.50
 -13   2  -2  130.50    4.80
  14  -2   2    3.20    2.20
 -14   2  -2    3.80    2.70
 -14  -3   2   23.70    2.70
  14   3  -2   26.30    2.60
 -13  -3   2   -1.50    1.90
  13   3  -2    1.80    1.70
 -12  -3   2    0.20    1.60
  12   3  -2   -1.60    1.30
 -11  -3   2   48.00    2.70
  11   3  -2   51.30    2.10
 -10  -3   2    1.40    1.30
  10   3  -2    0.60    1.00
  -9  -3   2   36.40    1.60
   9   3  -2   34.00    1.40
  -8  -3   2   88.70    2.80
   8   3  -2   85.70    1.90
  -7  -3   2  514.80    7.00
   7   3  -2  509.30    6.40
  -6  -3   2  173.70    2.30
   6   3  -2  171.00    2.70
  -5  -3   2   39.50    0.80
   5   3  -2   37.90    0.80
  -4  -3   2  336.30    3.20
   4   3  -2  335.00    3.80
  -3  -3   2  403.90    3.60
   3   3  -2  397.60    4.90
  -2  -3   2  140.70    1.70
   2   3  -2  137.80    1.70
  -1  -3   2    2.70    0.30
   1   3  -2    2.30    0.30
   0  -3   2   49.30    0.70
   0   3  -2   49.20    0.60
   1  -3   2 1812.50   16.60
  -1   3  -2 1812.70   18.30
   2  -3   2  150.60    1.60
  -2   3  -2  148.60    1.70
   3  -3   2  944.70   11.00
  -3   3  -2  938.00    8.90
   4  -3   2  108.50    1.70
  -4   3  -2  111.80    1.40
   5  -3   2    3.80    0.50
  -5   3  -2    3.90    0.40
   6  -3   2  213.30    3.20
  -6   3  -2  209.50    2.70
   7  -3   2  443.70    6.80
  -7   3  -2  443.20    6.20
   8  -3   2  145.40    3.30
  -8   3  -2  146.10    2.60
   9  -3   2   15.00    1.00
  -9   3  -2   18.60    1.00
  10  -3   2   50.50    1.80
 -10   3  -2   48.00    1.60
  11  -3   2   99.10    3.30
 -11   3  -2   96.40    3.40
  12  -3   2   13.10    2.10
 -12   3  -2   12.50    1.50
  13  -3   2   -1.20    2.20
 -13   3  -2   -0.10    1.60
  14  -3   2    0.60    2.50
 -14   3  -2   -2.50    2.20
 -14  -4   2    1.70    3.30
  14   4  -2    2.20    2.50
 -13  -4   2  147.60    6.10
  13   4  -2  143.90    5.30
 -12  -4   2    4.90    1.90
  12   4  -2    0.50    1.30
 -11  -4   2  189.80    5.90
  11   4  -2  196.30    4.80
 -10  -4   2   18.30    1.80
  10   4  -2   20.60    1.40
  -9  -4   2  182.30    3.90
   9   4  -2  181.60    3.40
  -8  -4   2    2.10    0.90
   8   4  -2    1.80    0.60
  -7  -4   2  813.90   11.00
   7   4  -2  812.80   10.20
  -6  -4   2  713.90    7.40
   6   4  -2  702.80    8.40
  -5  -4   2    6.50    0.30
   5   4  -2    8.10    0.40
  -4  -4   2  146.20    1.70
   4   4  -2  141.70    2.20
  -3  -4   2  373.80    3.60
   3   4  -2  364.80    4.90
  -2  -4   2 3213.40   30.70
   2   4  -2 3205.10   38.30
  -1  -4   2   12.90    0.40
   1   4  -2   12.90    0.30
   0  -4   2  201.00    2.00
   0   4  -2  200.90    2.20
   1  -4   2    3.60    0.30
  -1   4  -2    3.60    0.20
   2  -4   2 4893.30   48.20
  -2   4  -2 4890.00   45.90
   3  -4   2    1.80    0.30
  -3   4  -2    1.80    0.20
   4  -4   2    5.30    0.30
  -4   4  -2    4.80    0.30
   5  -4   2   93.70    1.40
  -5   4  -2   92.10    1.40
   6  -4   2 2436.20   27.10
  -6   4  -2 2423.10   24.40
   7  -4   2  164.70    3.10
  -7   4  -2  163.80    2.70
   8  -4   2   33.20    1.60
  -8   4  -2   32.80    1.10
   9  -4   2   79.30    2.20
  -9   4  -2   80.00    2.00
  10  -4   2  110.20    3.70
 -10   4  -2  111.50    3.10
  11  -4   2  318.40    7.30
 -11   4  -2  304.90    7.50
  12  -4   2    6.40    1.90
 -12   4  -2    6.30    1.50
  13  -4   2  106.80    4.90
 -13   4  -2  107.90    3.90
  14  -4   2   -2.10    2.50
 -14   4  -2   -2.20    2.40
 -14  -5   2   -1.70    3.30
  14   5  -2    9.70    3.70
 -13  -5   2   -1.10    2.10
  13   5  -2    1.80    1.70
 -12  -5   2   14.00    2.00
  12   5  -2   16.10    1.70
 -11  -5   2   22.20    2.10
  11   5  -2   20.00    1.70
 -10  -5   2   13.40    1.60
  10   5  -2   15.50    1.40
  -9  -5   2  145.40    3.90
   9   5  -2  147.20    3.70
  -8  -5   2    3.10    0.80
   8   5  -2    5.10    0.90
  -7  -5   2   48.80    1.50
   7   5  -2   48.50    1.50
  -6  -5   2  185.90    2.70
   6   5  -2  182.00    3.20
  -5  -5   2 1028.00    9.40
   5   5  -2 1016.10   14.10
  -4  -5   2   83.40    1.30
   4   5  -2   83.00    1.60
  -3  -5   2   29.40    0.60
   3   5  -2   28.70    0.80
  -2  -5   2  156.40    2.10
   2   5  -2  154.20    2.10
  -1  -5   2 1754.80   17.00
   1   5  -2 1721.40   17.50
   0  -5   2    1.50    0.20
   0   5  -2    1.70    0.20
   1  -5   2  102.50    1.30
  -1   5  -2  101.50    1.20
   2  -5   2   37.30    0.70
  -2   5  -2   35.70    0.60
   3  -5   2  311.90    3.40
  -3   5  -2  306.40    4.00
   4  -5   2  257.50    3.10
  -4   5  -2  254.80    2.70
   5  -5   2  829.50    8.20
  -5   5  -2  812.90    7.90
   6  -5   2  157.20    2.20
  -6   5  -2  151.10    2.30
   7  -5   2    8.00    0.60
  -7   5  -2    9.70    0.70
   8  -5   2  178.20    3.00
  -8   5  -2  169.50    3.20
   9  -5   2  342.90    7.00
  -9   5  -2  328.70    6.20
  10  -5   2   70.20    2.80
 -10   5  -2   65.20    2.20
  11  -5   2   -0.60    1.20
 -11   5  -2   -0.70    1.40
  12  -5   2    5.50    2.00
 -12   5  -2    1.80    1.40
  13  -5   2   14.90    2.90
 -13   5  -2   14.90    2.40
  14  -5   2   -4.40    3.60
 -14   5  -2   21.40    8.60
 -13  -6   2  103.60    5.90
  13   6  -2  102.80    5.00
 -12  -6   2   -0.80    2.30
  12   6  -2    4.60    1.60
 -11  -6   2   62.20    3.20
  11   6  -2   64.50    2.60
 -10  -6   2    5.60    1.50
  10   6  -2    5.10    1.20
  -9  -6   2  309.00    6.00
   9   6  -2  300.10    6.60
  -8  -6   2   54.20    1.70
   8   6  -2   55.70    1.80
  -7  -6   2   78.90    1.80
   7   6  -2   80.70    1.80
  -6  -6   2   13.60    0.50
   6   6  -2   14.10    0.80
  -5  -6   2  464.00    4.60
   5   6  -2  459.90    6.50
  -4  -6   2 1796.80   16.50
   4   6  -2 1780.80   20.50
  -3  -6   2   46.00    0.80
   3   6  -2   48.10    1.00
  -2  -6   2   35.90    0.70
   2   6  -2   36.20    0.80
  -1  -6   2   76.30    1.00
   1   6  -2   72.60    1.10
   0  -6   2 4819.20   43.60
   0   6  -2 4718.70   44.60
   1  -6   2   23.50    0.50
  -1   6  -2   24.80    0.50
   2  -6   2   14.50    0.40
  -2   6  -2   15.80    0.40
   3  -6   2    1.10    0.30
  -3   6  -2    1.10    0.30
   4  -6   2 3193.00   32.30
  -4   6  -2 3115.70   30.00
   5  -6   2   66.10    1.00
  -5   6  -2   64.80    1.00
   6  -6   2   27.20    0.70
  -6   6  -2   28.80    0.90
   7  -6   2    1.10    0.30
  -7   6  -2    0.30    0.40
   8  -6   2  609.60    9.00
  -8   6  -2  604.10    8.50
   9  -6   2  246.40    5.10
  -9   6  -2  240.90    4.60
  10  -6   2   12.10    1.60
 -10   6  -2   17.00    1.10
  11  -6   2   71.00    2.90
 -11   6  -2   68.50    3.30
  12  -6   2   16.70    2.50
 -12   6  -2   13.10    1.60
  13  -6   2  125.40    5.60
 -13   6  -2  124.70    5.60
 -13  -7   2    0.00    2.70
  13   7  -2    3.50    1.90
 -12  -7   2    6.60    2.80
  12   7  -2    5.20    1.70
 -11  -7   2   46.30    2.90
  11   7  -2   50.20    2.40
 -10  -7   2    1.60    1.30
  10   7  -2    1.60    1.20
  -9  -7   2    2.40    1.00
   9   7  -2    2.80    1.10
  -8  -7   2   13.40    1.10
   8   7  -2   14.20    1.30
  -7  -7   2  662.20    9.10
   7   7  -2  647.40   10.00
  -6  -7   2   35.20    1.00
   6   7  -2   33.10    1.40
  -5  -7   2    5.40    0.50
   5   7  -2    5.80    0.70
  -4  -7   2   36.10    0.80
   4   7  -2   35.90    0.90
  -3  -7   2 1832.10   16.00
   3   7  -2 1772.00   20.50
  -2  -7   2   50.30    0.80
   2   7  -2   49.10    0.90
  -1  -7   2  209.30    2.20
   1   7  -2  207.40    2.60
   0  -7   2   19.90    0.60
   0   7  -2   20.00    0.50
   1  -7   2 1772.90   17.40
  -1   7  -2 1781.90   17.40
   2  -7   2   21.00    0.60
  -2   7  -2   21.40    0.60
   3  -7   2 1404.90   14.10
  -3   7  -2 1436.90   17.10
   4  -7   2   90.60    1.40
  -4   7  -2   90.70    1.30
   5  -7   2  222.30    3.00
  -5   7  -2  215.90    3.10
   6  -7   2  222.50    2.90
  -6   7  -2  213.00    3.20
   7  -7   2  800.40   11.20
  -7   7  -2  784.30   11.10
   8  -7   2  177.80    3.40
  -8   7  -2  179.70    3.20
   9  -7   2    0.50    0.60
  -9   7  -2    0.00    0.60
  10  -7   2   78.30    3.20
 -10   7  -2   74.20    2.50
  11  -7   2  118.50    4.00
 -11   7  -2  121.50    4.10
  12  -7   2   17.90    2.30
 -12   7  -2   15.60    2.40
  13  -7   2    1.10    2.60
 -13   7  -2    0.30    2.20
 -13  -8   2   43.70    4.50
  13   8  -2   46.50    3.50
 -12  -8   2   -0.30    2.10
  12   8  -2    1.30    1.60
 -11  -8   2  124.40    5.70
  11   8  -2  127.40    4.40
 -10  -8   2   -2.50    1.30
  10   8  -2   -0.50    1.20
  -9  -8   2   16.60    1.60
   9   8  -2   15.20    1.80
  -8  -8   2   -0.10    0.90
   8   8  -2    0.40    0.90
  -7  -8   2  217.50    4.40
   7   8  -2  215.60    5.20
  -6  -8   2  199.80    3.70
   6   8  -2  204.10    4.20
  -5  -8   2    4.70    0.50
   5   8  -2    5.00    0.40
  -4  -8   2   13.20    0.60
   4   8  -2   12.50    0.70
  -3  -8   2  208.60    2.20
   3   8  -2  206.90    2.80
  -2  -8   2 1652.90   15.20
   2   8  -2 1639.40   18.00
  -1  -8   2    2.80    0.30
   1   8  -2    2.60    0.30
   0  -8   2   88.30    1.30
   0   8  -2   91.20    1.30
   1  -8   2   62.70    1.10
  -1   8  -2   62.80    1.10
   2  -8   2 2938.30   28.50
  -2   8  -2 2978.80   31.70
   3  -8   2   43.30    0.90
  -3   8  -2   44.70    1.10
   4  -8   2   78.10    1.30
  -4   8  -2   76.90    1.90
   5  -8   2   25.50    0.80
  -5   8  -2   25.50    0.70
   6  -8   2  981.00   15.10
  -6   8  -2  943.10   12.60
   7  -8   2  111.50    2.60
  -7   8  -2  112.30    2.60
   8  -8   2    2.00    0.60
  -8   8  -2    1.60    0.60
   9  -8   2   11.30    1.40
  -9   8  -2   11.20    1.10
  10  -8   2   36.30    2.30
 -10   8  -2   35.80    1.80
  11  -8   2  189.30    6.20
 -11   8  -2  189.00    6.40
  12  -8   2    4.50    2.90
 -12   8  -2    1.80    2.30
  13  -8   2   19.50    4.00
 -13   8  -2   28.30    3.30
 -12  -9   2    1.00    3.10
  12   9  -2    1.80    1.70
 -11  -9   2   -0.80    2.00
  11   9  -2    0.10    1.60
 -10  -9   2    1.80    1.90
  10   9  -2    3.20    1.50
  -9  -9   2  140.90    4.10
   9   9  -2  132.40    4.00
  -8  -9   2   12.30    1.30
   8   9  -2   15.60    1.40
  -7  -9   2    0.60    0.60
   7   9  -2    2.00    1.10
  -6  -9   2   50.80    1.30
   6   9  -2   47.00    1.80
  -5  -9   2 1250.40   15.70
   5   9  -2 1257.30   17.80
  -4  -9   2  117.70    1.90
   4   9  -2  119.90    2.60
  -3  -9   2   76.30    1.20
   3   9  -2   75.10    1.40
  -2  -9   2    3.90    0.50
   2   9  -2    4.70    0.40
  -1  -9   2 1631.40   16.60
   1   9  -2 1629.20   15.70
   0  -9   2   18.80    0.50
   0   9  -2   17.80    0.70
   1  -9   2  929.40   10.70
  -1   9  -2  903.70    9.90
   2  -9   2   51.50    1.00
  -2   9  -2   52.20    1.00
   3  -9   2  733.10    8.80
  -3   9  -2  720.60    9.20
   4  -9   2  135.20    2.00
  -4   9  -2  131.10    2.70
   5  -9   2  853.80    9.70
  -5   9  -2  809.90   17.40
   6  -9   2   98.80    2.90
  -6   9  -2   91.70    2.20
   7  -9   2   63.20    2.20
  -7   9  -2   66.80    2.10
   8  -9   2  133.50    4.10
  -8   9  -2  127.80    3.60
   9  -9   2  368.00    8.40
  -9   9  -2  363.90    9.40
  10  -9   2   60.60    3.10
 -10   9  -2   64.60    2.80
  11  -9   2    3.20    2.40
 -11   9  -2   -2.10    2.10
  12  -9   2    3.10    2.00
 -12   9  -2    8.30    2.40
 -12 -10   2   12.70    3.70
  12  10  -2    5.10    2.60
 -11 -10   2   46.10    3.90
  11  10  -2   46.90    2.90
 -10 -10   2   -0.40    1.60
  10  10  -2    0.80    1.40
  -9 -10   2  187.00    4.80
   9  10  -2  178.40    5.70
  -8 -10   2    6.60    1.00
   8  10  -2    3.70    1.00
  -7 -10   2    7.30    0.90
   7  10  -2    9.30    1.10
  -6 -10   2   21.40    1.00
   6  10  -2   22.60    2.10
  -5 -10   2  130.40    2.30
   5  10  -2  123.20    3.00
  -4 -10   2  280.40    3.70
   4  10  -2  274.60    5.40
  -3 -10   2   19.80    0.70
   3  10  -2   19.70    0.70
  -2 -10   2   66.70    1.20
   2  10  -2   66.00    1.20
  -1 -10   2    0.30    0.40
   1  10  -2    1.10    0.40
   0 -10   2  815.00    9.70
   0  10  -2  795.80    9.00
   1 -10   2   22.50    0.80
  -1  10  -2   23.60    0.80
   2 -10   2  210.40    2.90
  -2  10  -2  205.70    2.80
   3 -10   2   36.90    1.00
  -3  10  -2   36.00    1.20
   4 -10   2  550.00    7.00
  -4  10  -2  543.20    9.50
   5 -10   2   31.30    1.30
  -5  10  -2   32.10    2.70
   6 -10   2   18.80    1.00
  -6  10  -2   16.10    1.60
   7 -10   2    0.30    1.30
  -7  10  -2   -0.40    0.50
   8 -10   2  109.60    3.70
  -8  10  -2  106.90    5.70
   9 -10   2  179.90    5.50
  -9  10  -2  192.10    6.70
  10 -10   2    2.10    1.80
 -10  10  -2    1.40    2.40
  11 -10   2    6.30    2.40
 -11  10  -2    8.00    2.50
  12 -10   2   -1.10    1.90
 -12  10  -2    1.00    2.70
 -11 -11   2   11.40    2.90
  11  11  -2    7.60    2.30
 -10 -11   2    3.40    1.60
  10  11  -2    4.10    1.80
  -9 -11   2    0.20    1.30
   9  11  -2    4.00    2.00
  -8 -11   2   11.40    1.60
   8  11  -2   12.50    2.40
  -7 -11   2  255.40    5.60
   7  11  -2  263.80    6.70
  -6 -11   2  108.70    2.60
   6  11  -2  113.10    3.50
  -5 -11   2    2.40    0.60
   5  11  -2    2.60    0.50
  -4 -11   2   28.90    0.90
   4  11  -2   30.90    1.00
  -3 -11   2  921.80   10.80
   3  11  -2  902.90   11.40
  -2 -11   2   78.30    1.50
   2  11  -2   76.70    1.50
  -1 -11   2  306.50    4.60
   1  11  -2  295.80    4.20
   0 -11   2    0.20    0.40
   0  11  -2    0.40    0.60
   1 -11   2  686.40    8.50
  -1  11  -2  694.50    8.70
   2 -11   2   10.20    0.80
  -2  11  -2    9.40    0.70
   3 -11   2  595.60    8.90
  -3  11  -2  599.70   10.00
   4 -11   2   64.30    1.90
  -4  11  -2   62.10    2.20
   5 -11   2  260.30    4.80
  -5  11  -2  242.80    5.70
   6 -11   2   84.60    2.60
  -6  11  -2   81.20    3.40
   7 -11   2  361.00    9.60
  -7  11  -2  382.90   10.00
   8 -11   2   45.50    2.50
  -8  11  -2   54.40    3.20
   9 -11   2    2.80    1.50
  -9  11  -2   -2.00    1.60
  10 -11   2   28.30    2.70
 -10  11  -2   30.70    3.00
  11 -11   2   61.60    3.90
 -11  11  -2   62.90    4.60
 -11 -12   2  140.40    8.80
  11  12  -2  139.90    7.20
 -10 -12   2    5.50    3.80
  10  12  -2    9.80    3.10
  -9 -12   2   11.00    1.60
   9  12  -2   16.70    3.00
  -8 -12   2    1.90    1.40
   8  12  -2    2.10    2.00
  -7 -12   2  117.00    4.00
   7  12  -2  114.60    5.00
  -6 -12   2    4.70    1.10
   6  12  -2    5.50    1.10
  -5 -12   2   10.10    0.80
   5  12  -2    8.80    1.00
  -4 -12   2   55.10    1.50
   4  12  -2   55.10    1.50
  -3 -12   2   69.00    1.40
   3  12  -2   68.50    1.60
  -2 -12   2  160.70    2.60
   2  12  -2  161.10    2.90
  -1 -12   2   10.00    0.60
   1  12  -2   11.40    0.80
   0 -12   2   94.70    2.10
   0  12  -2   96.80    2.10
   1 -12   2   24.20    1.10
  -1  12  -2   26.40    1.10
   2 -12   2  324.60    4.80
  -2  12  -2  321.80    5.60
   3 -12   2    5.80    0.70
  -3  12  -2    6.70    0.90
   4 -12   2   68.00    2.80
  -4  12  -2   69.20    2.60
   5 -12   2   12.20    1.30
  -5  12  -2   12.90    1.40
   6 -12   2   97.40    2.90
  -6  12  -2   99.20    3.50
   7 -12   2   94.70    3.40
  -7  12  -2   94.70    4.20
   8 -12   2    7.20    1.50
  -8  12  -2    6.70    2.10
   9 -12   2    2.80    1.50
  -9  12  -2   -0.80    1.90
  10 -12   2    1.80    2.00
 -10  12  -2    1.90    2.30
  11 -12   2   73.50    5.10
 -11  12  -2   98.90    7.90
 -10 -13   2    2.60    2.10
  10  13  -2   -1.70    2.50
  -9 -13   2   43.90    2.70
   9  13  -2   35.00    3.30
  -8 -13   2   33.30    2.30
   8  13  -2   36.80    3.20
  -7 -13   2    1.20    1.10
   7  13  -2   -1.40    1.80
  -6 -13   2   20.70    1.60
   6  13  -2   22.20    2.20
  -5 -13   2  453.20   12.00
   5  13  -2  468.80   12.70
  -4 -13   2  140.90    3.00
   4  13  -2  141.60    3.30
  -3 -13   2   35.30    1.40
   3  13  -2   36.40    1.40
  -2 -13   2   -0.60    0.80
   2  13  -2    0.10    0.70
  -1 -13   2  484.40    9.00
   1  13  -2  494.80    7.60
   0 -13   2   32.00    1.10
   0  13  -2   29.40    1.30
   1 -13   2  577.30   10.40
  -1  13  -2  590.80    9.50
   2 -13   2   10.70    1.30
  -2  13  -2   13.10    0.90
   3 -13   2  259.60    6.10
  -3  13  -2  265.50    5.60
   4 -13   2   25.20    1.60
  -4  13  -2   26.50    1.80
   5 -13   2  343.20    7.40
  -5  13  -2  342.90    8.50
   6 -13   2    8.10    1.80
  -6  13  -2    8.70    1.60
   7 -13   2   23.40    2.00
  -7  13  -2   21.20    2.10
   8 -13   2   29.80    2.40
  -8  13  -2   35.10    2.60
   9 -13   2  146.60    4.90
  -9  13  -2  148.30    7.20
  10 -13   2   15.00    2.20
 -10  13  -2    7.60    3.80
  -9 -14   2   79.80    4.30
   9  14  -2   94.70    5.70
  -8 -14   2   21.30    2.10
   8  14  -2   23.90    2.90
  -7 -14   2    3.00    1.50
   7  14  -2    3.40    2.10
  -6 -14   2   22.80    1.90
   6  14  -2   26.70    2.60
  -5 -14   2   44.70    2.10
   5  14  -2   45.50    3.10
  -4 -14   2   27.20    2.20
   4  14  -2   30.30    1.70
  -3 -14   2   25.90    1.90
   3  14  -2   26.50    1.60
  -2 -14   2  151.90    3.60
   2  14  -2  164.20    3.60
  -1 -14   2    1.90    0.90
   1  14  -2    1.60    0.80
   0 -14   2  100.60    3.80
   0  14  -2   97.20    2.50
   1 -14   2   22.00    1.30
  -1  14  -2   20.90    1.30
   2 -14   2  194.20    5.80
  -2  14  -2  203.20    4.40
   3 -14   2   26.00    1.90
  -3  14  -2   26.90    1.50
   4 -14   2   27.70    1.60
  -4  14  -2   29.90    1.90
   5 -14   2    0.50    1.10
  -5  14  -2    0.90    1.30
   6 -14   2   17.70    1.80
  -6  14  -2   16.30    1.90
   7 -14   2    7.50    1.80
  -7  14  -2    7.60    1.90
   8 -14   2    0.30    2.20
  -8  14  -2    2.30    2.30
   9 -14   2   40.60    3.20
  -9  14  -2   41.30    3.90
  -9 -15   2   -0.40    2.10
   9  15  -2    2.10    2.50
  -8 -15   2    2.10    1.90
   8  15  -2   -1.20    2.20
  -7 -15   2   99.00    4.00
   7  15  -2   91.40    5.30
  -6 -15   2  101.10    3.90
   6  15  -2  101.10    5.30
  -5 -15   2    2.80    1.70
   5  15  -2   -0.30    1.90
  -4 -15   2   -0.60    1.50
   4  15  -2   -0.10    1.60
  -3 -15   2  322.40    8.20
   3  15  -2  334.90    7.50
  -2 -15   2   70.20    2.70
   2  15  -2   70.20    3.20
  -1 -15   2  142.80    5.10
   1  15  -2  149.90    3.50
   0 -15   2   -3.10    1.40
   0  15  -2    1.00    1.10
   1 -15   2  175.30    4.80
  -1  15  -2  184.90    4.10
   2 -15   2    3.50    1.40
  -2  15  -2    1.90    0.90
   3 -15   2  329.90    8.20
  -3  15  -2  336.20    7.60
   4 -15   2    5.50    1.20
  -4  15  -2    1.60    1.50
   5 -15   2   45.70    2.20
  -5  15  -2   54.40    2.80
   6 -15   2   33.20    2.50
  -6  15  -2   33.90    2.50
   7 -15   2  193.80    7.00
  -7  15  -2  177.90    8.00
   8 -15   2    1.30    2.50
  -8  15  -2    4.80    2.80
  -7 -16   2   17.70    2.60
   7  16  -2   21.90    3.40
  -6 -16   2    7.80    1.90
   6  16  -2    7.40    2.40
  -5 -16   2   14.70    2.40
   5  16  -2   12.90    2.80
  -4 -16   2   89.70    4.50
   4  16  -2   91.20    4.50
  -3 -16   2    1.10    1.80
   3  16  -2    5.70    1.40
  -2 -16   2    0.60    1.90
   2  16  -2    0.60    1.20
  -1 -16   2   25.90    2.40
   1  16  -2   28.00    1.80
   0 -16   2  186.30    6.60
   0  16  -2  203.40    5.40
   1 -16   2   31.00    2.00
  -1  16  -2   33.00    1.60
   2 -16   2    4.70    1.50
  -2  16  -2    3.60    1.10
   3 -16   2   24.80    1.90
  -3  16  -2   25.30    1.70
   4 -16   2  125.70    4.00
  -4  16  -2  128.90    4.70
   5 -16   2   26.60    2.00
  -5  16  -2   29.10    2.30
   6 -16   2   -3.70    2.50
  -6  16  -2   -0.30    2.30
   7 -16   2    5.50    2.10
  -7  16  -2    8.50    2.70
  -6 -17   2    1.90    2.60
   6  17  -2    0.80    2.60
  -5 -17   2   56.60    4.00
   5  17  -2   62.80    4.20
  -4 -17   2   84.50    4.80
   4  17  -2   83.10    4.60
  -3 -17   2    1.60    2.40
   3  17  -2    4.00    1.90
  -2 -17   2    0.80    1.70
   2  17  -2    1.20    1.50
  -1 -17   2   86.50    4.70
   1  17  -2   90.70    3.90
   0 -17   2   17.40    2.30
   0  17  -2   19.00    1.70
   1 -17   2   96.00    4.70
  -1  17  -2  107.90    3.80
   2 -17   2    0.50    1.60
  -2  17  -2    1.00    1.30
   3 -17   2   38.60    3.10
  -3  17  -2   40.70    2.80
   4 -17   2   21.10    2.00
  -4  17  -2   20.00    2.10
   5 -17   2   92.80    4.40
  -5  17  -2   84.40    4.90
   6 -17   2    6.70    2.40
  -6  17  -2    6.50    2.60
  -4 -18   2    8.30    2.70
   4  18  -2    3.80    2.70
  -3 -18   2   19.80    2.90
   3  18  -2   29.10    2.90
  -2 -18   2   59.40    4.30
   2  18  -2   60.20    3.30
  -1 -18   2   13.80    2.90
   1  18  -2    9.30    2.00
   0 -18   2    2.00    2.40
   0  18  -2    5.40    1.60
   1 -18   2   24.40    2.80
  -1  18  -2   24.40    2.40
   2 -18   2   97.10    5.20
  -2  18  -2   91.10    5.20
   3 -18   2   17.00    3.60
  -3  18  -2   17.80    3.40
   4 -18   2    7.70    3.30
  -4  18  -2    2.20    3.00
  -1 -19   2    5.60    2.50
   1  19  -2    0.10    2.10
   0 -19   2   -0.20    3.40
   0  19  -2    0.60    2.30
   1 -19   2   36.60    4.70
  -1  19  -2   42.20    4.60
 -14   0   3    4.00    2.00
 -13   0   3   -0.20    1.80
 -12   0   3   -1.40    1.60
 -11   0   3   -0.80    1.20
 -10   0   3    2.30    1.10
  -9   0   3   -0.30    0.80
  -8   0   3    0.50    0.20
  -7   0   3    0.00    0.40
  -6   0   3   -0.50    0.30
  -5   0   3    0.80    0.30
  -4   0   3    0.20    0.20
  -3   0   3    0.30    0.20
  -2   0   3    0.10    0.20
  -1   0   3    0.60    0.20
   0   0   3    0.50    0.20
   1   0   3    1.60    0.20
   2   0   3   -0.20    0.20
   3   0   3    0.40    0.30
   4   0   3   -0.10    0.30
   5   0   3    0.70    0.30
   6   0   3   -0.10    0.40
   7   0   3    0.00    0.50
   8   0   3    0.40    0.70
   9   0   3   -0.30    0.80
  10   0   3   -0.50    0.80
  11   0   3    0.30    0.90
  12   0   3    1.30    1.80
  13   0   3   -0.60    1.70
  14   0   3    1.60    2.40
 -14  -1   3   16.40    2.70
  14   1  -3   16.40    2.60
 -13  -1   3    8.10    2.10
  13   1  -3    3.70    2.10
 -12  -1   3   93.90    3.60
  12   1  -3   91.50    3.60
 -11  -1   3   29.40    2.20
  11   1  -3   28.20    2.00
 -10  -1   3  161.40    4.20
  10   1  -3  157.60    4.10
  -9  -1   3   22.40    1.00
   9   1  -3   22.60    1.30
  -8  -1   3  384.50    5.60
   8   1  -3  383.10    6.00
  -7  -1   3    4.00    0.70
   7   1  -3    5.60    0.60
  -6  -1   3  508.70    5.90
   6   1  -3  507.20    5.50
  -5  -1   3   42.50    0.80
   5   1  -3   41.80    0.80
  -4  -1   3  673.10    6.40
   4   1  -3  680.90    6.60
  -3  -1   3   20.60    0.40
   3   1  -3   21.60    0.40
  -2  -1   3  175.90    1.90
   2   1  -3  175.70    2.50
  -1  -1   3  106.30    1.30
   1   1  -3  107.70    1.30
   0  -1   3 1189.70   11.00
   0   1  -3 1183.60   11.50
   1  -1   3  213.40    2.20
  -1   1  -3  210.50    2.30
   2  -1   3  177.70    2.20
  -2   1  -3  178.70    2.10
   3  -1   3  249.00    3.30
  -3   1  -3  249.30    2.90
   4  -1   3   78.40    1.30
  -4   1  -3   78.00    1.20
   5  -1   3   74.10    1.20
  -5   1  -3   71.70    1.20
   6  -1   3  161.80    2.40
  -6   1  -3  157.00    2.30
   7  -1   3   11.80    0.70
  -7   1  -3   11.30    0.70
   8  -1   3  183.60    3.40
  -8   1  -3  180.50    3.40
   9  -1   3   16.00    1.20
  -9   1  -3   15.30    1.00
  10  -1   3  233.90    5.00
 -10   1  -3  227.50    4.50
  11  -1   3   -0.30    1.00
 -11   1  -3   -0.30    1.30
  12  -1   3   96.30    4.10
 -12   1  -3   83.40    3.00
  13  -1   3    0.90    1.70
 -13   1  -3    0.70    1.60
  14  -1   3   64.20    3.60
 -14   1  -3   57.40    3.90
 -14  -2   3   -2.10    1.90
  14   2  -3    0.40    2.10
 -13  -2   3    2.90    1.90
  13   2  -3    2.50    1.90
 -12  -2   3    5.00    1.50
  12   2  -3    1.70    1.40
 -11  -2   3   13.60    1.60
  11   2  -3   13.20    1.30
 -10  -2   3    0.60    1.20
  10   2  -3   -2.50    1.10
  -9  -2   3   15.50    1.20
   9   2  -3   17.60    1.10
  -8  -2   3   44.40    1.50
   8   2  -3   38.20    1.40
  -7  -2   3   67.70    1.40
   7   2  -3   69.70    1.50
  -6  -2   3    0.30    0.40
   6   2  -3    0.40    0.40
  -5  -2   3    0.40    0.30
   5   2  -3    0.50    0.30
  -4  -2   3  113.10    1.40
   4   2  -3  115.10    1.40
  -3  -2   3  178.10    1.80
   3   2  -3  174.70    2.20
  -2  -2   3   14.60    0.30
   2   2  -3   14.70    0.40
  -1  -2   3    2.40    0.20
   1   2  -3    2.70    0.20
   0  -2   3  135.10    1.60
   0   2  -3  135.80    1.80
   1  -2   3    2.10    0.20
  -1   2  -3    1.60    0.20
   2  -2   3  133.50    1.60
  -2   2  -3  134.50    1.80
   3  -2   3   23.30    0.60
  -3   2  -3   22.50    0.50
   4  -2   3   15.20    0.60
  -4   2  -3   16.10    0.60
   5  -2   3   18.50    0.70
  -5   2  -3   17.60    0.60
   6  -2   3    0.00    0.30
  -6   2  -3    0.40    0.40
   7  -2   3    8.80    0.70
  -7   2  -3    7.40    0.60
   8  -2   3   38.60    1.40
  -8   2  -3   37.90    1.30
   9  -2   3   16.70    1.10
  -9   2  -3   15.90    1.00
  10  -2   3    3.80    1.00
 -10   2  -3    4.50    0.90
  11  -2   3   11.10    1.30
 -11   2  -3   11.50    1.30
  12  -2   3    3.50    2.00
 -12   2  -3    1.70    1.40
  13  -2   3   -0.40    2.30
 -13   2  -3    0.60    2.10
  14  -2   3   -2.60    1.90
 -14   2  -3   -3.20    2.20
 -14  -3   3   32.20    3.50
  14   3  -3   29.40    3.30
 -13  -3   3    5.50    2.40
  13   3  -3    4.10    2.00
 -12  -3   3   48.10    2.80
  12   3  -3   52.90    2.50
 -11  -3   3   18.60    2.40
  11   3  -3   13.80    1.40
 -10  -3   3  265.00    7.00
  10   3  -3  276.10    5.70
  -9  -3   3    4.00    0.90
   9   3  -3    2.00    0.70
  -8  -3   3  166.70    3.40
   8   3  -3  167.60    3.10
  -7  -3   3    3.80    0.60
   7   3  -3    3.60    0.50
  -6  -3   3  762.90    8.30
   6   3  -3  784.80    8.80
  -5  -3   3    5.30    0.40
   5   3  -3    5.10    0.40
  -4  -3   3  525.40    4.90
   4   3  -3  517.40    6.40
  -3  -3   3   57.90    0.80
   3   3  -3   55.70    1.10
  -2  -3   3 1318.90   12.30
   2   3  -3 1296.50   14.20
  -1  -3   3 1044.70   10.80
   1   3  -3 1020.20   10.00
   0  -3   3    4.90    0.20
   0   3  -3    5.30    0.30
   1  -3   3  382.90    4.20
  -1   3  -3  376.60    4.40
   2  -3   3  214.40    2.50
  -2   3  -3  208.90    2.50
   3  -3   3  329.60    4.00
  -3   3  -3  330.90    3.80
   4  -3   3  375.30    4.60
  -4   3  -3  376.40    4.10
   5  -3   3   65.60    1.20
  -5   3  -3   65.60    1.10
   6  -3   3   37.00    1.10
  -6   3  -3   36.60    0.80
   7  -3   3  138.00    2.40
  -7   3  -3  137.50    2.30
   8  -3   3  223.30    3.90
  -8   3  -3  222.00    3.80
   9  -3   3    3.00    0.70
  -9   3  -3    0.90    0.80
  10  -3   3   68.90    2.40
 -10   3  -3   69.20    2.00
  11  -3   3   21.90    1.80
 -11   3  -3   21.90    1.70
  12  -3   3  177.90    6.00
 -12   3  -3  183.50    5.30
  13  -3   3    2.00    2.30
 -13   3  -3    1.20    2.00
  14  -3   3   27.20    3.10
 -14   3  -3   31.60    3.20
 -14  -4   3   -1.50    2.70
  14   4  -3    1.70    2.30
 -13  -4   3   50.20    3.20
  13   4  -3   55.30    3.10
 -12  -4   3   -0.90    1.60
  12   4  -3    0.90    1.20
 -11  -4   3   28.50    2.90
  11   4  -3   28.90    1.80
 -10  -4   3   28.40    2.00
  10   4  -3   27.60    1.80
  -9  -4   3   60.20    2.10
   9   4  -3   59.50    1.80
  -8  -4   3   -0.50    0.80
   8   4  -3    0.40    0.50
  -7  -4   3  111.20    2.10
   7   4  -3  109.60    2.40
  -6  -4   3   68.50    1.30
   6   4  -3   71.20    1.30
  -5  -4   3  374.40    3.70
   5   4  -3  370.00    4.50
  -4  -4   3    2.40    0.30
   4   4  -3    2.80    0.40
  -3  -4   3   45.30    0.70
   3   4  -3   47.40    1.10
  -2  -4   3   55.80    0.90
   2   4  -3   56.50    1.00
  -1  -4   3  327.50    4.10
   1   4  -3  328.00    3.90
   0  -4   3   15.30    0.40
   0   4  -3   15.40    0.40
   1  -4   3   14.90    0.40
  -1   4  -3   15.80    0.40
   2  -4   3   20.30    0.40
  -2   4  -3   19.40    0.50
   3  -4   3    2.60    0.30
  -3   4  -3    2.10    0.20
   4  -4   3    6.20    0.40
  -4   4  -3    6.30    0.40
   5  -4   3   58.80    1.30
  -5   4  -3   56.30    1.00
   6  -4   3   56.10    1.30
  -6   4  -3   56.30    1.10
   7  -4   3   24.20    1.20
  -7   4  -3   26.00    1.00
   8  -4   3    0.00    0.90
  -8   4  -3    0.20    0.50
   9  -4   3   33.60    1.20
  -9   4  -3   35.00    1.30
  10  -4   3   -0.80    0.90
 -10   4  -3    0.60    0.70
  11  -4   3   28.80    2.10
 -11   4  -3   24.30    1.90
  12  -4   3    7.40    2.20
 -12   4  -3    7.10    2.10
  13  -4   3   26.20    2.90
 -13   4  -3   26.40    2.50
 -13  -5   3   13.70    3.10
  13   5  -3   10.40    2.30
 -12  -5   3  102.80    4.30
  12   5  -3   98.30    3.40
 -11  -5   3    0.70    1.60
  11   5  -3   -0.10    1.10
 -10  -5   3   33.50    2.60
  10   5  -3   31.10    1.70
  -9  -5   3   62.20    2.30
   9   5  -3   57.20    2.20
  -8  -5   3  446.40    7.10
   8   5  -3  443.40    8.10
  -7  -5   3   21.20    1.00
   7   5  -3   19.00    1.20
  -6  -5   3  257.80    3.30
   6   5  -3  259.30    4.10
  -5  -5   3   47.60    0.80
   5   5  -3   45.80    1.00
  -4  -5   3  300.00    3.20
   4   5  -3  296.20    4.60
  -3  -5   3  292.10    3.40
   3   5  -3  286.20    4.50
  -2  -5   3  227.10    2.60
   2   5  -3  224.10    2.80
  -1  -5   3    2.30    0.30
   1   5  -3    3.20    0.40
   0  -5   3  814.90    7.20
   0   5  -3  807.80    8.10
   1  -5   3  381.00    3.70
  -1   5  -3  373.20    3.90
   2  -5   3   44.10    0.80
  -2   5  -3   47.20    0.80
   3  -5   3   33.40    0.70
  -3   5  -3   32.10    0.60
   4  -5   3    0.70    0.30
  -4   5  -3    0.00    0.30
   5  -5   3  479.30    5.60
  -5   5  -3  467.90    5.00
   6  -5   3  163.70    2.90
  -6   5  -3  159.70    2.60
   7  -5   3   28.40    1.20
  -7   5  -3   30.20    1.10
   8  -5   3   35.60    1.40
  -8   5  -3   37.10    1.30
   9  -5   3  111.50    3.10
  -9   5  -3  109.80    2.50
  10  -5   3  263.70    7.10
 -10   5  -3  264.00    5.60
  11  -5   3    5.10    1.30
 -11   5  -3    3.80    1.10
  12  -5   3   15.30    2.20
 -12   5  -3   12.80    1.70
  13  -5   3   -0.30    2.50
 -13   5  -3   -1.50    1.90
 -13  -6   3    3.90    2.30
  13   6  -3    3.30    1.80
 -12  -6   3   18.90    2.50
  12   6  -3   22.80    2.20
 -11  -6   3   90.30    3.90
  11   6  -3   92.10    3.00
 -10  -6   3   -1.30    1.80
  10   6  -3   -0.40    1.60
  -9  -6   3  142.60    5.10
   9   6  -3  146.50    5.20
  -8  -6   3   39.10    1.40
   8   6  -3   37.00    1.60
  -7  -6   3  241.20    4.10
   7   6  -3  234.10    5.20
  -6  -6   3    6.20    0.40
   6   6  -3    7.00    0.70
  -5  -6   3  193.50    2.80
   5   6  -3  182.60    3.20
  -4  -6   3   75.60    1.10
   4   6  -3   77.40    1.50
  -3  -6   3  303.10    3.70
   3   6  -3  303.20    4.10
  -2  -6   3    1.40    0.40
   2   6  -3    1.60    0.50
  -1  -6   3   56.00    0.90
   1   6  -3   55.10    0.90
   0  -6   3  181.30    1.90
   0   6  -3  182.30    2.00
   1  -6   3   87.70    1.30
  -1   6  -3   86.30    1.10
   2  -6   3   13.50    0.50
  -2   6  -3   14.50    0.40
   3  -6   3   28.80    0.60
  -3   6  -3   26.70    0.70
   4  -6   3    2.00    0.40
  -4   6  -3    1.50    0.20
   5  -6   3    2.70    0.40
  -5   6  -3    3.20    0.40
   6  -6   3    2.50    0.60
  -6   6  -3    1.90    0.40
   7  -6   3  147.20    2.70
  -7   6  -3  139.30    2.70
   8  -6   3    9.90    0.80
  -8   6  -3    9.30    0.80
   9  -6   3   82.00    2.70
  -9   6  -3   85.40    2.00
  10  -6   3   17.60    1.50
 -10   6  -3   23.60    1.50
  11  -6   3   54.10    2.60
 -11   6  -3   52.70    2.80
  12  -6   3    0.30    2.30
 -12   6  -3    1.10    1.90
  13  -6   3   19.00    3.80
 -13   6  -3   17.90    3.60
 -13  -7   3    1.90    2.70
  13   7  -3    1.90    1.80
 -12  -7   3    8.10    2.50
  12   7  -3    4.80    1.80
 -11  -7   3   29.30    3.10
  11   7  -3   30.20    2.20
 -10  -7   3  140.60    5.00
  10   7  -3  147.50    4.30
  -9  -7   3   11.40    1.40
   9   7  -3   11.20    1.30
  -8  -7   3    6.20    0.90
   8   7  -3    5.80    1.00
  -7  -7   3   11.30    0.50
   7   7  -3   11.10    1.00
  -6  -7   3  430.50    5.70
   6   7  -3  409.80    7.30
  -5  -7   3   15.50    0.70
   5   7  -3   17.80    1.30
  -4  -7   3  138.00    2.30
   4   7  -3  141.60    2.70
  -3  -7   3   99.20    1.50
   3   7  -3   98.20    1.90
  -2  -7   3  520.80    5.40
   2   7  -3  519.60    7.00
  -1  -7   3  744.10    7.00
   1   7  -3  714.00    7.70
   0  -7   3    6.60    0.40
   0   7  -3    6.90    0.40
   1  -7   3    1.00    0.30
  -1   7  -3    1.10    0.20
   2  -7   3   42.20    0.80
  -2   7  -3   41.50    0.80
   3  -7   3  408.30    4.60
  -3   7  -3  410.10    4.30
   4  -7   3  118.00    1.80
  -4   7  -3  116.30    1.90
   5  -7   3   11.80    0.60
  -5   7  -3   11.70    0.50
   6  -7   3    0.40    0.50
  -6   7  -3    0.70    0.50
   7  -7   3  165.10    3.30
  -7   7  -3  162.20    2.90
   8  -7   3  131.20    3.40
  -8   7  -3  135.60    2.60
   9  -7   3    3.80    1.70
  -9   7  -3    2.50    0.80
  10  -7   3    0.20    1.90
 -10   7  -3    0.10    0.90
  11  -7   3   17.30    2.20
 -11   7  -3   22.20    2.70
  12  -7   3   94.70    4.50
 -12   7  -3  106.20    5.80
  13  -7   3    0.90    3.30
 -13   7  -3    4.20    2.90
 -13  -8   3   48.60    5.40
  13   8  -3   55.90    3.50
 -12  -8   3    0.70    2.60
  12   8  -3   -0.10    1.80
 -11  -8   3   30.90    3.90
  11   8  -3   30.60    2.60
 -10  -8   3   32.40    2.70
  10   8  -3   35.10    2.60
  -9  -8   3  115.00    4.00
   9   8  -3  122.10    3.70
  -8  -8   3   12.60    1.40
   8   8  -3   15.50    1.30
  -7  -8   3  114.30    2.20
   7   8  -3  109.60    3.20
  -6  -8   3   91.20    1.80
   6   8  -3   85.60    2.70
  -5  -8   3  340.40    6.20
   5   8  -3  348.00    5.20
  -4  -8   3    2.60    0.70
   4   8  -3    3.10    0.80
  -3  -8   3  132.50    2.40
   3   8  -3  132.10    2.60
  -2  -8   3  125.70    1.80
   2   8  -3  123.70    2.20
  -1  -8   3  101.70    1.40
   1   8  -3   99.40    1.60
   0  -8   3    3.30    0.30
   0   8  -3    2.60    0.30
   1  -8   3   48.50    0.90
  -1   8  -3   48.60    0.90
   2  -8   3    9.30    0.50
  -2   8  -3    9.60    0.50
   3  -8   3    4.10    0.50
  -3   8  -3    4.80    0.60
   4  -8   3   69.10    1.20
  -4   8  -3   65.10    1.60
   5  -8   3  119.60    2.30
  -5   8  -3  119.30    2.90
   6  -8   3   12.70    0.80
  -6   8  -3   14.10    0.70
   7  -8   3   31.10    1.20
  -7   8  -3   33.70    1.20
   8  -8   3    7.20    1.40
  -8   8  -3    3.80    0.70
   9  -8   3   90.50    3.50
  -9   8  -3   84.90    2.80
  10  -8   3    1.30    1.70
 -10   8  -3    1.70    1.80
  11  -8   3   52.90    3.20
 -11   8  -3   49.70    3.80
  12  -8   3    6.60    2.40
 -12   8  -3    7.70    2.80
 -12  -9   3   40.10    5.10
  12   9  -3   33.90    2.80
 -11  -9   3    0.30    2.10
  11   9  -3    1.60    1.60
 -10  -9   3    0.40    1.70
  10   9  -3    1.50    1.70
  -9  -9   3   10.10    2.00
   9   9  -3    9.80    1.70
  -8  -9   3  225.00    5.40
   8   9  -3  225.60    5.40
  -7  -9   3   40.30    1.40
   7   9  -3   40.00    1.70
  -6  -9   3    2.90    0.40
   6   9  -3    3.10    0.60
  -5  -9   3    0.50    0.30
   5   9  -3    0.40    0.30
  -4  -9   3  350.70    5.20
   4   9  -3  355.40    6.50
  -3  -9   3  306.20    4.90
   3   9  -3  292.30    5.40
  -2  -9   3    1.80    0.40
   2   9  -3    1.60    0.40
  -1  -9   3    0.30    0.40
   1   9  -3    0.00    0.30
   0  -9   3  566.20    6.60
   0   9  -3  560.80    6.60
   1  -9   3  608.10    7.50
  -1   9  -3  618.90    7.00
   2  -9   3   14.00    0.60
  -2   9  -3   13.00    0.60
   3  -9   3   24.20    0.80
  -3   9  -3   26.20    1.20
   4  -9   3   14.40    0.80
  -4   9  -3   15.10    1.00
   5  -9   3  331.20    4.80
  -5   9  -3  319.60    6.50
   6  -9   3   58.40    1.70
  -6   9  -3   62.40    1.80
   7  -9   3    5.80    1.30
  -7   9  -3    4.40    1.10
   8  -9   3    4.60    1.50
  -8   9  -3    1.60    1.00
   9  -9   3   64.30    3.60
  -9   9  -3   70.50    7.20
  10  -9   3  115.50    5.20
 -10   9  -3  123.00    5.50
  11  -9   3    1.60    1.80
 -11   9  -3   -0.30    2.10
  12  -9   3    0.70    2.60
 -12   9  -3    2.70    2.50
 -12 -10   3    9.70    3.50
  12  10  -3   10.90    2.80
 -11 -10   3   81.20    5.80
  11  10  -3   87.00    4.00
 -10 -10   3    5.00    2.10
  10  10  -3    5.90    2.00
  -9 -10   3   82.10    4.30
   9  10  -3   75.90    3.50
  -8 -10   3   13.80    1.90
   8  10  -3   13.70    1.70
  -7 -10   3  259.00    5.20
   7  10  -3  252.50    6.70
  -6 -10   3   -0.10    0.50
   6  10  -3   -0.60    0.50
  -5 -10   3  180.10    5.00
   5  10  -3  180.40    4.50
  -4 -10   3   59.20    1.60
   4  10  -3   60.40    1.90
  -3 -10   3  140.40    2.60
   3  10  -3  143.40    2.30
  -2 -10   3   22.80    0.90
   2  10  -3   24.40    0.80
  -1 -10   3  121.30    2.40
   1  10  -3  124.70    1.90
   0 -10   3   20.10    0.80
   0  10  -3   20.40    0.70
   1 -10   3    5.90    0.60
  -1  10  -3    4.70    0.50
   2 -10   3   -0.20    0.50
  -2  10  -3    0.40    0.50
   3 -10   3    2.00    0.50
  -3  10  -3    4.00    1.00
   4 -10   3   28.80    1.10
  -4  10  -3   29.40    1.50
   5 -10   3    3.10    0.80
  -5  10  -3    5.00    1.00
   6 -10   3    4.00    1.10
  -6  10  -3    6.60    1.00
   7 -10   3  115.90    3.80
  -7  10  -3  123.30    3.60
   8 -10   3    1.00    1.40
  -8  10  -3    0.00    1.70
   9 -10   3   66.00    3.30
  -9  10  -3   68.20    4.00
  10 -10   3   -1.70    2.00
 -10  10  -3    1.90    2.10
  11 -10   3   51.70    3.50
 -11  10  -3   54.30    4.30
  12 -10   3    3.60    2.70
 -12  10  -3    6.80    3.40
 -11 -11   3    7.60    2.80
  11  11  -3    6.80    2.50
 -10 -11   3   51.90    3.20
  10  11  -3   45.30    3.30
  -9 -11   3   21.90    2.50
   9  11  -3   20.70    2.70
  -8 -11   3   15.50    1.50
   8  11  -3   19.70    2.30
  -7 -11   3    1.00    1.00
   7  11  -3    0.60    1.60
  -6 -11   3  188.10    4.50
   6  11  -3  173.10    5.70
  -5 -11   3   58.20    1.70
   5  11  -3   58.80    2.30
  -4 -11   3    1.90    0.70
   4  11  -3    3.20    0.90
  -3 -11   3    0.30    0.30
   3  11  -3    0.20    0.40
  -2 -11   3  229.60    3.60
   2  11  -3  235.80    3.60
  -1 -11   3  502.30    7.20
   1  11  -3  502.20    7.30
   0 -11   3    1.00    0.40
   0  11  -3    1.50    0.50
   1 -11   3   10.00    0.80
  -1  11  -3   10.40    0.70
   2 -11   3   31.60    1.00
  -2  11  -3   32.00    1.10
   3 -11   3  443.80    8.40
  -3  11  -3  438.40    8.70
   4 -11   3   39.90    1.80
  -4  11  -3   41.10    2.00
   5 -11   3    4.90    1.20
  -5  11  -3    3.60    1.30
   6 -11   3   45.70    2.00
  -6  11  -3   44.40    2.30
   7 -11   3  128.90    3.70
  -7  11  -3  127.60    4.10
   8 -11   3   43.70    2.30
  -8  11  -3   49.50    3.40
   9 -11   3    1.30    2.10
  -9  11  -3    0.60    2.10
  10 -11   3   16.70    2.60
 -10  11  -3   22.80    4.70
  11 -11   3   20.80    2.80
 -11  11  -3   23.80    3.20
 -11 -12   3   19.60    4.10
  11  12  -3   23.30    5.30
 -10 -12   3    9.10    2.10
  10  12  -3   11.80    3.10
  -9 -12   3   76.70    3.50
   9  12  -3   78.60    4.80
  -8 -12   3   -0.10    1.60
   8  12  -3    1.40    2.10
  -7 -12   3  121.80    3.40
   7  12  -3  115.40    5.00
  -6 -12   3   11.00    1.30
   6  12  -3    9.80    1.90
  -5 -12   3  131.70    3.10
   5  12  -3  143.20    3.90
  -4 -12   3   10.00    1.00
   4  12  -3   11.50    1.10
  -3 -12   3  147.90    2.90
   3  12  -3  151.80    2.90
  -2 -12   3    0.50    0.40
   2  12  -3    0.40    0.40
  -1 -12   3   74.90    1.90
   1  12  -3   78.10    2.00
   0 -12   3   60.10    1.70
   0  12  -3   58.50    1.50
   1 -12   3    9.70    0.90
  -1  12  -3   11.20    0.80
   2 -12   3    5.20    0.80
  -2  12  -3    5.80    0.70
   3 -12   3    2.40    0.90
  -3  12  -3    2.30    0.90
   4 -12   3   19.60    1.50
  -4  12  -3   23.50    1.60
   5 -12   3   72.20    2.20
  -5  12  -3   66.80    2.70
   6 -12   3    9.50    1.30
  -6  12  -3    7.20    1.70
   7 -12   3   18.40    1.70
  -7  12  -3   16.50    1.80
   8 -12   3    2.20    1.70
  -8  12  -3    1.80    1.60
   9 -12   3   77.40    3.50
  -9  12  -3   81.00    4.00
  10 -12   3    3.30    1.70
 -10  12  -3    2.50    2.30
  11 -12   3   24.50    2.60
 -11  12  -3   33.50    4.50
 -10 -13   3   23.80    2.80
  10  13  -3   27.10    3.70
  -9 -13   3    7.80    1.90
   9  13  -3    7.80    2.70
  -8 -13   3   28.40    2.40
   8  13  -3   27.50    2.90
  -7 -13   3   79.00    3.00
   7  13  -3   74.50    4.10
  -6 -13   3   29.40    1.90
   6  13  -3   28.70    2.50
  -5 -13   3    3.00    1.00
   5  13  -3    0.80    1.30
  -4 -13   3   33.40    1.40
   4  13  -3   32.50    1.50
  -3 -13   3  179.80    3.60
   3  13  -3  181.60    4.00
  -2 -13   3    9.50    0.90
   2  13  -3    9.00    0.80
  -1 -13   3    0.30    0.70
   1  13  -3    0.70    0.60
   0 -13   3   53.70    2.10
   0  13  -3   54.20    1.90
   1 -13   3  390.50    9.30
  -1  13  -3  395.30    7.60
   2 -13   3    6.70    1.30
  -2  13  -3    5.40    0.90
   3 -13   3    0.60    1.00
  -3  13  -3    0.50    1.10
   4 -13   3   24.00    1.70
  -4  13  -3   21.00    1.70
   5 -13   3  240.50    6.30
  -5  13  -3  247.70    6.70
   6 -13   3   22.80    2.00
  -6  13  -3   17.60    1.90
   7 -13   3    1.00    1.20
  -7  13  -3    1.70    1.50
   8 -13   3   33.70    2.50
  -8  13  -3   26.60    2.60
   9 -13   3   75.40    3.50
  -9  13  -3   78.50    4.20
  10 -13   3   14.00    2.20
 -10  13  -3   15.00    2.80
  -9 -14   3   21.20    3.30
   9  14  -3   21.10    3.30
  -8 -14   3    6.90    1.60
   8  14  -3    8.50    2.50
  -7 -14   3   63.10    3.00
   7  14  -3   69.90    4.30
  -6 -14   3    6.60    1.30
   6  14  -3    7.80    1.90
  -5 -14   3   97.20    3.60
   5  14  -3   98.90    3.80
  -4 -14   3    4.30    1.20
   4  14  -3    4.00    1.00
  -3 -14   3   51.40    2.10
   3  14  -3   48.30    2.10
  -2 -14   3   25.20    1.60
   2  14  -3   27.00    1.80
  -1 -14   3   16.60    1.70
   1  14  -3   18.40    1.20
   0 -14   3    3.90    1.10
   0  14  -3    3.40    0.80
   1 -14   3   19.20    1.90
  -1  14  -3   18.40    1.20
   2 -14   3   32.50    1.90
  -2  14  -3   33.30    1.60
   3 -14   3    9.20    1.30
  -3  14  -3    7.50    1.40
   4 -14   3   19.30    1.70
  -4  14  -3   21.90    1.80
   5 -14   3    2.20    1.60
  -5  14  -3    1.10    1.60
   6 -14   3   10.60    1.70
  -6  14  -3   10.50    1.90
   7 -14   3   54.50    2.70
  -7  14  -3   58.80    3.40
   8 -14   3    8.30    2.10
  -8  14  -3   13.00    2.20
   9 -14   3   16.90    2.30
  -9  14  -3   12.00    2.50
  -8 -15   3   40.40    2.80
   8  15  -3   42.30    5.00
  -7 -15   3   -3.00    1.80
   7  15  -3   -1.70    2.80
  -6 -15   3   18.90    2.00
   6  15  -3   15.50    2.40
  -5 -15   3  120.30    4.00
   5  15  -3  117.40    5.20
  -4 -15   3   41.10    2.30
   4  15  -3   36.90    2.70
  -3 -15   3   -1.00    1.60
   3  15  -3    0.20    1.00
  -2 -15   3   42.60    3.30
   2  15  -3   38.10    2.20
  -1 -15   3  303.20    9.00
   1  15  -3  317.50    7.20
   0 -15   3   12.40    1.90
   0  15  -3   13.70    1.30
   1 -15   3   -0.10    1.80
  -1  15  -3    1.30    0.90
   2 -15   3   21.90    1.90
  -2  15  -3   19.80    1.40
   3 -15   3  322.30    8.50
  -3  15  -3  337.70    8.90
   4 -15   3   19.30    1.60
  -4  15  -3   15.00    1.80
   5 -15   3    0.30    1.40
  -5  15  -3   -0.20    1.50
   6 -15   3   49.20    3.00
  -6  15  -3   54.40    3.20
   7 -15   3  107.00    4.20
  -7  15  -3  114.50    5.30
   8 -15   3    4.20    2.60
  -8  15  -3   -2.90    2.60
  -7 -16   3   20.40    3.00
   7  16  -3   22.00    3.30
  -6 -16   3    3.60    2.00
   6  16  -3    7.20    2.40
  -5 -16   3   51.70    3.60
   5  16  -3   51.70    3.70
  -4 -16   3   40.10    3.30
   4  16  -3   38.10    3.00
  -3 -16   3   19.60    3.30
   3  16  -3   23.10    2.10
  -2 -16   3   11.30    2.40
   2  16  -3    8.90    1.40
  -1 -16   3   36.40    2.70
   1  16  -3   42.50    2.20
   0 -16   3   51.40    4.00
   0  16  -3   54.00    2.50
   1 -16   3    0.20    2.00
  -1  16  -3    2.80    1.50
   2 -16   3   22.70    2.30
  -2  16  -3   20.10    2.50
   3 -16   3    2.40    2.10
  -3  16  -3   -0.30    1.70
   4 -16   3   46.00    2.40
  -4  16  -3   44.70    2.80
   5 -16   3    2.90    1.60
  -5  16  -3    4.70    1.70
   6 -16   3   23.30    2.40
  -6  16  -3   25.10    2.60
   7 -16   3    3.60    2.60
  -7  16  -3    2.30    2.70
  -6 -17   3   54.30    4.20
   6  17  -3   51.10    4.10
  -5 -17   3    0.50    2.60
   5  17  -3   -0.40    2.10
  -4 -17   3   13.30    2.50
   4  17  -3   13.00    2.80
  -3 -17   3  107.10    5.60
   3  17  -3  124.50    4.90
  -2 -17   3   47.80    3.40
   2  17  -3   50.30    3.00
  -1 -17   3    2.10    2.00
   1  17  -3    4.60    1.50
   0 -17   3   29.00    3.50
   0  17  -3   35.60    2.80
   1 -17   3  219.60   10.40
  -1  17  -3  228.70   11.40
   2 -17   3   23.60    2.70
  -2  17  -3   22.40    2.60
   3 -17   3    0.30    1.70
  -3  17  -3    3.20    2.00
   4 -17   3   26.10    2.80
  -4  17  -3   28.50    3.30
   5 -17   3  102.30    5.40
  -5  17  -3  111.80    5.90
   6 -17   3    1.70    2.90
  -6  17  -3    5.30    3.50
  -4 -18   3   -1.10    2.40
   4  18  -3    3.90    2.60
  -3 -18   3   26.20    3.00
   3  18  -3   25.00    3.20
  -2 -18   3   58.70    4.10
   2  18  -3   63.70    4.30
  -1 -18   3    4.00    2.40
   1  18  -3    4.70    1.90
   0 -18   3   27.10    3.00
   0  18  -3   31.30    2.90
   1 -18   3   11.10    3.00
  -1  18  -3   11.20    2.70
   2 -18   3   85.80    5.10
  -2  18  -3   75.50    4.70
   3 -18   3   -1.60    2.20
  -3  18  -3    0.50    2.40
   4 -18   3   28.90    3.10
  -4  18  -3   23.60    4.10
 -14   0   4    8.30    2.20
 -13   0   4   56.40    3.30
 -12   0   4   13.60    2.00
 -11   0   4  182.80    5.00
 -10   0   4   15.10    1.40
  -9   0   4  292.90    5.80
  -8   0   4   44.90    1.30
  -7   0   4   61.10    1.70
  -6   0   4   28.90    0.70
  -5   0   4  460.70    4.70
  -4   0   4 2863.10   25.30
  -3   0   4   28.20    0.60
  -2   0   4   23.40    0.50
  -1   0   4  420.60    4.50
   0   0   4 3221.90   32.10
   1   0   4  152.50    1.70
   2   0   4  504.20    5.20
   3   0   4    4.80    0.30
   4   0   4 6504.40   64.60
   5   0   4    9.00    0.60
   6   0   4   60.00    1.40
   7   0   4   14.60    0.90
   8   0   4 1311.40   23.00
   9   0   4   52.10    1.80
  10   0   4   39.40    2.10
  11   0   4   88.20    3.10
  12   0   4   79.00    3.60
  13   0   4  109.10    6.00
  14   0   4   12.40    3.80
 -14  -1   4   30.10    3.10
  14   1  -4   34.60    3.20
 -13  -1   4    1.60    1.80
  13   1  -4   -0.10    1.70
 -12  -1   4    7.30    1.70
  12   1  -4    5.20    1.60
 -11  -1   4   15.00    1.70
  11   1  -4   14.00    1.80
 -10  -1   4    6.10    1.30
  10   1  -4    3.30    1.30
  -9  -1   4   70.70    2.00
   9   1  -4   74.70    2.50
  -8  -1   4   -0.60    0.50
   8   1  -4   -0.40    0.60
  -7  -1   4  378.90    5.20
   7   1  -4  379.70    5.50
  -6  -1   4    0.90    0.40
   6   1  -4    0.70    0.40
  -5  -1   4  290.80    3.10
   5   1  -4  287.60    3.00
  -4  -1   4  134.70    1.60
   4   1  -4  131.00    1.70
  -3  -1   4  740.20    6.90
   3   1  -4  744.20    7.90
  -2  -1   4  198.60    2.00
   2   1  -4  196.00    2.60
  -1  -1   4   60.50    0.80
   1   1  -4   61.30    1.00
   0  -1   4    0.70    0.20
   0   1  -4    0.60    0.20
   1  -1   4  583.40    5.60
  -1   1  -4  582.90    5.90
   2  -1   4    7.60    0.30
  -2   1  -4    7.80    0.30
   3  -1   4   62.20    1.00
  -3   1  -4   62.20    0.90
   4  -1   4  247.70    3.50
  -4   1  -4  240.10    3.10
   5  -1   4   14.50    0.60
  -5   1  -4   15.10    0.60
   6  -1   4  203.00    3.70
  -6   1  -4  200.30    3.10
   7  -1   4  123.20    2.70
  -7   1  -4  122.10    2.50
   8  -1   4  131.30    2.90
  -8   1  -4  130.50    3.20
   9  -1   4   44.30    1.80
  -9   1  -4   39.90    1.90
  10  -1   4  155.40    4.60
 -10   1  -4  146.50    4.30
  11  -1   4   83.60    3.00
 -11   1  -4   84.30    2.70
  12  -1   4  104.20    5.20
 -12   1  -4  116.50    4.10
  13  -1   4    0.10    2.00
 -13   1  -4    2.30    2.40
  14  -1   4   13.60    3.50
 -14   1  -4    3.20    3.40
 -14  -2   4    0.30    2.20
  14   2  -4    0.00    2.40
 -13  -2   4  108.60    4.50
  13   2  -4  108.10    4.50
 -12  -2   4   -0.60    1.40
  12   2  -4   -0.20    1.40
 -11  -2   4  130.70    4.20
  11   2  -4  125.40    4.00
 -10  -2   4    2.90    1.20
  10   2  -4    3.00    1.20
  -9  -2   4  179.10    4.20
   9   2  -4  183.10    4.00
  -8  -2   4    1.40    0.60
   8   2  -4    1.30    0.50
  -7  -2   4  533.20    6.90
   7   2  -4  535.50    7.30
  -6  -2   4  229.10    3.20
   6   2  -4  232.60    3.50
  -5  -2   4   71.70    1.30
   5   2  -4   73.10    1.30
  -4  -2   4   34.00    0.60
   4   2  -4   35.00    0.80
  -3  -2   4  372.40    3.50
   3   2  -4  362.40    4.30
  -2  -2   4 3277.50   28.70
   2   2  -4 3305.00   34.70
  -1  -2   4   11.20    0.30
   1   2  -4   11.90    0.30
   0  -2   4  222.80    2.30
   0   2  -4  221.80    2.50
   1  -2   4   41.00    0.60
  -1   2  -4   40.30    0.70
   2  -2   4 4451.40   42.10
  -2   2  -4 4510.60   47.30
   3  -2   4  183.70    2.20
  -3   2  -4  181.80    2.30
   4  -2   4    0.70    0.40
  -4   2  -4    1.10    0.40
   5  -2   4    1.60    0.50
  -5   2  -4    1.50    0.50
   6  -2   4 2940.00   48.50
  -6   2  -4 2841.00   35.90
   7  -2   4   58.80    1.90
  -7   2  -4   61.90    1.50
   8  -2   4   37.80    1.80
  -8   2  -4   36.80    1.30
   9  -2   4   32.50    1.90
  -9   2  -4   33.30    1.40
  10  -2   4  329.00    8.10
 -10   2  -4  319.10    6.80
  11  -2   4  149.20    4.40
 -11   2  -4  144.40    4.30
  12  -2   4   20.90    2.70
 -12   2  -4   27.20    2.50
  13  -2   4   59.40    4.40
 -13   2  -4   66.40    4.40
 -13  -3   4    0.20    1.80
  13   3  -4   -1.10    2.10
 -12  -3   4   26.70    2.40
  12   3  -4   30.00    2.50
 -11  -3   4    1.10    1.30
  11   3  -4    3.70    1.30
 -10  -3   4   11.10    1.50
  10   3  -4    8.40    1.50
  -9  -3   4  115.70    2.90
   9   3  -4  124.10    3.40
  -8  -3   4    0.70    0.60
   8   3  -4    0.80    0.60
  -7  -3   4   58.20    1.60
   7   3  -4   58.70    1.50
  -6  -3   4   16.00    0.60
   6   3  -4   16.20    0.70
  -5  -3   4  854.70    8.20
   5   3  -4  851.50   10.40
  -4  -3   4  274.90    2.80
   4   3  -4  278.00    3.70
  -3  -3   4   34.10    0.60
   3   3  -4   33.70    0.80
  -2  -3   4   85.50    1.20
   2   3  -4   85.00    1.40
  -1  -3   4 1459.40   14.30
   1   3  -4 1438.60   14.10
   0  -3   4   16.10    0.40
   0   3  -4   16.30    0.50
   1  -3   4    5.70    0.20
  -1   3  -4    5.10    0.30
   2  -3   4   32.60    0.70
  -2   3  -4   32.60    0.80
   3  -3   4  590.30    6.20
  -3   3  -4  582.40    6.70
   4  -3   4  151.70    2.20
  -4   3  -4  154.20    2.20
   5  -3   4  275.40    4.40
  -5   3  -4  283.50    3.40
   6  -3   4  254.40    4.40
  -6   3  -4  254.10    3.60
   7  -3   4   27.40    1.30
  -7   3  -4   25.70    1.10
   8  -3   4   47.00    2.00
  -8   3  -4   46.00    1.50
   9  -3   4  255.30    6.30
  -9   3  -4  253.70    5.40
  10  -3   4  119.50    4.00
 -10   3  -4  115.80    3.30
  11  -3   4    7.10    1.50
 -11   3  -4    2.90    1.20
  12  -3   4   38.80    3.30
 -12   3  -4   34.70    2.60
  13  -3   4   13.80    3.00
 -13   3  -4   12.50    3.20
 -13  -4   4   57.30    3.90
  13   4  -4   60.60    3.90
 -12  -4   4    2.60    1.50
  12   4  -4    4.00    1.70
 -11  -4   4  227.70    6.10
  11   4  -4  223.40    5.50
 -10  -4   4    1.90    1.10
  10   4  -4    1.80    1.10
  -9  -4   4  349.30    7.40
   9   4  -4  358.60    6.60
  -8  -4   4   17.30    1.10
   8   4  -4   16.30    0.90
  -7  -4   4  176.80    3.40
   7   4  -4  182.80    3.10
  -6  -4   4   35.10    0.90
   6   4  -4   36.90    1.00
  -5  -4   4  508.10    5.40
   5   4  -4  503.30    7.10
  -4  -4   4 1182.90   11.00
   4   4  -4 1163.10   13.00
  -3  -4   4    0.10    0.30
   3   4  -4   -0.10    0.40
  -2  -4   4    1.90    0.40
   2   4  -4    2.90    0.40
  -1  -4   4  185.50    2.20
   1   4  -4  184.10    2.10
   0  -4   4 2152.60   19.90
   0   4  -4 2111.30   23.90
   1  -4   4   52.60    0.80
  -1   4  -4   50.90    0.90
   2  -4   4   69.20    1.00
  -2   4  -4   66.30    1.20
   3  -4   4   43.60    0.80
  -3   4  -4   43.10    0.80
   4  -4   4 4247.90   40.80
  -4   4  -4 4276.70   45.60
   5  -4   4   51.00    1.20
  -5   4  -4   49.00    1.00
   6  -4   4    9.20    1.00
  -6   4  -4   10.10    0.60
   7  -4   4   13.90    1.10
  -7   4  -4   15.90    0.80
   8  -4   4  836.00   14.20
  -8   4  -4  842.50   12.90
   9  -4   4  106.10    3.50
  -9   4  -4  106.30    3.00
  10  -4   4   11.90    1.50
 -10   4  -4    8.90    1.10
  11  -4   4   85.40    3.60
 -11   4  -4   78.00    3.60
  12  -4   4   41.40    3.50
 -12   4  -4   36.60    2.80
  13  -4   4   85.80    5.60
 -13   4  -4   95.30    5.60
 -13  -5   4   -0.40    2.50
  13   5  -4    2.10    2.40
 -12  -5   4    1.00    2.40
  12   5  -4    2.60    1.70
 -11  -5   4   15.50    2.00
  11   5  -4   17.40    1.60
 -10  -5   4    7.30    1.40
  10   5  -4    9.90    1.30
  -9  -5   4    9.90    1.40
   9   5  -4   12.70    1.30
  -8  -5   4   10.50    1.00
   8   5  -4   12.40    1.00
  -7  -5   4  387.30    7.20
   7   5  -4  376.10    5.70
  -6  -5   4    8.30    0.50
   6   5  -4    7.80    0.70
  -5  -5   4   70.80    1.10
   5   5  -4   70.70    1.90
  -4  -5   4  220.20    2.50
   4   5  -4  217.20    4.00
  -3  -5   4 1580.80   15.10
   3   5  -4 1553.60   17.10
  -2  -5   4  180.50    2.40
   2   5  -4  172.70    2.50
  -1  -5   4    8.60    0.30
   1   5  -4    9.60    0.40
   0  -5   4    3.20    0.30
   0   5  -4    4.10    0.30
   1  -5   4 1401.90   13.30
  -1   5  -4 1385.00   15.90
   2  -5   4   -0.10    0.20
  -2   5  -4   -0.20    0.40
   3  -5   4  399.00    4.70
  -3   5  -4  399.20    4.60
   4  -5   4  208.80    2.90
  -4   5  -4  203.40    2.70
   5  -5   4  146.40    2.40
  -5   5  -4  147.20    2.40
   6  -5   4  112.30    2.20
  -6   5  -4  108.20    1.90
   7  -5   4  401.10    7.50
  -7   5  -4  415.90    6.70
   8  -5   4  110.70    3.00
  -8   5  -4  106.30    2.60
   9  -5   4   -1.80    1.30
  -9   5  -4    1.20    0.80
  10  -5   4   39.00    2.40
 -10   5  -4   38.50    1.60
  11  -5   4  101.60    4.10
 -11   5  -4  107.30    4.20
  12  -5   4   49.40    4.10
 -12   5  -4   55.70    4.20
  13  -5   4    1.20    3.00
 -13   5  -4   -0.10    2.70
 -13  -6   4   44.30    4.20
  13   6  -4   51.50    3.70
 -12  -6   4    0.50    2.40
  12   6  -4    2.80    1.70
 -11  -6   4  135.10    6.10
  11   6  -4  133.10    4.60
 -10  -6   4    0.80    1.20
  10   6  -4    0.80    1.20
  -9  -6   4  102.20    3.50
   9   6  -4   98.30    3.10
  -8  -6   4    0.50    0.70
   8   6  -4    1.60    0.80
  -7  -6   4  579.80    8.10
   7   6  -4  578.80    9.80
  -6  -6   4  120.30    2.10
   6   6  -4  119.00    2.90
  -5  -6   4   83.50    1.60
   5   6  -4   80.30    2.40
  -4  -6   4   13.80    0.60
   4   6  -4   13.50    0.90
  -3  -6   4  446.10    4.90
   3   6  -4  440.60    5.40
  -2  -6   4 2444.70   26.80
   2   6  -4 2383.50   27.20
  -1  -6   4   35.70    0.80
   1   6  -4   35.70    0.90
   0  -6   4   33.60    0.60
   0   6  -4   33.50    0.70
   1  -6   4   54.80    0.80
  -1   6  -4   52.80    0.80
   2  -6   4 4059.30   37.20
  -2   6  -4 3990.70   38.20
   3  -6   4  110.90    1.70
  -3   6  -4  108.80    1.50
   4  -6   4    0.60    0.30
  -4   6  -4    0.50    0.40
   5  -6   4    9.80    0.60
  -5   6  -4    9.30    0.60
   6  -6   4 1555.00   21.60
  -6   6  -4 1490.00   20.90
   7  -6   4   76.30    1.80
  -7   6  -4   77.30    1.90
   8  -6   4   15.90    1.20
  -8   6  -4   16.80    0.90
   9  -6   4   24.20    2.20
  -9   6  -4   21.30    1.20
  10  -6   4  210.30    6.40
 -10   6  -4  207.60    5.40
  11  -6   4   99.80    4.30
 -11   6  -4   96.90    4.90
  12  -6   4    5.50    2.40
 -12   6  -4   12.00    2.90
  13  -6   4   42.00    4.10
 -13   6  -4   34.40    3.70
 -13  -7   4    0.90    3.00
  13   7  -4   -0.20    2.10
 -12  -7   4   35.20    3.60
  12   7  -4   39.70    2.70
 -11  -7   4    5.10    2.50
  11   7  -4    1.50    1.80
 -10  -7   4    0.10    1.70
  10   7  -4   -2.50    1.50
  -9  -7   4  130.00    3.60
   9   7  -4  121.30    3.50
  -8  -7   4    0.30    0.70
   8   7  -4   -0.30    0.60
  -7  -7   4   21.50    0.80
   7   7  -4   18.70    1.70
  -6  -7   4   19.20    0.70
   6   7  -4   17.40    1.00
  -5  -7   4 1168.90   18.30
   5   7  -4 1131.80   20.20
  -4  -7   4  171.50    2.70
   4   7  -4  172.70    3.30
  -3  -7   4    1.10    0.60
   3   7  -4    0.80    0.60
  -2  -7   4   11.20    0.60
   2   7  -4   12.10    0.70
  -1  -7   4 1611.40   16.20
   1   7  -4 1560.70   18.30
   0  -7   4   66.90    1.00
   0   7  -4   67.50    1.10
   1  -7   4  522.90    5.40
  -1   7  -4  517.10    5.50
   2  -7   4    6.40    0.40
  -2   7  -4    6.90    0.30
   3  -7   4  639.10    7.60
  -3   7  -4  640.90    7.10
   4  -7   4   21.20    0.90
  -4   7  -4   20.40    0.90
   5  -7   4  974.10   13.10
  -5   7  -4  943.10   13.50
   6  -7   4  186.00    3.60
  -6   7  -4  180.90    3.50
   7  -7   4   81.70    2.10
  -7   7  -4   80.60    2.00
   8  -7   4   66.20    2.40
  -8   7  -4   64.60    2.00
   9  -7   4  361.90   10.50
  -9   7  -4  365.80    7.10
  10  -7   4   94.60    3.70
 -10   7  -4   86.30    4.30
  11  -7   4    0.00    1.80
 -11   7  -4    0.60    2.20
  12  -7   4   10.60    2.10
 -12   7  -4   13.50    2.70
 -12  -8   4    9.20    2.80
  12   8  -4    6.40    2.00
 -11  -8   4   75.60    4.50
  11   8  -4   76.80    4.00
 -10  -8   4    2.30    2.00
  10   8  -4    0.50    1.70
  -9  -8   4  228.60    6.50
   9   8  -4  218.70    6.40
  -8  -8   4    1.70    1.40
   8   8  -4   -0.40    1.50
  -7  -8   4   43.80    1.40
   7   8  -4   43.30    2.20
  -6  -8   4   -0.80    0.70
   6   8  -4    0.80    0.50
  -5  -8   4  386.10    6.90
   5   8  -4  365.30    7.70
  -4  -8   4  529.90    7.30
   4   8  -4  515.70    9.80
  -3  -8   4    5.00    0.70
   3   8  -4    5.00    0.80
  -2  -8   4  132.40    2.60
   2   8  -4  136.40    2.60
  -1  -8   4   99.70    2.00
   1   8  -4   99.20    1.80
   0  -8   4 1919.90   21.20
   0   8  -4 1881.40   20.50
   1  -8   4   74.70    1.40
  -1   8  -4   73.90    1.20
   2  -8   4  111.60    1.70
  -2   8  -4  110.50    1.90
   3  -8   4    1.10    0.40
  -3   8  -4    0.80    0.60
   4  -8   4 1720.50   22.30
  -4   8  -4 1740.50   20.90
   5  -8   4   -0.50    0.50
  -5   8  -4    0.40    0.50
   6  -8   4    0.60    0.60
  -6   8  -4   -0.10    0.70
   7  -8   4    0.20    1.40
  -7   8  -4   -0.40    0.40
   8  -8   4  365.20   10.20
  -8   8  -4  368.00    8.70
   9  -8   4   38.20    2.30
  -9   8  -4   48.10    3.00
  10  -8   4    1.30    1.80
 -10   8  -4   -2.50    2.10
  11  -8   4   23.40    2.70
 -11   8  -4   25.10    3.50
  12  -8   4   20.00    2.90
 -12   8  -4   14.20    3.20
 -12  -9   4    2.40    2.80
  12   9  -4    4.70    2.00
 -11  -9   4   10.00    2.70
  11   9  -4   10.60    2.30
 -10  -9   4    6.90    1.90
  10   9  -4    8.00    2.20
  -9  -9   4    3.60    1.70
   9   9  -4    1.70    1.80
  -8  -9   4    6.20    1.70
   8   9  -4    4.50    1.60
  -7  -9   4  259.60    5.70
   7   9  -4  255.60    6.60
  -6  -9   4   54.60    2.10
   6   9  -4   52.10    1.90
  -5  -9   4    6.00    0.80
   5   9  -4    7.70    1.40
  -4  -9   4   23.70    1.00
   4   9  -4   24.00    1.80
  -3  -9   4 1251.20   16.30
   3   9  -4 1220.60   21.10
  -2  -9   4  115.60    2.50
   2   9  -4  120.00    3.10
  -1  -9   4  181.60    3.40
   1   9  -4  178.10    2.90
   0  -9   4    0.90    0.40
   0   9  -4    1.00    0.40
   1  -9   4 1201.20   14.80
  -1   9  -4 1190.00   14.40
   2  -9   4   14.50    0.60
  -2   9  -4   13.50    0.60
   3  -9   4  651.80    8.60
  -3   9  -4  641.50   10.70
   4  -9   4   73.50    1.70
  -4   9  -4   73.30    1.90
   5  -9   4  228.00    4.20
  -5   9  -4  229.90    4.60
   6  -9   4   66.90    1.90
  -6   9  -4   65.00    1.80
   7  -9   4  584.80   12.40
  -7   9  -4  604.90   14.50
   8  -9   4  113.00    4.00
  -8   9  -4  115.50    3.80
   9  -9   4   17.50    1.70
  -9   9  -4   16.50    2.30
  10  -9   4   47.10    3.00
 -10   9  -4   44.20    4.00
  11  -9   4  127.20    5.40
 -11   9  -4  140.10    6.60
  12  -9   4   15.60    2.70
 -12   9  -4   14.20    3.20
 -11 -10   4   96.80    6.70
  11  10  -4  113.70    5.30
 -10 -10   4    3.30    1.90
  10  10  -4   -0.40    2.00
  -9 -10   4   30.00    2.90
   9  10  -4   31.10    2.70
  -8 -10   4    4.60    1.70
   8  10  -4    2.00    1.40
  -7 -10   4  244.50    5.70
   7  10  -4  249.30    6.60
  -6 -10   4    3.20    0.90
   6  10  -4    2.00    0.70
  -5 -10   4   11.80    1.20
   5  10  -4   10.30    1.10
  -4 -10   4    2.60    0.40
   4  10  -4    4.20    1.30
  -3 -10   4  104.90    2.10
   3  10  -4  104.50    2.90
  -2 -10   4  275.10    5.60
   2  10  -4  268.80    5.60
  -1 -10   4   37.40    1.10
   1  10  -4   39.30    0.90
   0 -10   4  201.70    3.50
   0  10  -4  202.30    3.10
   1 -10   4    3.40    0.60
  -1  10  -4    5.00    0.60
   2 -10   4  934.60   12.50
  -2  10  -4  940.90   13.50
   3 -10   4   43.50    1.60
  -3  10  -4   45.60    1.90
   4 -10   4   63.80    1.60
  -4  10  -4   64.30    2.20
   5 -10   4   -0.60    1.00
  -5  10  -4    1.00    1.00
   6 -10   4  308.80    7.00
  -6  10  -4  296.40    6.80
   7 -10   4   36.50    1.80
  -7  10  -4   40.80    1.90
   8 -10   4   19.00    1.80
  -8  10  -4   18.90    1.90
   9 -10   4    0.90    1.50
  -9  10  -4    2.00    1.80
  10 -10   4   39.30    3.40
 -10  10  -4   38.20    3.80
  11 -10   4   47.00    3.60
 -11  10  -4   57.00    4.40
 -11 -11   4    3.50    2.10
  11  11  -4    3.50    2.40
 -10 -11   4    1.40    1.80
  10  11  -4   -2.60    2.30
  -9 -11   4   32.70    2.30
   9  11  -4   29.40    2.60
  -8 -11   4   14.10    1.60
   8  11  -4   14.50    2.20
  -7 -11   4    3.80    1.20
   7  11  -4    4.30    1.90
  -6 -11   4   43.10    1.60
   6  11  -4   38.00    2.70
  -5 -11   4  371.60    6.80
   5  11  -4  382.10    8.40
  -4 -11   4   97.10    2.10
   4  11  -4  101.00    3.20
  -3 -11   4    7.10    0.80
   3  11  -4    8.60    1.10
  -2 -11   4   -0.60    0.80
   2  11  -4    0.30    0.70
  -1 -11   4  712.20   10.70
   1  11  -4  717.10   10.60
   0 -11   4   22.30    0.80
   0  11  -4   23.80    0.90
   1 -11   4  170.80    3.30
  -1  11  -4  176.70    3.30
   2 -11   4    1.70    0.70
  -2  11  -4    2.10    0.60
   3 -11   4  550.50    9.80
  -3  11  -4  550.20    9.80
   4 -11   4    2.60    1.40
  -4  11  -4    6.40    1.10
   5 -11   4  382.90    7.60
  -5  11  -4  384.30    7.60
   6 -11   4   49.30    2.20
  -6  11  -4   48.50    2.00
   7 -11   4   46.70    2.60
  -7  11  -4   49.20    2.70
   8 -11   4   59.30    2.70
  -8  11  -4   57.50    3.10
   9 -11   4  197.40    5.70
  -9  11  -4  202.70    7.90
  10 -11   4   29.50    2.50
 -10  11  -4   27.90    2.80
  11 -11   4   -2.70    2.20
 -11  11  -4   -2.80    2.80
 -10 -12   4    2.90    2.10
  10  12  -4    0.30    2.50
  -9 -12   4  140.20    5.00
   9  12  -4  132.00    6.60
  -8 -12   4    5.30    1.60
   8  12  -4    9.00    2.40
  -7 -12   4    1.10    1.20
   7  12  -4    0.00    1.90
  -6 -12   4    4.30    1.40
   6  12  -4    4.10    2.00
  -5 -12   4  146.30    3.50
   5  12  -4  142.30    4.10
  -4 -12   4   10.40    1.10
   4  12  -4   10.90    1.30
  -3 -12   4   28.80    1.30
   3  12  -4   27.60    1.50
  -2 -12   4   40.00    1.50
   2  12  -4   36.10    1.40
  -1 -12   4   21.90    1.10
   1  12  -4   24.90    1.10
   0 -12   4  169.00    6.10
   0  12  -4  163.60    3.60
   1 -12   4   31.80    1.80
  -1  12  -4   31.30    1.30
   2 -12   4  108.90    2.60
  -2  12  -4  113.90    2.40
   3 -12   4    0.20    1.00
  -3  12  -4    0.70    1.20
   4 -12   4  206.50    5.30
  -4  12  -4  212.00    5.40
   5 -12   4    0.00    1.00
  -5  12  -4    1.30    1.40
   6 -12   4   25.80    1.90
  -6  12  -4   24.20    2.00
   7 -12   4    3.00    1.50
  -7  12  -4    4.60    1.80
   8 -12   4   57.20    2.80
  -8  12  -4   55.00    3.10
   9 -12   4   17.60    2.00
  -9  12  -4   18.40    2.80
  10 -12   4    0.50    1.60
 -10  12  -4   -1.40    2.30
 -10 -13   4   -0.80    1.90
  10  13  -4   -3.40    3.70
  -9 -13   4    5.50    1.90
   9  13  -4    6.20    2.60
  -8 -13   4    3.80    1.80
   8  13  -4    6.10    2.60
  -7 -13   4   54.50    3.00
   7  13  -4   57.70    3.70
  -6 -13   4   66.20    2.70
   6  13  -4   62.60    3.50
  -5 -13   4    2.50    1.20
   5  13  -4    4.30    1.80
  -4 -13   4    0.20    0.80
   4  13  -4   -0.10    1.00
  -3 -13   4  391.00    7.30
   3  13  -4  400.80    7.50
  -2 -13   4   64.10    1.90
   2  13  -4   67.70    2.00
  -1 -13   4   63.40    2.30
   1  13  -4   63.00    2.00
   0 -13   4    0.00    1.20
   0  13  -4    0.90    0.60
   1 -13   4  484.00   10.00
  -1  13  -4  498.60    9.20
   2 -13   4   15.40    1.30
  -2  13  -4   14.70    1.10
   3 -13   4  200.40    6.40
  -3  13  -4  216.30    6.60
   4 -13   4    4.80    1.20
  -4  13  -4    5.10    1.50
   5 -13   4  120.10    3.60
  -5  13  -4  123.00    4.20
   6 -13   4   23.60    1.60
  -6  13  -4   24.50    2.10
   7 -13   4  247.90    6.50
  -7  13  -4  236.50    7.40
   8 -13   4   35.70    2.40
  -8  13  -4   38.40    2.90
   9 -13   4   11.00    2.00
  -9  13  -4    8.30    2.30
  -9 -14   4    4.80    1.90
   9  14  -4   -1.10    2.50
  -8 -14   4    1.60    1.70
   8  14  -4    3.00    2.40
  -7 -14   4   83.60    3.60
   7  14  -4   77.50    5.60
  -6 -14   4    6.90    1.60
   6  14  -4    9.90    2.30
  -5 -14   4    4.20    1.90
   5  14  -4    5.40    1.80
  -4 -14   4   15.40    1.50
   4  14  -4   19.60    2.80
  -3 -14   4   27.40    1.40
   3  14  -4   26.70    1.60
  -2 -14   4    3.30    1.10
   2  14  -4    4.70    1.20
  -1 -14   4   42.30    2.50
   1  14  -4   38.40    1.90
   0 -14   4  189.00    5.80
   0  14  -4  187.80    5.00
   1 -14   4    1.70    1.40
  -1  14  -4    1.50    0.90
   2 -14   4   75.30    2.90
  -2  14  -4   80.20    2.50
   3 -14   4   46.20    2.30
  -3  14  -4   45.60    2.30
   4 -14   4   63.90    2.70
  -4  14  -4   61.60    2.90
   5 -14   4   33.80    2.30
  -5  14  -4   36.40    2.50
   6 -14   4   12.70    1.70
  -6  14  -4   13.00    1.90
   7 -14   4    1.00    1.60
  -7  14  -4   -0.40    1.90
   8 -14   4   24.40    2.30
  -8  14  -4   21.00    2.90
   9 -14   4    6.40    1.80
  -9  14  -4    6.50    2.40
  -8 -15   4   25.20    2.60
   8  15  -4   23.90    4.40
  -7 -15   4    6.00    1.70
   7  15  -4    9.60    3.50
  -6 -15   4    1.20    1.90
   6  15  -4    4.60    2.10
  -5 -15   4  112.80    4.70
   5  15  -4  110.60    5.30
  -4 -15   4   68.90    3.20
   4  15  -4   69.70    3.70
  -3 -15   4    2.70    1.40
   3  15  -4   -0.30    1.40
  -2 -15   4    4.50    1.60
   2  15  -4    3.40    1.10
  -1 -15   4  209.70    7.10
   1  15  -4  231.10    6.10
   0 -15   4   38.80    2.60
   0  15  -4   40.10    2.20
   1 -15   4   99.70    4.30
  -1  15  -4   94.80    4.40
   2 -15   4    0.50    1.30
  -2  15  -4   -0.70    1.40
   3 -15   4  164.50    5.20
  -3  15  -4  167.00    5.20
   4 -15   4    0.70    1.40
  -4  15  -4   -0.90    1.40
   5 -15   4  176.30    5.40
  -5  15  -4  171.60    6.50
   6 -15   4   10.90    2.00
  -6  15  -4    8.60    2.40
   7 -15   4   16.30    2.40
  -7  15  -4   18.30    2.90
   8 -15   4   58.60    3.80
  -8  15  -4   46.40    4.40
  -7 -16   4    0.50    2.00
   7  16  -4   -1.70    2.70
  -6 -16   4    6.80    2.30
   6  16  -4   11.40    2.60
  -5 -16   4   18.90    3.60
   5  16  -4   17.30    3.00
  -4 -16   4    8.80    1.90
   4  16  -4   12.20    2.40
  -3 -16   4   23.30    2.50
   3  16  -4   24.10    2.10
  -2 -16   4   83.60    4.30
   2  16  -4   83.40    3.10
  -1 -16   4   -0.80    1.50
   1  16  -4   -0.10    1.50
   0 -16   4   -1.00    2.30
   0  16  -4   -0.40    2.00
   1 -16   4   30.90    2.90
  -1  16  -4   37.80    2.90
   2 -16   4  160.00    5.20
  -2  16  -4  167.60    6.60
   3 -16   4   27.30    2.20
  -3  16  -4   26.80    2.90
   4 -16   4   -1.00    1.60
  -4  16  -4    0.40    2.10
   5 -16   4   11.50    1.90
  -5  16  -4   12.90    2.50
   6 -16   4   55.60    3.60
  -6  16  -4   62.60    3.70
   7 -16   4   18.10    3.70
  -7  16  -4   16.90    2.70
  -5 -17   4    8.70    2.60
   5  17  -4    5.50    2.90
  -4 -17   4   -0.90    2.60
   4  17  -4    2.80    2.40
  -3 -17   4   72.40    4.50
   3  17  -4   78.10    4.80
  -2 -17   4   49.20    3.70
   2  17  -4   51.20    3.70
  -1 -17   4    3.30    2.10
   1  17  -4    3.30    2.10
   0 -17   4   -0.20    2.60
   0  17  -4    5.60    3.40
   1 -17   4   81.90    4.60
  -1  17  -4   84.50    4.80
   2 -17   4    1.90    2.50
  -2  17  -4    1.70    2.40
   3 -17   4   50.20    3.80
  -3  17  -4   49.60    4.30
   4 -17   4    3.70    2.60
  -4  17  -4    7.30    2.60
   5 -17   4   12.60    2.80
  -5  17  -4    9.10    3.00
  -3 -18   4    1.10    2.80
   3  18  -4   -1.20    2.40
  -2 -18   4   19.00    3.00
   2  18  -4   20.70    3.20
  -1 -18   4   31.90    3.10
   1  18  -4   24.70    3.70
   0 -18   4   90.80    5.10
   0  18  -4   91.40    5.20
   1 -18   4    7.00    2.40
  -1  18  -4    9.20    2.50
   2 -18   4    3.50    3.00
  -2  18  -4    0.60    2.60
   3 -18   4   17.40    4.20
  -3  18  -4   24.90    3.40
 -13   0   5    6.00    2.50
 -12   0   5   -1.00    1.50
 -11   0   5    1.00    1.40
 -10   0   5    1.10    1.10
  -9   0   5   -1.20    1.10
  -8   0   5    0.60    0.60
  -7   0   5    0.10    0.50
  -6   0   5    0.40    0.40
  -5   0   5    0.40    0.30
  -4   0   5    0.80    0.30
  -3   0   5    0.60    0.30
  -2   0   5    0.00    0.30
  -1   0   5    0.50    0.20
   0   0   5    0.20    0.30
   1   0   5    0.30    0.30
   2   0   5   -0.20    0.20
   3   0   5    0.40    0.20
   4   0   5    0.00    0.40
   5   0   5    0.10    0.50
   6   0   5    1.00    0.70
   7   0   5    0.30    0.80
   8   0   5    0.00    0.90
   9   0   5    0.20    1.00
  10   0   5   -2.60    1.20
  11   0   5    0.90    1.40
  12   0   5   -2.60    2.00
  13   0   5    0.90    2.30
 -13  -1   5    6.20    2.20
  13   1  -5    2.00    1.90
 -12  -1   5   46.00    3.40
  12   1  -5   50.90    2.90
 -11  -1   5    7.50    1.70
  11   1  -5    7.20    1.70
 -10  -1   5  167.40    5.20
  10   1  -5  155.70    5.90
  -9  -1   5   23.60    1.80
   9   1  -5   25.50    1.80
  -8  -1   5  185.40    4.00
   8   1  -5  188.70    3.60
  -7  -1   5   53.60    1.30
   7   1  -5   55.50    1.30
  -6  -1   5  647.90    7.20
   6   1  -5  646.20    7.10
  -5  -1   5   16.40    0.60
   5   1  -5   16.40    0.60
  -4  -1   5  635.20    6.20
   4   1  -5  639.10    6.60
  -3  -1   5   40.40    0.70
   3   1  -5   39.10    0.80
  -2  -1   5 1037.30   10.90
   2   1  -5 1032.30   10.20
  -1  -1   5   45.70    0.60
   1   1  -5   44.50    0.70
   0  -1   5  162.60    2.00
   0   1  -5  160.30    2.00
   1  -1   5   24.80    0.50
  -1   1  -5   24.00    0.60
   2  -1   5  292.40    3.40
  -2   1  -5  288.70    3.20
   3  -1   5   12.60    0.40
  -3   1  -5   12.40    0.40
   4  -1   5    7.40    0.50
  -4   1  -5    7.30    0.50
   5  -1   5   29.80    0.90
  -5   1  -5   28.70    0.90
   6  -1   5    7.90    0.80
  -6   1  -5    7.70    1.00
   7  -1   5   22.30    1.30
  -7   1  -5   22.20    1.20
   8  -1   5   75.30    2.60
  -8   1  -5   75.70    2.50
   9  -1   5    7.50    1.30
  -9   1  -5    7.90    1.30
  10  -1   5   69.00    2.90
 -10   1  -5   73.50    2.50
  11  -1   5    1.30    1.30
 -11   1  -5    3.50    1.30
  12  -1   5   74.00    4.40
 -12   1  -5   68.10    3.70
  13  -1   5   -1.80    2.40
 -13   1  -5    2.70    2.40
 -13  -2   5    0.30    2.20
  13   2  -5   -1.00    2.50
 -12  -2   5    0.50    1.60
  12   2  -5    1.20    2.00
 -11  -2   5    2.40    1.30
  11   2  -5    2.10    1.20
 -10  -2   5   14.00    1.60
  10   2  -5   12.40    2.10
  -9  -2   5   15.40    1.40
   9   2  -5   18.40    1.70
  -8  -2   5    0.50    0.70
   8   2  -5    1.70    0.70
  -7  -2   5   -0.60    0.50
   7   2  -5   -0.10    0.60
  -6  -2   5   13.00    0.60
   6   2  -5   12.90    0.70
  -5  -2   5   27.50    0.70
   5   2  -5   29.20    0.90
  -4  -2   5   37.60    0.80
   4   2  -5   37.20    0.90
  -3  -2   5   12.10    0.40
   3   2  -5   13.00    0.60
  -2  -2   5   70.90    1.00
   2   2  -5   72.10    1.10
  -1  -2   5    0.40    0.20
   1   2  -5    0.60    0.20
   0  -2   5   16.20    0.40
   0   2  -5   17.20    0.50
   1  -2   5   33.70    0.60
  -1   2  -5   34.70    0.60
   2  -2   5    8.40    0.40
  -2   2  -5    8.20    0.40
   3  -2   5   88.60    1.30
  -3   2  -5   89.40    1.30
   4  -2   5   21.20    0.70
  -4   2  -5   20.90    0.60
   5  -2   5   -0.70    0.60
  -5   2  -5    1.00    0.50
   6  -2   5    9.40    0.90
  -6   2  -5    9.80    0.90
   7  -2   5   18.90    1.20
  -7   2  -5   18.90    1.10
   8  -2   5    2.40    1.10
  -8   2  -5    4.00    0.60
   9  -2   5   12.40    1.50
  -9   2  -5   14.30    1.10
  10  -2   5    1.90    1.30
 -10   2  -5    0.40    1.00
  11  -2   5    1.50    1.40
 -11   2  -5    2.80    1.70
  12  -2   5    0.40    2.40
 -12   2  -5    3.30    1.90
  13  -2   5    7.40    3.00
 -13   2  -5    1.90    2.70
 -13  -3   5    5.70    2.50
  13   3  -5    3.40    2.20
 -12  -3   5   55.90    4.10
  12   3  -5   54.20    4.10
 -11  -3   5    4.30    1.60
  11   3  -5    1.10    1.10
 -10  -3   5   70.40    2.80
  10   3  -5   73.60    3.80
  -9  -3   5   62.20    2.30
   9   3  -5   70.40    3.50
  -8  -3   5  359.30    6.00
   8   3  -5  367.40    7.40
  -7  -3   5    0.20    0.50
   7   3  -5    0.20    0.80
  -6  -3   5  339.90    4.80
   6   3  -5  343.00    5.30
  -5  -3   5   62.50    1.10
   5   3  -5   64.60    1.30
  -4  -3   5 1307.30   12.60
   4   3  -5 1309.30   15.50
  -3  -3   5    9.00    0.40
   3   3  -5    8.70    0.50
  -2  -3   5  182.90    2.10
   2   3  -5  183.00    2.40
  -1  -3   5   70.80    1.00
   1   3  -5   69.20    1.00
   0  -3   5 1011.90   10.50
   0   3  -5 1015.90   12.80
   1  -3   5  121.20    1.40
  -1   3  -5  121.20    1.70
   2  -3   5   21.30    0.50
  -2   3  -5   19.80    0.60
   3  -3   5    7.90    0.50
  -3   3  -5    7.20    0.40
   4  -3   5   44.10    1.00
  -4   3  -5   43.80    1.00
   5  -3   5  273.10    4.30
  -5   3  -5  267.40    4.10
   6  -3   5    2.50    0.90
  -6   3  -5    2.40    0.40
   7  -3   5   54.20    1.70
  -7   3  -5   52.30    1.80
   8  -3   5   25.60    1.70
  -8   3  -5   22.80    1.20
   9  -3   5   31.90    2.20
  -9   3  -5   28.40    1.50
  10  -3   5  169.60    5.30
 -10   3  -5  170.70    4.30
  11  -3   5   -1.10    1.70
 -11   3  -5   -0.40    1.70
  12  -3   5   17.30    3.10
 -12   3  -5   22.40    2.60
  13  -3   5    3.80    2.70
 -13   3  -5    1.80    3.40
 -13  -4   5    4.20    2.40
  13   4  -5    7.50    2.60
 -12  -4   5   10.00    2.20
  12   4  -5    8.90    2.20
 -11  -4   5   24.80    2.00
  11   4  -5   22.00    2.70
 -10  -4   5    3.20    1.30
  10   4  -5   -0.10    1.80
  -9  -4   5   19.30    1.80
   9   4  -5   21.10    1.70
  -8  -4   5   29.70    1.30
   8   4  -5   33.00    1.50
  -7  -4   5  127.50    3.00
   7   4  -5  124.30    3.00
  -6  -4   5   46.50    1.10
   6   4  -5   49.00    1.70
  -5  -4   5   97.50    1.70
   5   4  -5   99.20    2.20
  -4  -4   5   17.20    0.50
   4   4  -5   16.80    0.70
  -3  -4   5   46.40    0.90
   3   4  -5   47.90    1.20
  -2  -4   5    0.80    0.30
   2   4  -5    0.80    0.20
  -1  -4   5   21.50    0.50
   1   4  -5   22.10    0.50
   0  -4   5   68.60    1.00
   0   4  -5   68.60    1.10
   1  -4   5   29.20    0.60
  -1   4  -5   28.40    0.70
   2  -4   5    5.60    0.40
  -2   4  -5    5.70    0.50
   3  -4   5    9.50    0.50
  -3   4  -5    8.90    0.50
   4  -4   5    0.70    0.40
  -4   4  -5    1.00    0.40
   5  -4   5   20.00    1.00
  -5   4  -5   21.10    0.80
   6  -4   5    0.60    0.70
  -6   4  -5   -0.60    0.60
   7  -4   5   20.10    1.40
  -7   4  -5   21.40    0.90
   8  -4   5    1.30    1.10
  -8   4  -5    1.10    0.60
   9  -4   5   19.90    1.80
  -9   4  -5   17.30    1.70
  10  -4   5    3.20    1.40
 -10   4  -5    4.80    1.20
  11  -4   5   45.10    2.80
 -11   4  -5   41.10    3.00
  12  -4   5   -2.30    2.30
 -12   4  -5    2.10    2.20
  13  -4   5    9.90    3.10
 -13   4  -5   19.60    3.40
 -13  -5   5   -1.10    2.40
  13   5  -5    2.50    2.40
 -12  -5   5    8.90    2.40
  12   5  -5   14.50    2.30
 -11  -5   5   20.40    2.40
  11   5  -5   16.40    2.60
 -10  -5   5  169.80    5.50
  10   5  -5  168.10    5.40
  -9  -5   5    0.60    1.20
   9   5  -5   -0.80    1.70
  -8  -5   5   22.20    1.50
   8   5  -5   21.60    2.20
  -7  -5   5  110.30    2.40
   7   5  -5  111.80    2.70
  -6  -5   5  406.80    5.60
   6   5  -5  410.30    7.10
  -5  -5   5    3.80    0.30
   5   5  -5    4.30    1.10
  -4  -5   5  339.00    4.70
   4   5  -5  336.90    5.00
  -3  -5   5   47.80    1.20
   3   5  -5   51.10    1.30
  -2  -5   5  541.60    6.30
   2   5  -5  536.00    6.30
  -1  -5   5  121.30    1.70
   1   5  -5  122.10    1.70
   0  -5   5   60.10    0.90
   0   5  -5   59.60    1.10
   1  -5   5    1.50    0.30
  -1   5  -5    1.60    0.40
   2  -5   5  254.90    2.80
  -2   5  -5  260.10    3.40
   3  -5   5  405.90    4.40
  -3   5  -5  406.70    4.70
   4  -5   5    4.40    0.60
  -4   5  -5    4.40    0.60
   5  -5   5   14.70    0.50
  -5   5  -5   14.40    0.70
   6  -5   5    1.40    0.50
  -6   5  -5    0.60    0.50
   7  -5   5  132.50    3.20
  -7   5  -5  125.50    3.00
   8  -5   5   90.40    3.20
  -8   5  -5   94.30    2.50
   9  -5   5    3.50    1.50
  -9   5  -5    0.80    1.50
  10  -5   5   12.70    1.90
 -10   5  -5   11.30    1.50
  11  -5   5   17.80    2.10
 -11   5  -5   22.00    2.90
  12  -5   5   73.70    4.80
 -12   5  -5   69.00    4.70
  13  -5   5   -4.30    4.40
 -13   5  -5   -3.00    4.20
 -13  -6   5   21.40    3.20
  13   6  -5   22.30    3.00
 -12  -6   5    1.50    2.40
  12   6  -5    3.90    2.50
 -11  -6   5   17.50    3.00
  11   6  -5   18.70    2.90
 -10  -6   5   31.60    2.70
  10   6  -5   27.40    2.70
  -9  -6   5   94.00    3.40
   9   6  -5  101.30    3.70
  -8  -6   5    9.30    0.90
   8   6  -5    6.60    1.70
  -7  -6   5   56.70    1.80
   7   6  -5   52.80    2.00
  -6  -6   5   22.30    1.10
   6   6  -5   23.00    1.30
  -5  -6   5  122.50    2.50
   5   6  -5  123.20    3.30
  -4  -6   5   43.10    1.20
   4   6  -5   45.80    1.60
  -3  -6   5  187.10    3.10
   3   6  -5  196.80    3.40
  -2  -6   5  181.10    3.20
   2   6  -5  177.30    2.90
  -1  -6   5  233.30    3.10
   1   6  -5  224.60    3.50
   0  -6   5    6.60    0.40
   0   6  -5    6.20    0.40
   1  -6   5    1.50    0.30
  -1   6  -5    1.30    0.40
   2  -6   5    7.60    0.40
  -2   6  -5    6.80    0.60
   3  -6   5    3.30    0.40
  -3   6  -5    3.80    0.30
   4  -6   5    2.10    0.50
  -4   6  -5    1.00    0.50
   5  -6   5   38.20    1.40
  -5   6  -5   37.50    1.10
   6  -6   5    1.00    0.40
  -6   6  -5    1.40    0.50
   7  -6   5   26.20    1.40
  -7   6  -5   28.80    1.30
   8  -6   5    4.70    1.30
  -8   6  -5    3.80    0.80
   9  -6   5   66.50    3.10
  -9   6  -5   68.10    2.30
  10  -6   5    1.50    1.60
 -10   6  -5    0.70    1.20
  11  -6   5   10.80    2.00
 -11   6  -5    8.40    2.40
  12  -6   5    1.60    2.40
 -12   6  -5    1.40    2.70
 -12  -7   5   22.60    3.30
  12   7  -5   19.90    2.60
 -11  -7   5   -1.40    2.40
  11   7  -5    3.30    2.40
 -10  -7   5   -3.00    2.20
  10   7  -5    1.80    1.70
  -9  -7   5   52.20    3.30
   9   7  -5   53.30    2.90
  -8  -7   5  173.00    5.60
   8   7  -5  173.00    5.10
  -7  -7   5   10.40    1.00
   7   7  -5   10.50    1.60
  -6  -7   5   30.80    1.40
   6   7  -5   31.40    1.40
  -5  -7   5   53.60    1.40
   5   7  -5   49.30    2.00
  -4  -7   5  381.70    5.20
   4   7  -5  370.30    7.30
  -3  -7   5   59.70    1.70
   3   7  -5   60.50    1.50
  -2  -7   5   35.10    1.20
   2   7  -5   36.40    1.30
  -1  -7   5    1.20    0.60
   1   7  -5    1.90    0.60
   0  -7   5  236.40    3.30
   0   7  -5  234.10    3.20
   1  -7   5  219.70    3.30
  -1   7  -5  224.90    3.20
   2  -7   5    5.70    0.40
  -2   7  -5    5.80    0.50
   3  -7   5   75.80    1.50
  -3   7  -5   78.60    1.40
   4  -7   5   38.70    1.40
  -4   7  -5   40.60    1.30
   5  -7   5  318.30    5.60
  -5   7  -5  316.20    5.40
   6  -7   5   19.30    0.80
  -6   7  -5   18.20    1.20
   7  -7   5   12.50    1.50
  -7   7  -5   11.30    0.90
   8  -7   5    0.50    1.40
  -8   7  -5    0.00    1.20
   9  -7   5   53.50    2.80
  -9   7  -5   61.30    2.70
  10  -7   5  118.10    4.60
 -10   7  -5  123.80    5.40
  11  -7   5    3.90    2.10
 -11   7  -5    4.10    2.50
  12  -7   5   -0.90    2.10
 -12   7  -5   -0.60    2.50
 -12  -8   5    6.70    3.00
  12   8  -5    7.40    2.40
 -11  -8   5   73.40    4.70
  11   8  -5   66.10    4.40
 -10  -8   5   -1.30    2.10
  10   8  -5    3.00    1.90
  -9  -8   5   19.30    2.10
   9   8  -5   17.40    2.00
  -8  -8   5   83.40    3.70
   8   8  -5   80.50    4.10
  -7  -8   5  206.40    6.00
   7   8  -5  205.30    5.60
  -6  -8   5    4.60    0.90
   6   8  -5    9.60    1.60
  -5  -8   5  141.50    3.20
   5   8  -5  144.90    3.90
  -4  -8   5  131.80    2.40
   4   8  -5  129.70    3.50
  -3  -8   5  104.20    2.20
   3   8  -5  103.80    2.90
  -2  -8   5    3.10    0.70
   2   8  -5    3.40    0.80
  -1  -8   5   24.60    1.10
   1   8  -5   25.60    1.10
   0  -8   5   88.60    2.00
   0   8  -5   93.30    1.60
   1  -8   5  108.60    2.10
  -1   8  -5  114.10    1.70
   2  -8   5   19.10    0.70
  -2   8  -5   20.30    0.60
   3  -8   5    1.60    0.60
  -3   8  -5    0.40    0.30
   4  -8   5    2.80    0.70
  -4   8  -5    3.80    0.60
   5  -8   5    2.10    0.70
  -5   8  -5    3.20    0.80
   6  -8   5    0.40    0.90
  -6   8  -5    0.30    0.70
   7  -8   5   56.40    2.20
  -7   8  -5   61.30    2.20
   8  -8   5    9.60    1.50
  -8   8  -5    6.10    1.40
   9  -8   5   22.60    2.20
  -9   8  -5   25.90    1.80
  10  -8   5   -1.00    1.70
 -10   8  -5   -0.30    2.20
  11  -8   5   72.70    4.00
 -11   8  -5   86.90    5.30
  12  -8   5    1.20    2.50
 -12   8  -5   -3.50    4.00
 -12  -9   5    3.90    2.80
  12   9  -5    2.00    3.40
 -11  -9   5   -0.30    2.30
  11   9  -5    1.40    2.30
 -10  -9   5   64.30    3.70
  10   9  -5   64.70    3.70
  -9  -9   5    0.80    1.50
   9   9  -5   -0.10    1.70
  -8  -9   5    7.90    1.60
   8   9  -5    6.50    1.70
  -7  -9   5   13.80    1.30
   7   9  -5   13.20    1.80
  -6  -9   5  209.40    5.10
   6   9  -5  197.50    5.40
  -5  -9   5   32.80    1.10
   5   9  -5   31.20    2.20
  -4  -9   5    8.60    0.70
   4   9  -5    7.00    1.40
  -3  -9   5   18.20    0.90
   3   9  -5   20.00    1.70
  -2  -9   5  259.10    4.80
   2   9  -5  263.10    6.40
  -1  -9   5  342.20    5.80
   1   9  -5  347.80    6.80
   0  -9   5    1.20    0.40
   0   9  -5    0.60    0.40
   1  -9   5    8.30    0.60
  -1   9  -5    7.10    0.40
   2  -9   5  173.20    3.00
  -2   9  -5  176.60    2.50
   3  -9   5  357.80    5.40
  -3   9  -5  349.90    5.50
   4  -9   5   20.80    1.10
  -4   9  -5   20.40    1.20
   5  -9   5   16.20    1.20
  -5   9  -5   16.80    0.90
   6  -9   5   21.80    1.70
  -6   9  -5   19.80    1.50
   7  -9   5  113.00    3.40
  -7   9  -5  120.40    3.40
   8  -9   5   51.90    2.40
  -8   9  -5   52.10    2.30
   9  -9   5    2.70    1.80
  -9   9  -5    3.70    2.10
  10  -9   5    1.90    1.80
 -10   9  -5    3.80    2.40
  11  -9   5   53.10    3.70
 -11   9  -5   50.80    5.20
 -11 -10   5   11.00    3.50
  11  10  -5    7.70    2.80
 -10 -10   5   20.80    2.70
  10  10  -5   20.70    2.60
  -9 -10   5  134.40    5.00
   9  10  -5  135.40    5.30
  -8 -10   5    1.20    1.50
   8  10  -5    1.50    1.60
  -7 -10   5   40.90    2.20
   7  10  -5   40.00    2.50
  -6 -10   5   75.20    2.70
   6  10  -5   67.80    2.70
  -5 -10   5  199.30    4.30
   5  10  -5  202.60    6.30
  -4 -10   5    1.90    0.50
   4  10  -5    4.20    1.30
  -3 -10   5  167.50    3.30
   3  10  -5  172.40    4.40
  -2 -10   5  108.10    3.40
   2  10  -5  106.00    3.40
  -1 -10   5  247.70    5.10
   1  10  -5  246.90    5.20
   0 -10   5   20.20    0.80
   0  10  -5   21.30    0.70
   1 -10   5   14.90    1.60
  -1  10  -5   17.60    0.70
   2 -10   5    1.70    0.50
  -2  10  -5    2.30    0.70
   3 -10   5   20.90    0.90
  -3  10  -5   19.00    1.00
   4 -10   5   10.60    1.00
  -4  10  -5   11.30    1.20
   5 -10   5   28.90    1.70
  -5  10  -5   32.30    1.60
   6 -10   5    3.20    1.10
  -6  10  -5    2.30    1.00
   7 -10   5    5.70    1.30
  -7  10  -5    6.70    1.20
   8 -10   5    5.30    1.20
  -8  10  -5    8.60    1.70
   9 -10   5   51.00    3.10
  -9  10  -5   53.60    3.20
  10 -10   5    0.90    2.10
 -10  10  -5   -2.00    2.40
  11 -10   5    7.80    2.40
 -11  10  -5    8.10    2.50
 -10 -11   5   12.70    2.80
  10  11  -5   11.40    2.50
  -9 -11   5    7.00    1.60
   9  11  -5    1.90    1.80
  -8 -11   5   42.40    2.20
   8  11  -5   45.70    3.60
  -7 -11   5   17.80    1.60
   7  11  -5   16.40    2.20
  -6 -11   5    8.60    1.20
   6  11  -5    5.90    2.00
  -5 -11   5    0.20    0.80
   5  11  -5   -0.30    0.90
  -4 -11   5  131.80    2.90
   4  11  -5  128.50    4.80
  -3 -11   5  121.00    3.10
   3  11  -5  122.60    3.60
  -2 -11   5    1.60    0.80
   2  11  -5    0.50    0.70
  -1 -11   5    1.50    0.70
   1  11  -5    3.10    0.70
   0 -11   5   83.70    3.00
   0  11  -5   84.50    1.70
   1 -11   5  298.40    5.70
  -1  11  -5  309.50    5.20
   2 -11   5   11.80    1.20
  -2  11  -5   11.90    1.00
   3 -11   5    0.00    0.90
  -3  11  -5   -1.30    0.90
   4 -11   5   62.10    2.40
  -4  11  -5   64.60    2.40
   5 -11   5  277.50    6.00
  -5  11  -5  277.00    6.90
   6 -11   5   17.40    1.50
  -6  11  -5   18.50    1.50
   7 -11   5   14.20    1.50
  -7  11  -5   17.70    1.90
   8 -11   5   19.70    1.70
  -8  11  -5   18.40    2.20
   9 -11   5  100.90    3.80
  -9  11  -5  100.10    4.90
  10 -11   5   36.10    2.90
 -10  11  -5   42.90    3.50
 -10 -12   5    1.40    1.80
  10  12  -5   -1.70    3.00
  -9 -12   5   27.40    2.50
   9  12  -5   21.60    3.20
  -8 -12   5   27.60    2.10
   8  12  -5   31.00    3.20
  -7 -12   5  146.30    4.00
   7  12  -5  141.30    5.80
  -6 -12   5    4.50    1.20
   6  12  -5    6.00    2.00
  -5 -12   5  122.10    3.20
   5  12  -5  127.10    5.10
  -4 -12   5   42.80    1.70
   4  12  -5   43.30    2.30
  -3 -12   5  173.30    4.20
   3  12  -5  178.50    4.70
  -2 -12   5   35.20    1.60
   2  12  -5   36.30    1.80
  -1 -12   5   38.80    1.80
   1  12  -5   42.10    1.60
   0 -12   5   11.10    1.50
   0  12  -5   14.50    1.30
   1 -12   5  165.10    4.40
  -1  12  -5  172.00    4.30
   2 -12   5   48.30    2.10
  -2  12  -5   47.10    2.20
   3 -12   5    2.90    1.30
  -3  12  -5    1.40    0.90
   4 -12   5    1.20    1.00
  -4  12  -5   -0.50    1.00
   5 -12   5   10.70    1.30
  -5  12  -5   11.60    1.40
   6 -12   5   22.30    1.80
  -6  12  -5   21.90    1.70
   7 -12   5   43.90    2.40
  -7  12  -5   45.50    2.90
   8 -12   5   -2.10    1.50
  -8  12  -5   -1.00    1.90
   9 -12   5    5.80    1.80
  -9  12  -5    3.40    2.50
  10 -12   5    3.50    1.80
 -10  12  -5    1.30    2.30
  -9 -13   5    8.40    2.00
   9  13  -5   10.90    2.80
  -8 -13   5   39.70    3.00
   8  13  -5   42.80    3.90
  -7 -13   5    1.10    1.50
   7  13  -5    2.40    1.90
  -6 -13   5   18.10    2.10
   6  13  -5   19.50    2.60
  -5 -13   5   44.10    2.50
   5  13  -5   36.90    2.70
  -4 -13   5   12.50    1.30
   4  13  -5   14.10    1.70
  -3 -13   5    0.60    0.80
   3  13  -5   -0.60    0.90
  -2 -13   5   18.90    1.80
   2  13  -5   19.70    1.70
  -1 -13   5  254.10    6.50
   1  13  -5  249.30    6.20
   0 -13   5    8.20    1.60
   0  13  -5    6.50    1.30
   1 -13   5    1.50    1.30
  -1  13  -5   -0.90    0.70
   2 -13   5   36.30    2.00
  -2  13  -5   38.70    2.00
   3 -13   5  261.10    6.80
  -3  13  -5  261.90    6.90
   4 -13   5   13.90    1.40
  -4  13  -5   14.40    1.60
   5 -13   5    0.80    1.10
  -5  13  -5   -1.20    1.40
   6 -13   5   38.00    2.20
  -6  13  -5   40.40    3.10
   7 -13   5  165.20    5.40
  -7  13  -5  148.20    5.90
   8 -13   5   15.90    2.30
  -8  13  -5   18.50    2.60
   9 -13   5    2.90    2.10
  -9  13  -5    5.60    2.40
  -8 -14   5    3.10    2.00
   8  14  -5    1.40    3.50
  -7 -14   5   20.80    2.20
   7  14  -5   20.10    4.20
  -6 -14   5   15.30    2.00
   6  14  -5   19.80    3.60
  -5 -14   5  120.50    4.00
   5  14  -5  118.20    6.90
  -4 -14   5    6.40    1.50
   4  14  -5    5.10    1.90
  -3 -14   5   45.80    2.20
   3  14  -5   44.20    2.40
  -2 -14   5   14.10    1.50
   2  14  -5   13.40    1.60
  -1 -14   5  123.00    5.00
   1  14  -5  134.30    4.20
   0 -14   5   47.20    2.70
   0  14  -5   43.30    2.80
   1 -14   5   15.70    2.70
  -1  14  -5   11.70    2.20
   2 -14   5    1.70    1.40
  -2  14  -5    0.80    1.70
   3 -14   5   20.60    1.80
  -3  14  -5   20.20    1.70
   4 -14   5   30.00    2.10
  -4  14  -5   37.00    2.40
   5 -14   5   13.90    1.80
  -5  14  -5   23.40    2.30
   6 -14   5    5.60    1.90
  -6  14  -5    4.50    1.70
   7 -14   5    2.20    1.50
  -7  14  -5    1.00    1.80
   8 -14   5    1.80    2.50
  -8  14  -5   -2.70    2.40
  -7 -15   5   36.80    3.40
   7  15  -5   41.80    5.80
  -6 -15   5   36.90    3.80
   6  15  -5   34.40    6.80
  -5 -15   5   -0.40    1.40
   5  15  -5   -0.50    1.80
  -4 -15   5   31.40    2.80
   4  15  -5   41.90    3.30
  -3 -15   5  119.00    4.50
   3  15  -5  118.20    4.00
  -2 -15   5   34.00    2.50
   2  15  -5   31.30    2.90
  -1 -15   5   -0.20    1.60
   1  15  -5   -1.40    1.80
   0 -15   5   25.20    2.50
   0  15  -5   26.60    2.50
   1 -15   5  243.30    7.70
  -1  15  -5  252.90    8.40
   2 -15   5    7.70    1.50
  -2  15  -5    7.80    2.30
   3 -15   5    0.20    1.80
  -3  15  -5   -0.20    2.10
   4 -15   5   35.40    2.60
  -4  15  -5   28.80    3.10
   5 -15   5  195.30    6.70
  -5  15  -5  197.90   10.30
   6 -15   5    0.00    1.90
  -6  15  -5    0.70    2.00
   7 -15   5   -2.40    2.00
  -7  15  -5   -0.70    2.20
  -6 -16   5   16.20    2.60
   6  16  -5   14.60    2.70
  -5 -16   5   17.60    2.50
   5  16  -5   14.20    3.60
  -4 -16   5    6.40    2.20
   4  16  -5    0.50    3.30
  -3 -16   5   76.70    3.90
   3  16  -5   83.60    5.70
  -2 -16   5   26.10    2.80
   2  16  -5   21.20    2.50
  -1 -16   5   29.20    2.80
   1  16  -5   28.40    3.00
   0 -16   5    4.30    2.60
   0  16  -5    1.70    2.40
   1 -16   5   24.60    2.60
  -1  16  -5   34.70    3.10
   2 -16   5   53.80    4.40
  -2  16  -5   60.90    4.30
   3 -16   5    1.70    1.60
  -3  16  -5    3.70    2.20
   4 -16   5    9.70    2.20
  -4  16  -5    8.30    2.40
   5 -16   5    5.70    2.00
  -5  16  -5    4.50    2.80
   6 -16   5   14.90    2.50
  -6  16  -5   12.50    3.30
  -4 -17   5   64.90    5.40
   4  17  -5   59.70    6.00
  -3 -17   5   -1.00    2.60
   3  17  -5   -0.60    2.70
  -2 -17   5   27.70    4.00
   2  17  -5   20.10    3.70
  -1 -17   5  157.00    7.00
   1  17  -5  157.70    7.20
   0 -17   5   20.90    3.00
   0  17  -5   23.80    3.50
   1 -17   5    0.90    2.40
  -1  17  -5   -1.00    2.30
   2 -17   5   22.50    2.80
  -2  17  -5   21.20    2.90
   3 -17   5   96.60    5.10
  -3  17  -5  106.00    5.70
   4 -17   5    5.00    2.60
  -4  17  -5    3.30    3.30
  -1 -18   5   23.90    5.20
   1  18  -5   22.90    5.40
   0 -18   5   47.30    4.10
   0  18  -5   52.30    4.30
 -13   0   6   41.80    3.50
 -12   0   6    2.00    2.10
 -11   0   6   61.00    3.40
 -10   0   6    5.00    1.50
  -9   0   6  279.50    8.40
  -8   0   6    8.00    1.00
  -7   0   6  218.90    3.40
  -6   0   6   87.70    1.50
  -5   0   6  174.50    2.30
  -4   0   6   27.00    0.70
  -3   0   6  829.50    8.50
  -2   0   6 2077.00   20.20
  -1   0   6   13.90    0.50
   0   0   6   16.00    0.50
   1   0   6  117.40    1.60
   2   0   6 4743.60   45.30
   3   0   6  129.40    1.70
   4   0   6    8.30    0.50
   5   0   6   10.40    0.70
   6   0   6 2479.80   37.40
   7   0   6    0.80    0.90
   8   0   6   51.30    2.20
   9   0   6   94.70    3.40
  10   0   6  661.10   15.30
  11   0   6   45.30    2.90
  12   0   6   18.50    2.80
  13   0   6   28.50    3.50
 -13  -1   6    2.70    2.20
  13   1  -6    2.60    2.20
 -12  -1   6   39.00    2.90
  12   1  -6   40.90    3.20
 -11  -1   6    0.80    1.60
  11   1  -6    2.40    1.60
 -10  -1   6   21.70    1.70
  10   1  -6   26.20    2.10
  -9  -1   6   54.50    2.60
   9   1  -6   62.80    3.40
  -8  -1   6   10.60    1.00
   8   1  -6    8.20    1.10
  -7  -1   6  135.30    2.70
   7   1  -6  131.20    2.40
  -6  -1   6   11.90    0.60
   6   1  -6   14.00    0.70
  -5  -1   6  441.60    4.80
   5   1  -6  443.30    5.70
  -4  -1   6   25.60    0.70
   4   1  -6   25.10    0.70
  -3  -1   6  731.90    7.30
   3   1  -6  708.70    7.80
  -2  -1   6   10.50    0.40
   2   1  -6   10.60    0.40
  -1  -1   6 1012.30   10.70
   1   1  -6  992.10   11.10
   0  -1   6   29.20    0.70
   0   1  -6   30.00    0.70
   1  -1   6   37.10    0.90
  -1   1  -6   36.70    0.70
   2  -1   6    0.30    0.20
  -2   1  -6    0.60    0.30
   3  -1   6  282.40    3.20
  -3   1  -6  279.20    3.10
   4  -1   6   33.30    0.70
  -4   1  -6   34.10    0.70
   5  -1   6    3.90    0.60
  -5   1  -6    2.70    0.50
   6  -1   6  289.60    5.30
  -6   1  -6  288.10    5.00
   7  -1   6   -0.90    1.40
  -7   1  -6   -0.80    0.90
   8  -1   6  159.20    4.40
  -8   1  -6  152.80    4.30
   9  -1   6   79.20    3.20
  -9   1  -6   78.00    3.50
  10  -1   6  149.60    4.80
 -10   1  -6  159.10    5.60
  11  -1   6   12.90    1.90
 -11   1  -6    9.70    1.80
  12  -1   6   67.70    4.60
 -12   1  -6   54.80    4.00
  13  -1   6   11.10    2.90
 -13   1  -6   12.50    3.30
 -13  -2   6    9.80    2.70
  13   2  -6   11.30    2.90
 -12  -2   6    6.70    2.20
  12   2  -6    1.80    2.00
 -11  -2   6  208.60    6.00
  11   2  -6  197.50    7.90
 -10  -2   6   -1.50    1.20
  10   2  -6    0.80    1.60
  -9  -2   6  199.70    5.70
   9   2  -6  201.50    5.60
  -8  -2   6    5.90    1.00
   8   2  -6    6.70    1.10
  -7  -2   6  124.70    2.50
   7   2  -6  127.50    2.90
  -6  -2   6   14.80    0.70
   6   2  -6   14.00    0.70
  -5  -2   6  264.90    3.60
   5   2  -6  268.40    3.50
  -4  -2   6  368.70    4.00
   4   2  -6  372.10    4.40
  -3  -2   6  185.80    2.10
   3   2  -6  186.60    2.50
  -2  -2   6   10.10    0.40
   2   2  -6    9.90    0.40
  -1  -2   6  449.00    5.10
   1   2  -6  444.10    4.60
   0  -2   6 2502.80   24.40
   0   2  -6 2491.70   28.60
   1  -2   6   38.70    0.70
  -1   2  -6   37.60    0.80
   2  -2   6   42.20    0.80
  -2   2  -6   43.30    0.90
   3  -2   6    3.90    0.40
  -3   2  -6    3.70    0.50
   4  -2   6 3894.20   42.30
  -4   2  -6 3913.30   42.40
   5  -2   6   43.70    1.20
  -5   2  -6   43.30    1.20
   6  -2   6    3.40    0.60
  -6   2  -6    3.20    0.40
   7  -2   6   28.20    1.80
  -7   2  -6   27.20    1.20
   8  -2   6 1131.10   24.30
  -8   2  -6 1109.00   18.70
   9  -2   6   51.60    2.50
  -9   2  -6   49.80    2.00
  10  -2   6    7.10    1.80
 -10   2  -6   13.10    2.00
  11  -2   6   35.90    2.70
 -11   2  -6   34.00    3.10
  12  -2   6  113.50    5.90
 -12   2  -6  110.30    5.90
  13  -2   6   46.30    4.90
 -13   2  -6   57.20    7.80
 -13  -3   6    2.10    3.20
  13   3  -6    4.70    3.00
 -12  -3   6   26.10    3.50
  12   3  -6   20.80    2.80
 -11  -3   6    2.00    2.10
  11   3  -6    1.80    2.30
 -10  -3   6   21.60    1.80
  10   3  -6   20.90    2.40
  -9  -3   6   16.30    1.70
   9   3  -6   15.20    2.20
  -8  -3   6    0.00    0.70
   8   3  -6    0.80    1.10
  -7  -3   6  195.20    3.50
   7   3  -6  194.10    4.20
  -6  -3   6    3.70    0.50
   6   3  -6    4.10    0.50
  -5  -3   6  122.50    1.90
   5   3  -6  121.70    2.10
  -4  -3   6   20.30    0.60
   4   3  -6   21.30    0.80
  -3  -3   6 1264.00   11.50
   3   3  -6 1243.20   15.70
  -2  -3   6   82.10    1.20
   2   3  -6   83.80    1.30
  -1  -3   6  229.70    2.70
   1   3  -6  227.00    2.60
   0  -3   6    6.90    0.30
   0   3  -6    6.70    0.40
   1  -3   6  607.20    6.50
  -1   3  -6  598.20    7.50
   2  -3   6   12.40    0.60
  -2   3  -6   12.70    0.60
   3  -3   6    1.70    0.50
  -3   3  -6    2.50    0.40
   4  -3   6  106.70    1.80
  -4   3  -6  106.70    1.90
   5  -3   6  267.50    5.40
  -5   3  -6  259.20    4.50
   6  -3   6   95.50    2.40
  -6   3  -6   95.90    2.40
   7  -3   6  122.80    3.30
  -7   3  -6  122.40    3.50
   8  -3   6  132.50    3.90
  -8   3  -6  135.90    3.30
   9  -3   6    2.40    1.30
  -9   3  -6    0.50    1.10
  10  -3   6   60.00    2.90
 -10   3  -6   63.20    3.00
  11  -3   6   64.10    3.40
 -11   3  -6   60.60    4.30
  12  -3   6   73.60    4.60
 -12   3  -6   70.70    5.90
  13  -3   6    1.00    5.50
 -13  -4   6   55.90    4.30
  13   4  -6   53.20    3.90
 -12  -4   6    3.80    2.20
  12   4  -6    6.70    2.40
 -11  -4   6   82.90    4.00
  11   4  -6   85.00    4.80
 -10  -4   6    2.40    1.70
  10   4  -6    5.10    1.90
  -9  -4   6  292.40    6.50
   9   4  -6  292.10    9.00
  -8  -4   6    6.50    0.70
   8   4  -6    6.60    1.70
  -7  -4   6  261.40    4.40
   7   4  -6  270.90    6.20
  -6  -4   6   16.70    0.80
   6   4  -6   16.00    1.00
  -5  -4   6  127.80    2.00
   5   4  -6  126.50    2.40
  -4  -4   6   21.90    0.60
   4   4  -6   22.70    0.80
  -3  -4   6  392.60    4.60
   3   4  -6  406.20    5.10
  -2  -4   6  994.70   10.40
   2   4  -6  990.70   11.10
  -1  -4   6   36.50    0.70
   1   4  -6   35.50    0.80
   0  -4   6    2.30    0.30
   0   4  -6    1.90    0.30
   1  -4   6  110.70    1.40
  -1   4  -6  110.20    1.80
   2  -4   6 2595.90   26.70
  -2   4  -6 2571.80   29.40
   3  -4   6    7.90    0.50
  -3   4  -6    8.60    0.70
   4  -4   6    0.90    0.60
  -4   4  -6    0.20    0.50
   5  -4   6    4.60    0.90
  -5   4  -6    4.50    0.60
   6  -4   6 1541.90   21.90
  -6   4  -6 1564.10   22.30
   7  -4   6    9.00    1.10
  -7   4  -6    7.90    1.00
   8  -4   6    6.50    1.40
  -8   4  -6    7.00    1.20
   9  -4   6   42.30    2.50
  -9   4  -6   45.50    2.80
  10  -4   6  383.30    9.80
 -10   4  -6  399.30   10.10
  11  -4   6   30.20    2.60
 -11   4  -6   27.00    2.70
  12  -4   6    5.00    3.80
 -12   4  -6   14.60    3.20
 -12  -5   6   63.90    4.70
  12   5  -6   56.50    4.50
 -11  -5   6    0.10    2.00
  11   5  -6   -0.30    2.30
 -10  -5   6    1.30    1.50
  10   5  -6    0.00    1.80
  -9  -5   6   49.50    3.10
   9   5  -6   49.20    3.30
  -8  -5   6   -0.60    1.40
   8   5  -6    4.20    1.70
  -7  -5   6   54.90    1.60
   7   5  -6   50.80    2.20
  -6  -5   6   15.50    0.70
   6   5  -6   15.10    1.20
  -5  -5   6  432.70    7.40
   5   5  -6  437.90    7.20
  -4  -5   6   62.90    1.70
   4   5  -6   62.10    1.70
  -3  -5   6  117.10    2.20
   3   5  -6  122.80    2.70
  -2  -5   6   29.00    1.00
   2   5  -6   29.10    0.60
  -1  -5   6 1008.20   11.60
   1   5  -6 1002.40   12.00
   0  -5   6   24.00    0.60
   0   5  -6   24.10    0.60
   1  -5   6   15.50    0.50
  -1   5  -6   14.30    0.80
   2  -5   6    3.70    0.40
  -2   5  -6    4.00    0.50
   3  -5   6  557.60    6.70
  -3   5  -6  547.50    7.00
   4  -5   6    1.20    0.50
  -4   5  -6    0.00    0.50
   5  -5   6  100.80    2.50
  -5   5  -6   96.40    2.00
   6  -5   6  122.70    3.40
  -6   5  -6  125.30    2.60
   7  -5   6   46.50    2.30
  -7   5  -6   48.90    1.80
   8  -5   6   38.60    2.10
  -8   5  -6   39.20    1.70
   9  -5   6  126.30    4.30
  -9   5  -6  129.10    4.40
  10  -5   6   85.20    3.80
 -10   5  -6   89.00    4.20
  11  -5   6    0.20    1.80
 -11   5  -6   -0.60    2.70
  12  -5   6   26.80    3.50
 -12   5  -6   32.00    3.90
 -12  -6   6    4.00    2.80
  12   6  -6    6.40    3.00
 -11  -6   6   96.30    4.60
  11   6  -6  101.20    5.60
 -10  -6   6   -2.00    1.90
  10   6  -6   -0.50    2.10
  -9  -6   6  229.00    9.50
   9   6  -6  242.50    8.20
  -8  -6   6   -0.70    1.40
   8   6  -6    0.00    1.70
  -7  -6   6   67.20    2.20
   7   6  -6   72.70    3.20
  -6  -6   6    0.60    0.60
   6   6  -6    0.80    1.00
  -5  -6   6  331.60    5.70
   5   6  -6  338.80    8.20
  -4  -6   6  208.10    4.00
   4   6  -6  220.30    4.10
  -3  -6   6    1.90    0.50
   3   6  -6    1.90    0.70
  -2  -6   6   18.30    1.10
   2   6  -6   21.50    1.20
  -1  -6   6  264.90    4.50
   1   6  -6  260.70    3.80
   0  -6   6 1394.60   16.30
   0   6  -6 1410.50   16.50
   1  -6   6   82.10    1.30
  -1   6  -6   83.50    1.70
   2  -6   6    7.80    0.50
  -2   6  -6    7.60    0.60
   3  -6   6   30.20    0.90
  -3   6  -6   29.40    0.80
   4  -6   6 1756.30   21.10
  -4   6  -6 1750.30   21.50
   5  -6   6   36.40    1.30
  -5   6  -6   38.90    1.30
   6  -6   6    1.50    1.20
  -6   6  -6    0.80    0.60
   7  -6   6    3.80    1.40
  -7   6  -6    3.80    0.70
   8  -6   6  588.90   13.10
  -8   6  -6  589.40   10.90
   9  -6   6    3.20    1.50
  -9   6  -6    4.60    1.40
  10  -6   6    5.10    1.90
 -10   6  -6    3.90    1.50
  11  -6   6    9.20    2.30
 -11   6  -6    8.90    3.60
  12  -6   6   55.00    3.70
 -12   6  -6   62.70    4.80
 -12  -7   6    7.30    2.50
  12   7  -6   12.70    3.50
 -11  -7   6   -2.00    2.50
  11   7  -6    2.10    2.60
 -10  -7   6   24.10    2.70
  10   7  -6   30.90    3.30
  -9  -7   6   16.10    2.70
   9   7  -6   15.50    2.20
  -8  -7   6    2.30    1.40
   8   7  -6    1.70    2.10
  -7  -7   6  210.30    5.00
   7   7  -6  220.00    6.70
  -6  -7   6   14.30    0.90
   6   7  -6   14.10    2.20
  -5  -7   6   23.40    1.20
   5   7  -6   26.20    2.00
  -4  -7   6   22.40    1.00
   4   7  -6   25.80    1.70
  -3  -7   6  806.40   10.80
   3   7  -6  828.80   13.70
  -2  -7   6  149.80    3.40
   2   7  -6  147.90    2.90
  -1  -7   6   19.90    1.20
   1   7  -6   17.60    1.10
   0  -7   6    0.70    0.40
   0   7  -6    0.40    0.30
   1  -7   6  661.60    7.30
  -1   7  -6  661.70    9.00
   2  -7   6   46.30    1.10
  -2   7  -6   46.40    1.10
   3  -7   6  234.10    3.50
  -3   7  -6  230.50    3.40
   4  -7   6   48.60    1.50
  -4   7  -6   51.10    1.50
   5  -7   6  269.20    4.80
  -5   7  -6  274.70    5.10
   6  -7   6   21.60    1.40
  -6   7  -6   20.70    1.40
   7  -7   6  321.00    7.90
  -7   7  -6  323.90    6.90
   8  -7   6   97.90    3.80
  -8   7  -6   92.30    3.10
   9  -7   6   27.10    2.30
  -9   7  -6   30.00    2.10
  10  -7   6   35.20    3.30
 -10   7  -6   34.90    3.20
  11  -7   6   97.60    4.70
 -11   7  -6   97.80    5.50
  12  -7   6   62.30    4.10
 -12   7  -6   55.20    4.70
 -11  -8   6   67.70    4.80
  11   8  -6   75.50    5.20
 -10  -8   6   16.80    2.80
  10   8  -6   13.10    2.70
  -9  -8   6   68.50    3.40
   9   8  -6   66.40    4.10
  -8  -8   6   -1.00    1.30
   8   8  -6   -0.50    1.80
  -7  -8   6  289.80    6.50
   7   8  -6  298.80    8.90
  -6  -8   6    1.80    0.60
   6   8  -6    3.20    1.80
  -5  -8   6   33.90    1.20
   5   8  -6   32.00    2.20
  -4  -8   6   16.10    0.80
   4   8  -6   20.00    2.30
  -3  -8   6  225.00    4.10
   3   8  -6  231.50    5.20
  -2  -8   6  413.00    6.70
   2   8  -6  421.60    6.90
  -1  -8   6  123.00    2.70
   1   8  -6  122.20    2.60
   0  -8   6   89.40    1.70
   0   8  -6   91.70    1.90
   1  -8   6   45.60    0.90
  -1   8  -6   45.20    1.20
   2  -8   6  918.20   12.50
  -2   8  -6  906.70   13.40
   3  -8   6   49.80    1.40
  -3   8  -6   52.40    1.30
   4  -8   6   20.30    1.10
  -4   8  -6   18.90    0.90
   5  -8   6    1.50    0.90
  -5   8  -6    1.20    0.80
   6  -8   6  551.20    9.30
  -6   8  -6  536.30   11.60
   7  -8   6    6.20    1.30
  -7   8  -6    3.50    1.00
   8  -8   6    3.40    1.70
  -8   8  -6    5.10    1.30
   9  -8   6   -0.10    1.60
  -9   8  -6    1.50    1.30
  10  -8   6  130.50    5.40
 -10   8  -6  128.30    6.30
  11  -8   6   15.10    3.30
 -11   8  -6   16.50    2.70
 -11  -9   6   -2.90    3.10
  11   9  -6    1.20    2.80
 -10  -9   6    1.20    2.40
  10   9  -6    1.40    2.20
  -9  -9   6   26.50    2.30
   9   9  -6   22.70    2.80
  -8  -9   6   -0.20    1.30
   8   9  -6    1.00    1.90
  -7  -9   6   19.50    1.80
   7   9  -6   19.60    2.20
  -6  -9   6    6.40    1.10
   6   9  -6    7.40    1.70
  -5  -9   6  287.70    5.40
   5   9  -6  281.00    9.60
  -4  -9   6   57.90    2.00
   4   9  -6   56.80    3.50
  -3  -9   6    2.40    0.80
   3   9  -6    1.00    1.20
  -2  -9   6   14.70    1.00
   2   9  -6   12.30    1.30
  -1  -9   6  732.80   11.30
   1   9  -6  748.30   13.80
   0  -9   6   69.10    1.70
   0   9  -6   70.30    1.50
   1  -9   6   88.30    2.40
  -1   9  -6   89.30    2.00
   2  -9   6    8.10    0.60
  -2   9  -6    8.70    0.60
   3  -9   6  607.20    8.50
  -3   9  -6  612.60    8.20
   4  -9   6    0.10    0.80
  -4   9  -6    2.00    0.50
   5  -9   6  394.30    7.10
  -5   9  -6  376.90    7.60
   6  -9   6   89.40    2.80
  -6   9  -6   86.40    2.80
   7  -9   6   94.80    3.50
  -7   9  -6   91.70    3.10
   8  -9   6   31.40    2.00
  -8   9  -6   32.70    2.00
   9  -9   6  196.30    6.60
  -9   9  -6  202.00    6.60
  10  -9   6   50.50    3.50
 -10   9  -6   44.80    4.00
  11  -9   6    3.80    2.20
 -11   9  -6    4.90    2.30
 -11 -10   6   18.30    4.40
  11  10  -6   19.70    3.90
 -10 -10   6   -3.10    2.10
  10  10  -6   -2.90    2.70
  -9 -10   6  129.00    5.40
   9  10  -6  126.00    6.60
  -8 -10   6    7.60    1.50
   8  10  -6    4.70    2.20
  -7 -10   6   23.30    1.60
   7  10  -6   20.90    2.40
  -6 -10   6    4.60    0.90
   6  10  -6    8.40    2.20
  -5 -10   6  191.60    4.80
   5  10  -6  211.30    7.90
  -4 -10   6    1.50    0.70
   4  10  -6   -1.90    1.50
  -3 -10   6    5.30    1.00
   3  10  -6    4.80    1.30
  -2 -10   6   52.20    1.80
   2  10  -6   57.70    2.60
  -1 -10   6   60.50    1.80
   1  10  -6   54.80    2.00
   0 -10   6  197.80    3.50
   0  10  -6  197.50    3.20
   1 -10   6   44.30    1.80
  -1  10  -6   51.10    1.50
   2 -10   6   71.10    1.60
  -2  10  -6   71.40    1.80
   3 -10   6    2.40    1.00
  -3  10  -6    2.00    0.90
   4 -10   6  350.70    6.50
  -4  10  -6  364.00    7.30
   5 -10   6    9.80    1.40
  -5  10  -6    9.80    1.40
   6 -10   6   90.70    2.80
  -6  10  -6   91.50    3.00
   7 -10   6    0.60    1.20
  -7  10  -6    2.60    1.30
   8 -10   6  114.00    3.60
  -8  10  -6  112.50    4.30
   9 -10   6    4.10    2.10
  -9  10  -6    3.40    2.00
  10 -10   6    2.10    1.90
 -10  10  -6    1.80    2.30
 -10 -11   6   12.00    2.50
  10  11  -6   13.30    3.20
  -9 -11   6    4.10    1.70
   9  11  -6   -1.60    2.90
  -8 -11   6    2.80    1.50
   8  11  -6    8.40    3.30
  -7 -11   6   52.90    2.50
   7  11  -6   52.40    4.60
  -6 -11   6    5.90    1.00
   6  11  -6    6.50    2.50
  -5 -11   6    2.70    1.00
   5  11  -6    3.00    1.80
  -4 -11   6   17.00    1.40
   4  11  -6   18.40    2.30
  -3 -11   6  369.40    8.70
   3  11  -6  367.60    9.80
  -2 -11   6   77.50    2.20
   2  11  -6   77.30    2.60
  -1 -11   6    2.20    0.60
   1  11  -6    1.80    0.70
   0 -11   6    1.20    1.00
   0  11  -6    1.50    0.30
   1 -11   6  691.00   13.10
  -1  11  -6  687.00   13.30
   2 -11   6    7.10    0.90
  -2  11  -6    7.30    1.10
   3 -11   6  100.90    3.30
  -3  11  -6   91.90    2.80
   4 -11   6   17.20    1.60
  -4  11  -6   16.80    1.60
   5 -11   6  156.20    4.80
  -5  11  -6  162.70    4.50
   6 -11   6   13.90    1.40
  -6  11  -6   13.20    1.70
   7 -11   6  256.00    6.00
  -7  11  -6  258.00    8.50
   8 -11   6   33.60    2.10
  -8  11  -6   30.90    2.70
   9 -11   6   22.20    2.10
  -9  11  -6   23.30    2.70
  10 -11   6   12.80    3.00
 -10  11  -6   20.60    3.10
  -9 -12   6    6.50    2.10
   9  12  -6    5.40    3.30
  -8 -12   6    0.70    1.50
   8  12  -6    2.10    3.80
  -7 -12   6  187.40    5.00
   7  12  -6  193.30    9.60
  -6 -12   6   16.50    1.50
   6  12  -6   18.00    3.20
  -5 -12   6    5.40    1.30
   5  12  -6    4.00    2.30
  -4 -12   6    5.20    1.00
   4  12  -6    5.60    2.30
  -3 -12   6   88.60    2.60
   3  12  -6   90.90    3.70
  -2 -12   6    2.40    0.90
   2  12  -6    2.60    1.00
  -1 -12   6   67.20    3.10
   1  12  -6   72.40    2.80
   0 -12   6  106.70    4.00
   0  12  -6  102.30    4.80
   1 -12   6   13.40    1.70
  -1  12  -6   14.10    1.10
   2 -12   6  141.50    4.70
  -2  12  -6  134.40    4.00
   3 -12   6   22.90    1.50
  -3  12  -6   21.40    1.60
   4 -12   6   95.80    3.10
  -4  12  -6   96.10    3.40
   5 -12   6    0.00    1.10
  -5  12  -6   -0.60    1.20
   6 -12   6  105.20    3.30
  -6  12  -6  102.60    3.90
   7 -12   6   -0.30    1.50
  -7  12  -6    1.10    1.90
   8 -12   6   20.60    2.00
  -8  12  -6   20.80    2.40
   9 -12   6    1.00    1.60
  -9  12  -6   -1.70    2.20
  -8 -13   6    3.00    2.30
   8  13  -6    4.80    5.50
  -7 -13   6   14.30    2.10
   7  13  -6   11.70    3.00
  -6 -13   6    0.50    1.20
   6  13  -6   -2.60    4.90
  -5 -13   6   98.10    3.10
   5  13  -6  110.40    8.30
  -4 -13   6   29.50    1.70
   4  13  -6   30.00    3.00
  -3 -13   6    0.30    1.00
   3  13  -6    2.30    1.10
  -2 -13   6    4.40    1.30
   2  13  -6    5.00    1.40
  -1 -13   6  383.90    9.20
   1  13  -6  357.20   12.50
   0 -13   6   47.30    2.40
   0  13  -6   47.50    3.30
   1 -13   6    9.10    1.70
  -1  13  -6    7.60    2.00
   2 -13   6   -0.50    1.30
  -2  13  -6    0.30    2.10
   3 -13   6  334.20   11.90
  -3  13  -6  341.00    9.30
   4 -13   6    2.20    1.20
  -4  13  -6    2.40    1.20
   5 -13   6  214.40    5.90
  -5  13  -6  209.40    5.90
   6 -13   6   22.80    1.90
  -6  13  -6   22.90    2.40
   7 -13   6   46.70    2.80
  -7  13  -6   57.00    3.60
   8 -13   6   28.20    2.40
  -8  13  -6   30.70    3.10
  -8 -14   6   18.20    3.20
  -7 -14   6    3.00    2.20
   7  14  -6   -1.40    4.20
  -6 -14   6    7.40    2.00
   6  14  -6    4.40    4.00
  -5 -14   6  106.80    4.10
   5  14  -6  100.00    9.00
  -4 -14   6   13.70    1.50
   4  14  -6   14.90    2.20
  -3 -14   6    6.10    1.20
   3  14  -6    6.70    1.90
  -2 -14   6   60.50    2.60
   2  14  -6   54.50    3.30
  -1 -14   6   17.30    2.00
   1  14  -6   19.60    2.40
   0 -14   6    8.10    1.60
   0  14  -6   10.80    2.10
   1 -14   6   32.50    2.50
  -1  14  -6   33.60    2.80
   2 -14   6  105.80    4.50
  -2  14  -6  110.20    4.90
   3 -14   6    5.20    1.50
  -3  14  -6    9.30    2.10
   4 -14   6   36.20    2.80
  -4  14  -6   37.20    3.40
   5 -14   6   12.40    2.00
  -5  14  -6   16.70    2.50
   6 -14   6   92.80    4.40
  -6  14  -6   94.80    5.40
   7 -14   6    9.30    2.50
  -7  14  -6   11.40    2.70
  -6 -15   6    8.60    3.40
   6  15  -6   18.20    4.80
  -5 -15   6   12.30    2.50
   5  15  -6   12.90    6.00
  -4 -15   6   -0.80    1.50
   4  15  -6   -1.80    3.40
  -3 -15   6  126.10    4.60
   3  15  -6  122.70    7.30
  -2 -15   6   69.20    3.40
   2  15  -6   72.90    4.20
  -1 -15   6    1.50    1.70
   1  15  -6    4.70    2.30
   0 -15   6    0.80    1.70
   0  15  -6   -1.80    1.90
   1 -15   6  245.80    8.90
  -1  15  -6  236.50    9.10
   2 -15   6   13.00    2.50
  -2  15  -6    8.60    2.50
   3 -15   6   62.70    3.30
  -3  15  -6   56.20    5.00
   4 -15   6   10.30    1.90
  -4  15  -6    5.70    2.60
   5 -15   6   59.00    3.60
  -5  15  -6   66.30    4.60
   6 -15   6    9.80    2.10
  -6  15  -6    8.60    2.80
  -5 -16   6    0.30    2.20
   5  16  -6    2.90    6.00
  -4 -16   6   21.40    2.50
   4  16  -6   17.20    5.30
  -3 -16   6    8.40    2.30
   3  16  -6    9.30    3.30
  -2 -16   6    7.30    2.00
   2  16  -6    7.10    2.90
  -1 -16   6   21.10    2.80
   1  16  -6   27.30    3.50
   0 -16   6  125.30    7.30
   0  16  -6  115.30    5.80
   1 -16   6    0.90    2.00
  -1  16  -6    0.90    2.60
   2 -16   6    2.30    2.00
  -2  16  -6    1.40    2.30
   3 -16   6   19.00    2.60
  -3  16  -6   18.60    3.30
   4 -16   6   97.10    4.60
  -4  16  -6  114.10    6.20
   5 -16   6   12.60    2.20
  -5  16  -6   19.20    3.20
  -3 -17   6    2.80    2.30
   3  17  -6    2.90    3.50
  -2 -17   6   -0.30    2.90
   2  17  -6   -2.40    2.70
  -1 -17   6   63.20    4.40
   1  17  -6   60.50    5.40
   0 -17   6   17.40    2.90
   0  17  -6   22.00    3.10
   1 -17   6   -3.00    2.60
  -1  17  -6    4.30    2.90
   2 -17   6   -2.80    2.10
  -2  17  -6    0.20    2.70
 -12   0   7    2.30    3.20
 -11   0   7    0.90    1.90
 -10   0   7    0.60    1.40
  -9   0   7    0.90    1.40
  -8   0   7   -0.40    0.90
  -7   0   7   -0.30    0.60
  -6   0   7    0.50    0.50
  -5   0   7    0.30    0.50
  -4   0   7    0.30    0.40
  -3   0   7    0.40    0.50
  -2   0   7    0.20    0.20
  -1   0   7   -0.60    0.40
   0   0   7    0.10    0.30
   1   0   7    0.80    0.40
   2   0   7    0.40    0.40
   3   0   7    0.20    0.30
   4   0   7    0.40    0.40
   5   0   7   -0.30    0.50
   6   0   7   -0.20    0.60
   7   0   7    0.50    0.90
   8   0   7   -0.70    0.90
   9   0   7   -0.60    1.20
  10   0   7   -0.10    2.10
  11   0   7    0.50    1.60
  12   0   7    2.80    2.50
 -12  -1   7   18.50    2.60
  12   1  -7   11.60    2.40
 -11  -1   7    8.30    1.90
  11   1  -7    6.70    2.10
 -10  -1   7   74.70    3.40
  10   1  -7   69.40    3.80
  -9  -1   7   34.30    2.20
   9   1  -7   35.90    2.70
  -8  -1   7  162.70    4.20
   8   1  -7  157.00    5.50
  -7  -1   7   64.20    1.80
   7   1  -7   66.90    2.40
  -6  -1   7  205.40    3.40
   6   1  -7  203.20    3.30
  -5  -1   7   61.10    1.30
   5   1  -7   57.20    1.30
  -4  -1   7  668.30    8.10
   4   1  -7  654.60    8.10
  -3  -1   7   64.30    1.20
   3   1  -7   65.10    1.20
  -2  -1   7  264.50    3.00
   2   1  -7  265.80    3.10
  -1  -1   7   50.80    1.00
   1   1  -7   49.30    1.00
   0  -1   7  279.60    3.60
   0   1  -7  279.50    3.70
   1  -1   7   11.60    0.60
  -1   1  -7   12.10    0.60
   2  -1   7  271.40    3.50
  -2   1  -7  269.30    3.80
   3  -1   7    3.00    0.40
  -3   1  -7    3.00    0.30
   4  -1   7   45.50    1.00
  -4   1  -7   44.10    1.00
   5  -1   7    5.00    0.60
  -5   1  -7    5.30    0.50
   6  -1   7    2.70    0.60
  -6   1  -7    1.90    0.50
   7  -1   7   14.00    1.20
  -7   1  -7   12.20    1.20
   8  -1   7   14.00    1.20
  -8   1  -7   16.70    1.30
   9  -1   7    1.10    1.30
  -9   1  -7   -2.20    1.20
  10  -1   7   42.00    2.80
 -10   1  -7   38.40    2.50
  11  -1   7   -2.20    1.60
 -11   1  -7    0.40    1.60
  12  -1   7   21.00    3.20
 -12   1  -7   31.30    3.90
 -12  -2   7   -0.10    2.80
  12   2  -7   -4.00    2.30
 -11  -2   7    5.10    2.40
  11   2  -7    0.90    2.90
 -10  -2   7   -0.60    1.10
  10   2  -7    0.80    1.40
  -9  -2   7    0.90    1.20
   9   2  -7   -0.10    1.30
  -8  -2   7    6.50    1.10
   8   2  -7    4.90    1.50
  -7  -2   7   20.20    1.00
   7   2  -7   20.30    1.10
  -6  -2   7    0.40    0.50
   6   2  -7    0.30    0.60
  -5  -2   7    6.60    0.60
   5   2  -7    6.80    0.60
  -4  -2   7   13.00    0.60
   4   2  -7   13.40    0.60
  -3  -2   7    0.50    0.30
   3   2  -7    0.50    0.40
  -2  -2   7    1.70    0.20
   2   2  -7    1.10    0.30
  -1  -2   7   34.70    0.90
   1   2  -7   33.90    0.80
   0  -2   7    4.50    0.50
   0   2  -7    4.70    0.50
   1  -2   7    2.60    0.30
  -1   2  -7    2.40    0.50
   2  -2   7    3.80    0.40
  -2   2  -7    4.40    0.60
   3  -2   7    1.00    0.40
  -3   2  -7    0.90    0.40
   4  -2   7   15.00    0.70
  -4   2  -7   14.90    0.60
   5  -2   7   -0.10    0.40
  -5   2  -7    0.00    0.60
   6  -2   7    0.80    0.60
  -6   2  -7    0.40    0.60
   7  -2   7    4.50    0.80
  -7   2  -7    4.00    1.00
   8  -2   7   -0.10    1.50
  -8   2  -7    2.50    1.20
   9  -2   7    1.80    1.80
  -9   2  -7   -2.70    1.60
  10  -2   7   -1.10    1.60
 -10   2  -7    1.40    1.40
  11  -2   7    2.70    2.20
 -11   2  -7    2.70    2.40
  12  -2   7   -1.40    2.90
 -12   2  -7    4.10    3.90
 -12  -3   7   10.90    3.20
  12   3  -7   13.60    2.80
 -11  -3   7   12.00    2.40
  11   3  -7    8.40    2.50
 -10  -3   7   76.20    3.90
  10   3  -7   77.50    4.40
  -9  -3   7   24.60    1.90
   9   3  -7   21.80    2.40
  -8  -3   7  103.40    3.00
   8   3  -7   99.10    4.20
  -7  -3   7   53.60    1.70
   7   3  -7   54.20    2.00
  -6  -3   7  355.20    5.20
   6   3  -7  362.20    6.10
  -5  -3   7   11.60    0.70
   5   3  -7    9.90    0.70
  -4  -3   7  194.50    3.00
   4   3  -7  191.40    3.30
  -3  -3   7   38.20    0.90
   3   3  -7   40.10    1.00
  -2  -3   7  596.30    6.40
   2   3  -7  601.10    7.10
  -1  -3   7   22.40    0.60
   1   3  -7   22.60    0.70
   0  -3   7  353.80    4.40
   0   3  -7  353.80    5.00
   1  -3   7    5.20    0.40
  -1   3  -7    5.20    0.60
   2  -3   7  229.10    3.30
  -2   3  -7  227.10    3.90
   3  -3   7   48.50    1.40
  -3   3  -7   51.80    1.30
   4  -3   7   60.10    1.50
  -4   3  -7   61.00    1.30
   5  -3   7   18.80    0.80
  -5   3  -7   21.50    1.10
   6  -3   7    2.80    0.50
  -6   3  -7    3.40    0.70
   7  -3   7   17.90    1.20
  -7   3  -7   21.00    1.50
   8  -3   7   37.10    2.60
  -8   3  -7   32.10    1.90
   9  -3   7    6.60    1.70
  -9   3  -7    5.60    1.30
  10  -3   7   12.60    2.10
 -10   3  -7    8.00    1.60
  11  -3   7    5.80    2.20
 -11   3  -7    4.20    3.40
  12  -3   7   23.50    5.20
 -12   3  -7   30.70    5.60
 -12  -4   7    0.00    2.30
  12   4  -7   -1.70    2.80
 -11  -4   7    3.20    2.00
  11   4  -7    2.90    2.30
 -10  -4   7   -0.50    2.00
  10   4  -7    4.20    2.40
  -9  -4   7   50.80    2.80
   9   4  -7   52.50    3.40
  -8  -4   7    2.60    1.00
   8   4  -7    4.30    1.70
  -7  -4   7   12.80    0.80
   7   4  -7   13.60    2.00
  -6  -4   7   19.60    0.80
   6   4  -7   20.30    1.00
  -5  -4   7   46.40    1.20
   5   4  -7   50.50    1.50
  -4  -4   7    3.00    0.40
   4   4  -7    3.10    0.50
  -3  -4   7  105.10    1.90
   3   4  -7  108.30    1.90
  -2  -4   7   50.70    1.10
   2   4  -7   51.10    1.10
  -1  -4   7   48.50    1.00
   1   4  -7   47.40    1.10
   0  -4   7    0.80    0.30
   0   4  -7    0.20    0.40
   1  -4   7   22.10    0.60
  -1   4  -7   23.10    1.00
   2  -4   7   10.60    0.60
  -2   4  -7   10.50    0.60
   3  -4   7   37.00    1.00
  -3   4  -7   40.60    1.10
   4  -4   7   11.70    0.80
  -4   4  -7   14.10    0.80
   5  -4   7    4.10    0.80
  -5   4  -7    4.40    0.60
   6  -4   7    1.60    0.90
  -6   4  -7    0.40    0.60
   7  -4   7   -1.20    1.20
  -7   4  -7    2.10    1.10
   8  -4   7    1.40    1.40
  -8   4  -7    1.80    1.00
   9  -4   7   17.90    1.90
  -9   4  -7   16.00    1.50
  10  -4   7   -1.50    1.80
 -10   4  -7    1.50    1.60
  11  -4   7    1.80    2.20
 -11   4  -7    1.20    2.20
  12  -4   7    1.80    2.60
 -12   4  -7    4.90    2.50
 -12  -5   7   18.20    2.80
  12   5  -7   12.30    3.20
 -11  -5   7   -2.20    2.70
  11   5  -7    0.20    2.70
 -10  -5   7   13.20    2.10
  10   5  -7    9.20    2.30
  -9  -5   7   30.50    3.10
   9   5  -7   26.80    2.70
  -8  -5   7   96.10    3.70
   8   5  -7  100.60    4.30
  -7  -5   7   12.20    1.10
   7   5  -7   13.20    1.90
  -6  -5   7   81.20    2.10
   6   5  -7   82.10    2.60
  -5  -5   7   33.40    1.30
   5   5  -7   34.50    1.50
  -4  -5   7  451.30    7.90
   4   5  -7  471.10    7.80
  -3  -5   7    3.20    0.60
   3   5  -7    3.70    0.70
  -2  -5   7  123.80    1.90
   2   5  -7  122.50    2.00
  -1  -5   7    6.10    0.50
   1   5  -7    6.60    0.50
   0  -5   7  107.20    1.90
   0   5  -7  106.70    1.80
   1  -5   7   52.60    1.00
  -1   5  -7   50.60    1.40
   2  -5   7  148.90    2.50
  -2   5  -7  150.30    2.60
   3  -5   7   30.80    0.90
  -3   5  -7   30.30    1.10
   4  -5   7   81.50    1.80
  -4   5  -7   85.80    1.90
   5  -5   7  142.90    3.30
  -5   5  -7  142.80    2.90
   6  -5   7    8.40    1.30
  -6   5  -7    7.90    0.90
   7  -5   7    6.30    1.60
  -7   5  -7    5.50    0.90
   8  -5   7    1.40    1.40
  -8   5  -7   -0.20    0.90
   9  -5   7   21.70    2.20
  -9   5  -7   18.30    1.90
  10  -5   7   27.60    2.90
 -10   5  -7   26.00    2.20
  11  -5   7    2.20    2.00
 -11   5  -7    1.60    2.50
  12  -5   7   14.60    4.10
 -12   5  -7    9.70    3.30
 -12  -6   7    1.80    3.00
  12   6  -7   -1.80    2.70
 -11  -6   7   20.70    2.90
  11   6  -7   26.60    4.50
 -10  -6   7    3.60    1.80
  10   6  -7    0.50    2.20
  -9  -6   7    7.00    1.80
   9   6  -7    5.50    2.00
  -8  -6   7   25.40    2.10
   8   6  -7   27.60    2.60
  -7  -6   7   97.30    2.70
   7   6  -7   99.20    4.00
  -6  -6   7    3.60    0.80
   6   6  -7    2.50    1.40
  -5  -6   7   91.60    2.40
   5   6  -7   90.00    3.00
  -4  -6   7   50.70    1.60
   4   6  -7   53.40    2.10
  -3  -6   7  136.10    2.70
   3   6  -7  137.50    3.20
  -2  -6   7    0.90    0.70
   2   6  -7    0.40    0.70
  -1  -6   7   51.10    1.40
   1   6  -7   50.70    1.20
   0  -6   7   29.90    0.80
   0   6  -7   30.20    0.80
   1  -6   7  146.30    2.30
  -1   6  -7  144.10    2.60
   2  -6   7    1.80    0.40
  -2   6  -7    2.30    0.50
   3  -6   7    1.20    0.40
  -3   6  -7    0.30    0.60
   4  -6   7   42.70    1.30
  -4   6  -7   41.90    1.50
   5  -6   7   11.30    0.90
  -5   6  -7   11.70    1.10
   6  -6   7    0.90    1.40
  -6   6  -7    0.00    1.00
   7  -6   7    9.40    2.50
  -7   6  -7    9.40    1.50
   8  -6   7    8.50    1.60
  -8   6  -7    5.30    1.30
   9  -6   7   -1.40    1.90
  -9   6  -7   -1.40    1.50
  10  -6   7   -3.20    1.80
 -10   6  -7   -1.40    1.30
  11  -6   7   38.30    3.20
 -11   6  -7   31.50    3.60
 -11  -7   7    1.70    3.60
  11   7  -7   10.70    3.00
 -10  -7   7   34.40    2.90
  10   7  -7   35.30    3.60
  -9  -7   7   -0.70    1.90
   9   7  -7    3.70    2.40
  -8  -7   7    1.50    2.00
   8   7  -7    3.30    1.80
  -7  -7   7   32.80    1.70
   7   7  -7   38.60    2.70
  -6  -7   7  108.30    2.80
   6   7  -7  104.40    4.10
  -5  -7   7   19.90    1.00
   5   7  -7   23.90    2.10
  -4  -7   7   10.90    1.00
   4   7  -7   12.00    1.20
  -3  -7   7   30.30    1.30
   3   7  -7   30.80    1.70
  -2  -7   7  226.70    5.00
   2   7  -7  223.50    4.70
  -1  -7   7   17.00    0.90
   1   7  -7   15.90    1.30
   0  -7   7   62.90    1.40
   0   7  -7   60.30    1.40
   1  -7   7    8.10    0.50
  -1   7  -7    7.30    0.70
   2  -7   7  170.80    3.00
  -2   7  -7  172.90    3.40
   3  -7   7  199.80    3.20
  -3   7  -7  204.10    3.60
   4  -7   7    1.00    0.50
  -4   7  -7    0.40    0.70
   5  -7   7   -0.60    1.00
  -5   7  -7   -1.10    1.10
   6  -7   7   14.40    1.30
  -6   7  -7   12.10    1.30
   7  -7   7   82.30    3.30
  -7   7  -7   83.60    2.90
   8  -7   7   33.00    2.40
  -8   7  -7   29.00    1.90
   9  -7   7    0.20    1.60
  -9   7  -7   -0.90    1.20
  10  -7   7   -0.50    2.10
 -10   7  -7    0.80    2.30
  11  -7   7   23.20    2.90
 -11   7  -7   19.30    3.80
 -11  -8   7    3.60    2.40
  11   8  -7    8.00    3.00
 -10  -8   7   12.50    2.30
  10   8  -7   13.50    3.00
  -9  -8   7  105.70    5.00
   9   8  -7  100.10    5.30
  -8  -8   7    0.00    1.60
   8   8  -7   -1.90    2.10
  -7  -8   7   17.10    1.80
   7   8  -7   17.10    2.20
  -6  -8   7   93.30    3.00
   6   8  -7   95.30    4.00
  -5  -8   7  145.60    3.30
   5   8  -7  148.10    5.10
  -4  -8   7    1.40    0.80
   4   8  -7    2.20    1.40
  -3  -8   7   74.40    2.00
   3   8  -7   73.80    2.70
  -2  -8   7   99.80    2.30
   2   8  -7   99.30    2.50
  -1  -8   7  158.20    3.80
   1   8  -7  156.00    4.00
   0  -8   7    2.70    0.40
   0   8  -7    2.60    0.40
   1  -8   7   14.20    0.60
  -1   8  -7   14.20    0.80
   2  -8   7   40.20    1.30
  -2   8  -7   36.30    1.30
   3  -8   7   40.80    1.30
  -3   8  -7   44.60    1.10
   4  -8   7   11.90    1.00
  -4   8  -7   12.60    1.20
   5  -8   7    5.00    1.00
  -5   8  -7    3.60    1.20
   6  -8   7   13.50    1.20
  -6   8  -7   12.20    1.50
   7  -8   7    0.40    1.20
  -7   8  -7    0.40    1.10
   8  -8   7    2.80    1.40
  -8   8  -7    2.20    1.70
   9  -8   7   39.30    2.90
  -9   8  -7   40.00    2.40
  10  -8   7   -0.10    2.00
 -10   8  -7    3.60    2.60
  11  -8   7    3.00    2.20
 -11   8  -7    2.60    2.30
 -10  -9   7   -3.10    2.90
  10   9  -7    4.30    2.70
  -9  -9   7    5.20    2.10
   9   9  -7    1.60    2.60
  -8  -9   7   44.00    2.90
   8   9  -7   44.10    4.30
  -7  -9   7    3.70    1.20
   7   9  -7    2.80    1.90
  -6  -9   7   -0.50    0.80
   6   9  -7   -0.10    1.60
  -5  -9   7   21.20    1.20
   5   9  -7   23.80    3.70
  -4  -9   7  273.70    5.00
   4   9  -7  261.10    9.60
  -3  -9   7   90.70    2.20
   3   9  -7   84.10    3.40
  -2  -9   7   -0.60    0.70
   2   9  -7    0.90    1.00
  -1  -9   7    1.00    0.80
   1   9  -7    0.20    0.50
   0  -9   7  149.50    2.70
   0   9  -7  148.40    3.10
   1  -9   7  162.80    2.90
  -1   9  -7  157.20    3.00
   2  -9   7    2.20    0.60
  -2   9  -7    1.60    0.70
   3  -9   7   -0.10    0.80
  -3   9  -7    1.70    0.80
   4  -9   7  140.50    3.20
  -4   9  -7  135.40    3.30
   5  -9   7  214.30    4.70
  -5   9  -7  221.00    5.10
   6  -9   7    5.10    1.20
  -6   9  -7    6.90    1.40
   7  -9   7    6.40    1.40
  -7   9  -7    7.80    1.60
   8  -9   7   18.10    1.90
  -8   9  -7   16.70    1.90
   9  -9   7   78.60    4.10
  -9   9  -7   78.00    4.00
  10  -9   7   12.90    2.20
 -10   9  -7   10.00    2.70
 -10 -10   7   -0.90    2.50
  10  10  -7    1.10    2.90
  -9 -10   7    5.80    1.80
   9  10  -7    3.90    2.50
  -8 -10   7   74.50    3.30
   8  10  -7   69.60    4.40
  -7 -10   7  143.30    4.50
   7  10  -7  156.00   10.80
  -6 -10   7    1.00    1.00
   6  10  -7    3.00    2.60
  -5 -10   7   54.80    2.50
   5  10  -7   53.30    3.70
  -4 -10   7   83.30    2.20
   4  10  -7   81.40    4.30
  -3 -10   7  233.60    4.80
   3  10  -7  242.70    7.00
  -2 -10   7    1.40    0.70
   2  10  -7   -0.50    1.10
  -1 -10   7   54.90    1.80
   1  10  -7   56.00    1.80
   0 -10   7   34.50    1.30
   0  10  -7   33.70    1.70
   1 -10   7  133.80    3.10
  -1  10  -7  134.10    3.00
   2 -10   7    7.00    1.00
  -2  10  -7    7.20    0.80
   3 -10   7    3.50    1.00
  -3  10  -7    5.10    1.10
   4 -10   7   44.70    1.90
  -4  10  -7   44.80    2.10
   5 -10   7   10.00    1.40
  -5  10  -7    7.50    1.30
   6 -10   7    9.50    1.40
  -6  10  -7    9.50    1.50
   7 -10   7    4.80    1.40
  -7  10  -7   10.60    1.60
   8 -10   7    0.80    1.60
  -8  10  -7   -0.40    1.80
   9 -10   7   -0.30    1.90
  -9  10  -7    1.30    2.70
  10 -10   7    0.80    2.10
 -10  10  -7    3.80    2.30
  -9 -11   7    4.20    2.30
   9  11  -7   -1.30    3.00
  -8 -11   7   13.70    1.80
   8  11  -7   11.80    3.20
  -7 -11   7    5.00    1.30
   7  11  -7    9.00    2.80
  -6 -11   7   36.80    2.00
   6  11  -7   35.50    3.40
  -5 -11   7   67.30    2.80
   5  11  -7   66.90    4.40
  -4 -11   7    9.20    1.10
   4  11  -7    7.90    2.00
  -3 -11   7    4.00    0.90
   3  11  -7    5.10    1.50
  -2 -11   7  112.50    3.00
   2  11  -7  108.90    5.00
  -1 -11   7  116.80    3.70
   1  11  -7  113.90    4.30
   0 -11   7    2.50    1.00
   0  11  -7    2.00    1.40
   1 -11   7   -0.30    0.90
  -1  11  -7    1.00    1.20
   2 -11   7  165.40    3.80
  -2  11  -7  165.80    4.30
   3 -11   7  236.60    5.40
  -3  11  -7  244.20    5.70
   4 -11   7    8.40    1.30
  -4  11  -7    6.80    1.40
   5 -11   7    0.90    1.20
  -5  11  -7    0.60    1.30
   6 -11   7   35.90    2.00
  -6  11  -7   35.20    2.10
   7 -11   7  173.20    5.70
  -7  11  -7  173.10    6.20
   8 -11   7   12.10    1.80
  -8  11  -7    9.20    2.80
   9 -11   7    2.20    2.10
  -9  11  -7   -2.90    2.30
  -9 -12   7   69.90    4.10
   9  12  -7   76.30    9.10
  -8 -12   7   -2.90    1.70
   8  12  -7   -1.10    3.40
  -7 -12   7   20.60    1.90
   7  12  -7   22.60    3.80
  -6 -12   7   56.70    2.50
   6  12  -7   51.20    4.40
  -5 -12   7  174.80    4.20
   5  12  -7  169.20    7.80
  -4 -12   7    0.90    1.00
   4  12  -7    2.90    2.10
  -3 -12   7   50.30    2.10
   3  12  -7   54.20    3.10
  -2 -12   7   71.40    2.70
   2  12  -7   74.80    4.50
  -1 -12   7  179.70    5.40
   1  12  -7  185.10    7.70
   0 -12   7   23.20    2.00
   0  12  -7   19.70    2.00
   1 -12   7   19.40    1.80
  -1  12  -7   17.00    1.90
   2 -12   7   18.90    2.50
  -2  12  -7   21.40    2.20
   3 -12   7   71.80    2.90
  -3  12  -7   72.70    3.50
   4 -12   7   26.10    1.60
  -4  12  -7   27.90    2.00
   5 -12   7    0.10    1.60
  -5  12  -7    0.50    1.90
   6 -12   7    0.90    1.40
  -6  12  -7    1.90    1.60
   7 -12   7   -0.90    1.40
  -7  12  -7   -1.30    2.20
   8 -12   7    1.80    1.70
  -8  12  -7    2.10    2.20
  -8 -13   7    5.10    2.30
  -7 -13   7   12.60    2.40
   7  13  -7   12.10    5.00
  -6 -13   7   26.50    2.20
   6  13  -7   19.60    4.90
  -5 -13   7    0.90    1.20
   5  13  -7    3.80    3.80
  -4 -13   7   28.20    1.80
   4  13  -7   38.60    5.10
  -3 -13   7   75.40    3.00
   3  13  -7   79.00    5.10
  -2 -13   7   15.20    1.70
   2  13  -7   18.30    2.70
  -1 -13   7    1.40    1.30
   1  13  -7    1.40    2.40
   0 -13   7   28.10    1.80
   0  13  -7   26.90    2.90
   1 -13   7  184.60    5.10
  -1  13  -7  178.70    8.20
   2 -13   7    7.90    1.60
  -2  13  -7    6.40    1.80
   3 -13   7    2.30    1.60
  -3  13  -7   -1.20    1.60
   4 -13   7   56.30    2.80
  -4  13  -7   55.20    3.40
   5 -13   7  200.50    7.00
  -5  13  -7  201.80    8.30
   6 -13   7    5.00    1.80
  -6  13  -7    5.00    2.70
   7 -13   7   -2.30    2.00
  -7  13  -7    0.10    2.60
  -7 -14   7   58.40    4.30
  -6 -14   7    1.40    2.00
   6  14  -7   -0.50    4.00
  -5 -14   7   13.70    2.50
   5  14  -7   17.10    5.90
  -4 -14   7   34.40    2.10
   4  14  -7   42.20    6.10
  -3 -14   7  127.10    4.40
   3  14  -7  125.20    6.00
  -2 -14   7   10.20    1.60
   2  14  -7   11.70    2.70
  -1 -14   7   24.90    2.00
   1  14  -7   23.60    3.10
   0 -14   7   27.20    2.00
   0  14  -7   33.80    3.70
   1 -14   7   76.20    3.50
  -1  14  -7   72.40    6.70
   2 -14   7   15.10    1.90
  -2  14  -7   21.10    3.10
   3 -14   7    1.50    1.60
  -3  14  -7    0.20    2.60
   4 -14   7   -0.20    1.50
  -4  14  -7    7.20    3.10
   5 -14   7   15.20    2.60
  -5  14  -7   20.40    3.20
   6 -14   7    1.00    1.80
  -6  14  -7    4.30    2.60
  -5 -15   7   31.50    2.90
   5  15  -7   32.60    5.90
  -4 -15   7   31.10    2.50
   4  15  -7   28.10    5.90
  -3 -15   7    0.40    1.70
   3  15  -7   -0.40    3.80
  -2 -15   7   20.60    1.90
   2  15  -7   21.00    2.90
  -1 -15   7  107.20    4.20
   1  15  -7  115.40    5.80
   0 -15   7   14.40    2.00
   0  15  -7   12.00    2.50
   1 -15   7    0.30    1.80
  -1  15  -7    1.70    2.20
   2 -15   7   34.80    3.20
  -2  15  -7   40.00    3.70
   3 -15   7  129.10    5.60
  -3  15  -7  136.50    6.60
   4 -15   7    2.70    1.90
  -4  15  -7    0.00    2.40
   5 -15   7   -2.10    1.70
  -5  15  -7    0.20    2.70
  -3 -16   7   18.00    2.20
   3  16  -7   18.50    5.60
  -2 -16   7   19.80    2.50
   2  16  -7   17.10    3.50
  -1 -16   7   38.10    3.40
   1  16  -7   46.80    4.20
   0 -16   7   31.20    3.70
   0  16  -7   28.60    3.50
   1 -16   7   16.60    2.30
  -1  16  -7   18.90    3.10
   2 -16   7    0.40    2.00
  -2  16  -7    1.90    2.40
   3 -16   7   21.60    2.70
  -3  16  -7   22.00    3.40
 -12   0   8    4.80    3.10
 -11   0   8   89.50    7.00
 -10   0   8    1.80    1.40
  -9   0   8   99.00    3.90
  -8   0   8    1.80    1.30
  -7   0   8  272.50    6.80
  -6   0   8    1.60    0.80
  -5   0   8  422.00    6.00
  -4   0   8  163.20    2.70
  -3   0   8  111.80    1.80
  -2   0   8   38.00    1.00
  -1   0   8  322.00    4.90
   0   0   8 1912.70   22.60
   1   0   8   58.10    1.50
   2   0   8   28.70    1.20
   3   0   8   93.30    2.20
   4   0   8 1885.60   22.70
   5   0   8  123.20    2.60
   6   0   8   22.30    1.30
   7   0   8   38.90    1.80
   8   0   8 1016.10   18.90
   9   0   8    3.00    1.50
  10   0   8    7.70    2.00
  11   0   8   24.00    2.80
 -12  -1   8   38.30    4.20
  12   1  -8   36.00    4.10
 -11  -1   8    2.50    2.00
  11   1  -8    2.40    2.10
 -10  -1   8   94.50    4.90
  10   1  -8   86.00    4.60
  -9  -1   8   19.40    1.90
   9   1  -8   20.20    2.30
  -8  -1   8   40.60    1.90
   8   1  -8   36.40    2.10
  -7  -1   8  107.00    3.40
   7   1  -8  111.60    3.20
  -6  -1   8    2.20    0.70
   6   1  -8    2.00    0.70
  -5  -1   8  170.20    2.80
   5   1  -8  172.10    3.10
  -4  -1   8    2.00    0.50
   4   1  -8    1.60    0.50
  -3  -1   8  474.30    6.50
   3   1  -8  475.70    5.80
  -2  -1   8   11.40    0.70
   2   1  -8    8.70    0.60
  -1  -1   8  398.60    5.40
   1   1  -8  399.80    5.80
   0  -1   8    9.80    0.70
   0   1  -8   10.40    0.70
   1  -1   8  303.40    5.70
  -1   1  -8  301.20    5.00
   2  -1   8    3.60    0.70
  -2   1  -8    4.50    0.90
   3  -1   8   41.90    0.90
  -3   1  -8   40.80    1.30
   4  -1   8   16.50    0.80
  -4   1  -8   17.00    0.70
   5  -1   8   73.00    1.80
  -5   1  -8   72.50    1.80
   6  -1   8   34.80    1.50
  -6   1  -8   34.60    1.60
   7  -1   8   24.20    1.60
  -7   1  -8   23.70    1.60
   8  -1   8  132.70    3.90
  -8   1  -8  141.20    4.00
   9  -1   8   -1.60    1.50
  -9   1  -8    0.30    1.30
  10  -1   8   77.50    4.00
 -10   1  -8   75.00    4.30
  11  -1   8   10.20    2.20
 -11   1  -8   10.00    2.10
 -12  -2   8   -3.80    3.40
  12   2  -8    6.70    3.80
 -11  -2   8   20.70    2.60
  11   2  -8   21.10    3.10
 -10  -2   8    0.80    3.10
  10   2  -8    1.70    2.20
  -9  -2   8  246.60   10.70
   9   2  -8  260.10    7.40
  -8  -2   8    5.80    1.00
   8   2  -8    8.20    1.50
  -7  -2   8  205.70    4.20
   7   2  -8  198.70    4.90
  -6  -2   8    8.40    0.90
   6   2  -8    8.80    0.90
  -5  -2   8  169.50    3.00
   5   2  -8  170.80    3.70
  -4  -2   8    3.20    0.60
   4   2  -8    3.60    0.80
  -3  -2   8  364.60    5.00
   3   2  -8  374.80    6.10
  -2  -2   8  424.30    7.40
   2   2  -8  434.00    5.60
  -1  -2   8    1.40    0.50
   1   2  -8    0.70    0.40
   0  -2   8    1.80    0.50
   0   2  -8    1.60    0.50
   1  -2   8  105.60    2.60
  -1   2  -8  109.10    2.50
   2  -2   8 2057.50   24.40
  -2   2  -8 2008.30   27.90
   3  -2   8    9.50    0.50
  -3   2  -8    9.70    1.00
   4  -2   8    0.60    0.50
  -4   2  -8    0.60    0.50
   5  -2   8   37.70    1.30
  -5   2  -8   37.50    1.40
   6  -2   8 1212.40   22.80
  -6   2  -8 1209.20   20.60
   7  -2   8   22.40    2.20
  -7   2  -8   23.60    1.50
   8  -2   8    3.60    1.40
  -8   2  -8    3.10    1.30
   9  -2   8   30.40    2.30
  -9   2  -8   27.80    1.90
  10  -2   8  404.50   12.10
 -10   2  -8  414.90   11.00
  11  -2   8    8.00    2.20
 -11   2  -8    4.80    3.40
 -12  -3   8   46.20    4.00
  12   3  -8   44.20    4.30
 -11  -3   8   -1.20    2.00
  11   3  -8    2.90    2.40
 -10  -3   8   34.00    3.40
  10   3  -8   35.70    3.60
  -9  -3   8   11.30    2.10
   9   3  -8   11.30    2.20
  -8  -3   8   29.80    2.40
   8   3  -8   28.60    2.50
  -7  -3   8   53.50    1.80
   7   3  -8   59.50    2.20
  -6  -3   8    6.50    0.90
   6   3  -8    7.20    1.20
  -5  -3   8  214.50    3.80
   5   3  -8  211.90    3.80
  -4  -3   8    0.70    0.50
   4   3  -8    0.40    0.50
  -3  -3   8  233.70    3.40
   3   3  -8  237.20    3.30
  -2  -3   8    1.40    0.70
   2   3  -8    1.90    0.50
  -1  -3   8  813.50   10.90
   1   3  -8  790.30   11.60
   0  -3   8   15.90    0.60
   0   3  -8   14.30    0.70
   1  -3   8  101.20    2.00
  -1   3  -8  102.40    2.30
   2  -3   8    1.40    0.50
  -2   3  -8    1.20    0.80
   3  -3   8  407.70    5.80
  -3   3  -8  409.60    7.00
   4  -3   8    1.50    0.50
  -4   3  -8    0.50    0.40
   5  -3   8   -0.10    0.80
  -5   3  -8    1.00    0.80
   6  -3   8   34.40    2.00
  -6   3  -8   35.00    1.70
   7  -3   8   26.00    2.00
  -7   3  -8   23.20    1.60
   8  -3   8   69.20    3.20
  -8   3  -8   72.00    3.10
   9  -3   8   41.40    2.70
  -9   3  -8   47.00    2.40
  10  -3   8   75.20    3.90
 -10   3  -8   82.40    4.00
  11  -3   8    1.50    2.10
 -11   3  -8    3.20    3.70
 -11  -4   8   76.80    4.60
  11   4  -8   82.40    5.50
 -10  -4   8    1.10    2.00
  10   4  -8   -2.60    2.90
  -9  -4   8   70.00    3.40
   9   4  -8   78.30    4.40
  -8  -4   8    4.20    1.90
   8   4  -8    4.90    1.80
  -7  -4   8  162.80    4.10
   7   4  -8  151.10    5.50
  -6  -4   8    2.60    0.60
   6   4  -8    2.00    1.10
  -5  -4   8  199.50    3.60
   5   4  -8  202.10    4.60
  -4  -4   8   21.40    0.70
   4   4  -8   21.50    0.90
  -3  -4   8   60.80    1.20
   3   4  -8   63.00    1.40
  -2  -4   8   39.80    1.00
   2   4  -8   39.60    1.00
  -1  -4   8  204.50    4.00
   1   4  -8  201.20    3.40
   0  -4   8  781.00   11.60
   0   4  -8  806.10   11.10
   1  -4   8    6.70    0.70
  -1   4  -8    8.40    0.80
   2  -4   8   18.60    0.80
  -2   4  -8   20.00    1.10
   3  -4   8   61.50    1.50
  -3   4  -8   67.30    1.60
   4  -4   8 1163.00   15.90
  -4   4  -8 1170.20   15.50
   5  -4   8   48.30    1.70
  -5   4  -8   43.20    2.00
   6  -4   8   -0.10    1.20
  -6   4  -8    0.50    1.00
   7  -4   8    5.80    2.00
  -7   4  -8    5.80    1.30
   8  -4   8  677.30   15.30
  -8   4  -8  693.10   12.70
   9  -4   8    2.30    1.70
  -9   4  -8    1.30    1.60
  10  -4   8    2.60    1.90
 -10   4  -8    1.90    1.70
  11  -4   8    7.30    2.20
 -11   4  -8   11.80    2.20
 -11  -5   8   -0.10    2.40
  11   5  -8    0.70    2.60
 -10  -5   8   68.20    4.00
  10   5  -8   61.50    5.30
  -9  -5   8    9.20    2.70
   9   5  -8   11.40    2.70
  -8  -5   8    0.10    1.70
   8   5  -8    1.40    1.90
  -7  -5   8   87.70    3.10
   7   5  -8   85.90    5.00
  -6  -5   8    2.80    0.90
   6   5  -8    2.00    1.20
  -5  -5   8   64.70    1.90
   5   5  -8   66.80    2.70
  -4  -5   8    6.40    0.70
   4   5  -8    7.30    1.00
  -3  -5   8  432.60    6.50
   3   5  -8  430.70    6.10
  -2  -5   8    0.10    0.30
   2   5  -8    0.40    0.40
  -1  -5   8  138.10    2.40
   1   5  -8  134.90    2.30
   0  -5   8   10.30    0.50
   0   5  -8   11.10    0.60
   1  -5   8  639.40    9.00
  -1   5  -8  613.00    8.80
   2  -5   8    1.60    0.60
  -2   5  -8    1.50    0.80
   3  -5   8    2.80    0.60
  -3   5  -8    2.80    0.60
   4  -5   8    4.30    0.70
  -4   5  -8    3.70    0.70
   5  -5   8  303.30    6.30
  -5   5  -8  293.30    7.80
   6  -5   8   17.20    1.40
  -6   5  -8   14.50    1.40
   7  -5   8   57.80    3.30
  -7   5  -8   55.50    2.50
   8  -5   8   82.00    3.50
  -8   5  -8   84.90    3.10
   9  -5   8   10.30    2.00
  -9   5  -8   10.50    1.60
  10  -5   8   55.20    3.70
 -10   5  -8   58.10    3.00
  11  -5   8   37.20    3.80
 -11   5  -8   31.10    3.90
 -11  -6   8   29.10    3.50
  11   6  -8   28.20    5.10
 -10  -6   8   10.60    2.30
  10   6  -8    9.20    2.60
  -9  -6   8   95.70    4.20
   9   6  -8   89.00    4.90
  -8  -6   8    2.30    1.60
   8   6  -8    2.10    2.30
  -7  -6   8  143.10    4.10
   7   6  -8  146.20    5.70
  -6  -6   8    0.60    0.70
   6   6  -8    0.30    1.30
  -5  -6   8   30.50    1.40
   5   6  -8   32.90    1.70
  -4  -6   8    3.20    0.60
   4   6  -8    4.60    1.10
  -3  -6   8  250.20    5.00
   3   6  -8  246.30    5.30
  -2  -6   8  133.50    2.80
   2   6  -8  142.20    3.10
  -1  -6   8    5.30    0.50
   1   6  -8    6.10    0.50
   0  -6   8    0.50    0.40
   0   6  -8    1.60    0.50
   1  -6   8   71.50    1.70
  -1   6  -8   70.40    2.20
   2  -6   8  667.10   10.20
  -2   6  -8  661.80   11.40
   3  -6   8   36.60    1.30
  -3   6  -8   35.50    1.30
   4  -6   8    4.30    1.00
  -4   6  -8    6.10    1.20
   5  -6   8    0.30    1.00
  -5   6  -8    4.10    1.20
   6  -6   8  739.10   14.00
  -6   6  -8  748.10   14.40
   7  -6   8   38.80    2.30
  -7   6  -8   48.70    2.30
   8  -6   8   -0.50    1.70
  -8   6  -8    3.00    1.50
   9  -6   8   -0.20    2.00
  -9   6  -8    3.60    1.60
  10  -6   8  213.90    9.40
 -10   6  -8  204.20    6.70
  11  -6   8    7.30    2.70
 -11   6  -8    7.40    3.30
 -11  -7   8    4.90    3.00
  11   7  -8    0.50    2.80
 -10  -7   8    5.30    2.60
  10   7  -8    0.10    3.10
  -9  -7   8   10.30    2.10
   9   7  -8   12.40    2.60
  -8  -7   8   28.50    2.40
   8   7  -8   27.20    2.90
  -7  -7   8   32.10    2.30
   7   7  -8   36.20    2.80
  -6  -7   8    0.50    0.70
   6   7  -8    0.00    2.00
  -5  -7   8  166.40    3.60
   5   7  -8  170.40    4.50
  -4  -7   8    1.20    0.60
   4   7  -8    0.90    1.00
  -3  -7   8   24.90    1.20
   3   7  -8   22.80    1.80
  -2  -7   8    9.50    0.90
   2   7  -8    7.70    0.90
  -1  -7   8  612.20    9.80
   1   7  -8  617.90    8.10
   0  -7   8   50.40    1.20
   0   7  -8   51.40    1.40
   1  -7   8    0.00    0.40
  -1   7  -8    1.60    0.70
   2  -7   8    0.80    0.70
  -2   7  -8    1.90    0.70
   3  -7   8  532.80    8.20
  -3   7  -8  541.10    9.90
   4  -7   8    1.00    0.90
  -4   7  -8    2.40    1.00
   5  -7   8   46.80    2.00
  -5   7  -8   47.00    2.10
   6  -7   8   62.10    2.50
  -6   7  -8   58.20    2.50
   7  -7   8  137.00    4.10
  -7   7  -8  137.80    4.60
   8  -7   8   46.40    2.50
  -8   7  -8   46.70    2.40
   9  -7   8  100.20    4.60
  -9   7  -8  102.20    4.00
  10  -7   8   85.70    4.50
 -10   7  -8   77.00    6.10
 -10  -8   8   -0.80    2.10
  10   8  -8   -0.40    2.70
  -9  -8   8   49.70    3.50
   9   8  -8   50.70    4.40
  -8  -8   8   16.70    2.20
   8   8  -8   19.60    2.60
  -7  -8   8   47.80    2.20
   7   8  -8   42.90    3.40
  -6  -8   8    2.50    0.90
   6   8  -8    1.30    1.60
  -5  -8   8  136.90    3.10
   5   8  -8  146.90    5.50
  -4  -8   8    1.10    0.70
   4   8  -8    0.60    1.20
  -3  -8   8    7.60    0.80
   3   8  -8    7.90    1.40
  -2  -8   8    6.30    0.80
   2   8  -8    6.80    1.10
  -1  -8   8  114.90    2.60
   1   8  -8  112.70    3.10
   0  -8   8  161.90    3.40
   0   8  -8  168.90    3.80
   1  -8   8   31.00    1.40
  -1   8  -8   33.20    1.40
   2  -8   8   21.80    1.10
  -2   8  -8   21.90    1.20
   3  -8   8   -0.60    0.70
  -3   8  -8   -0.90    0.80
   4  -8   8  388.50    8.20
  -4   8  -8  387.00   10.10
   5  -8   8   68.30    2.30
  -5   8  -8   67.10    2.50
   6  -8   8   38.70    2.10
  -6   8  -8   40.10    2.20
   7  -8   8    3.10    1.60
  -7   8  -8    4.50    1.40
   8  -8   8  270.80    8.00
  -8   8  -8  271.50    7.80
   9  -8   8    3.40    1.70
  -9   8  -8    0.20    1.70
  10  -8   8   -2.80    2.00
 -10   8  -8   -4.00    2.60
 -10  -9   8   30.00    3.30
  10   9  -8   33.10    4.10
  -9  -9   8    2.60    1.90
   9   9  -8    3.90    2.50
  -8  -9   8    0.10    1.40
   8   9  -8    1.80    2.20
  -7  -9   8   54.50    2.60
   7   9  -8   50.80    3.70
  -6  -9   8    1.10    1.30
   6   9  -8    0.90    2.10
  -5  -9   8   18.30    1.50
   5   9  -8   18.30    2.70
  -4  -9   8    1.80    0.70
   4   9  -8   -1.50    1.90
  -3  -9   8  297.20    5.20
   3   9  -8  292.40    7.60
  -2  -9   8   31.40    1.30
   2   9  -8   30.10    1.70
  -1  -9   8    8.00    1.00
   1   9  -8    9.10    1.20
   0  -9   8    0.80    0.50
   0   9  -8    4.50    1.20
   1  -9   8  554.50    9.70
  -1   9  -8  554.20    9.70
   2  -9   8   12.20    1.00
  -2   9  -8   13.90    1.10
   3  -9   8   42.70    1.60
  -3   9  -8   45.00    1.80
   4  -9   8   27.00    1.40
  -4   9  -8   29.90    1.70
   5  -9   8  326.30    6.90
  -5   9  -8  324.00    8.60
   6  -9   8    6.70    1.40
  -6   9  -8    5.60    1.60
   7  -9   8  109.60    4.40
  -7   9  -8  114.10    3.90
   8  -9   8   60.40    3.10
  -8   9  -8   60.70    3.10
   9  -9   8   38.10    3.30
  -9   9  -8   41.60    3.10
  -9 -10   8   28.30    3.40
   9  10  -8   29.10    4.00
  -8 -10   8    2.20    1.70
   8  10  -8    0.30    2.90
  -7 -10   8   87.70    4.10
   7  10  -8   87.20    6.10
  -6 -10   8   31.10    2.00
   6  10  -8   27.40    3.70
  -5 -10   8    7.00    1.20
   5  10  -8    7.50    2.60
  -4 -10   8   11.40    1.00
   4  10  -8   12.50    2.70
  -3 -10   8   85.00    2.20
   3  10  -8   80.30    4.70
  -2 -10   8    2.40    0.90
   2  10  -8    3.20    1.20
  -1 -10   8    2.70    0.80
   1  10  -8    4.00    1.30
   0 -10   8   36.40    1.80
   0  10  -8   35.40    1.80
   1 -10   8    3.70    1.00
  -1  10  -8    4.70    1.00
   2 -10   8   75.30    2.30
  -2  10  -8   77.70    2.60
   3 -10   8   13.40    1.10
  -3  10  -8   17.10    1.50
   4 -10   8   84.60    2.70
  -4  10  -8   80.60    2.90
   5 -10   8   -0.10    1.50
  -5  10  -8    0.80    1.30
   6 -10   8  201.00    5.60
  -6  10  -8  199.20    5.60
   7 -10   8    6.70    1.90
  -7  10  -8    2.30    1.60
   8 -10   8   17.40    2.20
  -8  10  -8   18.40    2.40
   9 -10   8   -0.90    1.80
  -9  10  -8    2.90    2.50
  -8 -11   8    8.20    1.80
   8  11  -8   14.00    4.10
  -7 -11   8    9.40    1.60
   7  11  -8    3.50    3.30
  -6 -11   8    0.30    1.20
   6  11  -8    2.80    2.50
  -5 -11   8   86.30    2.90
   5  11  -8   83.80    5.50
  -4 -11   8    1.90    0.90
   4  11  -8    3.90    2.20
  -3 -11   8   13.90    1.20
   3  11  -8   13.90    2.30
  -2 -11   8   15.80    1.60
   2  11  -8   15.90    1.70
  -1 -11   8  391.20    8.70
   1  11  -8  386.60   11.10
   0 -11   8   34.10    1.90
   0  11  -8   35.00    2.40
   1 -11   8    2.10    1.20
  -1  11  -8    1.80    1.40
   2 -11   8    2.40    1.30
  -2  11  -8    4.80    1.50
   3 -11   8  319.50    7.70
  -3  11  -8  310.30    8.30
   4 -11   8    2.90    1.30
  -4  11  -8   -0.10    1.20
   5 -11   8   68.60    2.60
  -5  11  -8   71.50    3.00
   6 -11   8   23.20    2.30
  -6  11  -8   21.50    2.20
   7 -11   8   86.50    3.80
  -7  11  -8   90.00    4.30
   8 -11   8    5.30    1.90
  -8  11  -8    4.90    2.50
  -8 -12   8   27.40    3.30
  -7 -12   8   10.90    2.70
   7  12  -8   13.40    6.50
  -6 -12   8    0.00    1.60
   6  12  -8   -3.00    2.50
  -5 -12   8   95.20    3.40
   5  12  -8   79.40    8.30
  -4 -12   8   23.30    1.70
   4  12  -8   20.90    5.90
  -3 -12   8    0.70    1.10
   3  12  -8   -1.60    3.00
  -2 -12   8   23.20    2.10
   2  12  -8   23.60    2.90
  -1 -12   8   46.40    2.60
   1  12  -8   54.60    5.70
   0 -12   8   11.60    1.70
   0  12  -8   15.20    2.30
   1 -12   8   18.50    2.00
  -1  12  -8   19.30    2.30
   2 -12   8   62.60    3.10
  -2  12  -8   60.40    3.20
   3 -12   8   -0.70    1.30
  -3  12  -8    0.70    1.80
   4 -12   8   66.10    3.20
  -4  12  -8   72.60    3.60
   5 -12   8   10.20    2.10
  -5  12  -8    6.60    2.10
   6 -12   8   72.50    3.90
  -6  12  -8   70.90    3.80
   7 -12   8   -0.10    2.10
  -7  12  -8    2.70    2.90
  -7 -13   8   17.50    4.00
  -6 -13   8   -3.50    2.00
   6  13  -8   -0.70    4.10
  -5 -13   8   11.90    1.90
   5  13  -8   11.40    6.20
  -4 -13   8    2.40    1.40
   4  13  -8    4.70    4.20
  -3 -13   8  129.20    4.30
   3  13  -8  139.50   11.70
  -2 -13   8   60.20    2.60
   2  13  -8   63.80    6.60
  -1 -13   8    1.90    1.30
   1  13  -8    5.20    2.50
   0 -13   8    1.00    1.30
   0  13  -8    2.10    2.30
   1 -13   8  240.60    6.70
  -1  13  -8  242.40    8.30
   2 -13   8   17.20    2.10
  -2  13  -8   18.20    2.40
   3 -13   8   41.50    3.40
  -3  13  -8   38.70    3.10
   4 -13   8   14.90    2.60
  -4  13  -8    6.40    2.90
   5 -13   8  119.20    5.30
  -5  13  -8  125.60    6.10
   6 -13   8    0.10    2.50
  -6  13  -8    3.10    4.20
  -5 -14   8    0.60    2.30
   5  14  -8    8.20    4.70
  -4 -14   8   18.00    2.20
   4  14  -8   31.50    5.90
  -3 -14   8   52.40    2.80
   3  14  -8   60.30    7.80
  -2 -14   8    0.90    1.50
   2  14  -8    0.60    2.60
  -1 -14   8    4.00    1.80
   1  14  -8    5.80    2.80
   0 -14   8   63.70    3.60
   0  14  -8   53.70    4.70
   1 -14   8   -1.40    1.80
  -1  14  -8    2.10    2.50
   2 -14   8    0.30    2.00
  -2  14  -8    3.70    2.60
   3 -14   8   21.10    3.20
  -3  14  -8   21.50    3.50
   4 -14   8   76.60    4.10
  -4  14  -8   71.00    4.80
   5 -14   8   -2.40    2.40
  -5  14  -8    3.30    3.00
  -4 -15   8   15.20    4.00
  -3 -15   8    4.50    2.10
   3  15  -8    2.70    4.50
  -2 -15   8    4.10    1.90
   2  15  -8    4.90    3.50
  -1 -15   8   85.90    4.40
   1  15  -8   79.70    6.00
   0 -15   8   60.80    3.70
   0  15  -8   63.10    5.40
   1 -15   8    3.40    3.60
  -1  15  -8   -0.40    3.20
   2 -15   8    2.00    2.80
  -2  15  -8    1.70    3.30
   3 -15   8   80.30    5.20
  -3  15  -8   84.80    6.10
 -11   0   9    0.20    3.80
 -10   0   9   -5.20    3.20
  -9   0   9    2.60    1.90
  -8   0   9    1.80    1.00
  -7   0   9    0.70    1.00
  -6   0   9   -1.00    1.00
  -5   0   9    0.40    0.70
  -4   0   9    0.50    0.70
  -3   0   9    0.10    0.80
  -2   0   9   -0.90    0.70
  -1   0   9    0.90    0.60
   0   0   9   -0.20    0.80
   1   0   9    0.60    1.00
   2   0   9    0.00    0.70
   3   0   9    0.20    0.60
   4   0   9    0.50    0.30
   5   0   9    0.80    0.80
   6   0   9    0.30    0.80
   7   0   9    0.90    1.40
   8   0   9   -1.20    1.50
   9   0   9    3.50    1.90
  10   0   9    0.00    2.10
  11   0   9   -2.40    1.90
 -11  -1   9    3.70    3.50
  11   1  -9   10.20    5.60
 -10  -1   9   19.50    3.80
  10   1  -9   25.80    4.60
  -9  -1   9   12.10    3.40
   9   1  -9   13.80    3.10
  -8  -1   9   49.10    2.50
   8   1  -9   46.30    2.20
  -7  -1   9   31.50    1.70
   7   1  -9   32.00    1.60
  -6  -1   9  104.30    2.70
   6   1  -9   99.10    3.50
  -5  -1   9   36.80    1.80
   5   1  -9   38.10    1.90
  -4  -1   9  102.60    2.60
   4   1  -9  104.80    2.60
  -3  -1   9   75.60    2.20
   3   1  -9   74.10    2.00
  -2  -1   9  226.80    4.60
   2   1  -9  226.30    4.00
  -1  -1   9   48.60    1.70
   1   1  -9   49.00    1.40
   0  -1   9  181.20    3.50
   0   1  -9  167.50    3.30
   1  -1   9   15.50    1.20
  -1   1  -9   18.20    1.40
   2  -1   9  119.20    3.30
  -2   1  -9  112.30    3.20
   3  -1   9    2.10    0.80
  -3   1  -9    2.00    0.70
   4  -1   9   29.60    1.10
  -4   1  -9   26.00    1.30
   5  -1   9    1.80    1.20
  -5   1  -9    2.00    0.90
   6  -1   9    3.70    1.40
  -6   1  -9    3.20    1.00
   7  -1   9    0.90    1.80
  -7   1  -9   -0.30    1.20
   8  -1   9    2.10    1.70
  -8   1  -9    4.60    2.10
   9  -1   9   -2.60    2.10
  -9   1  -9   -1.50    1.70
  10  -1   9    2.60    2.00
 -10   1  -9    4.40    2.00
  11  -1   9    3.70    2.50
 -11   1  -9   13.00    7.40
 -11  -2   9   -1.20    3.30
  11   2  -9   -4.70    3.50
 -10  -2   9   -0.50    2.20
  10   2  -9    0.10    2.10
  -9  -2   9    8.40    2.20
   9   2  -9   13.90    2.30
  -8  -2   9    1.00    1.90
   8   2  -9   -0.10    1.80
  -7  -2   9    1.80    0.90
   7   2  -9   -0.30    1.40
  -6  -2   9   18.40    1.40
   6   2  -9   19.70    1.40
  -5  -2   9   13.30    1.20
   5   2  -9   12.00    1.30
  -4  -2   9    2.00    0.50
   4   2  -9    3.40    0.90
  -3  -2   9    4.10    0.80
   3   2  -9    2.50    0.40
  -2  -2   9   17.00    1.30
   2   2  -9   15.80    0.90
  -1  -2   9   10.10    1.00
   1   2  -9    9.00    0.90
   0  -2   9    4.30    0.70
   0   2  -9    2.80    1.00
   1  -2   9    7.30    1.50
  -1   2  -9    5.80    1.40
   2  -2   9   12.90    1.10
  -2   2  -9   12.40    1.10
   3  -2   9   11.40    1.00
  -3   2  -9    9.90    0.80
   4  -2   9    0.60    0.60
  -4   2  -9    0.00    0.50
   5  -2   9    2.10    0.80
  -5   2  -9    3.90    1.30
   6  -2   9   16.10    2.00
  -6   2  -9   14.60    1.30
   7  -2   9    4.00    1.40
  -7   2  -9    2.10    1.30
   8  -2   9   -2.20    1.40
  -8   2  -9    0.90    1.40
   9  -2   9    2.80    2.20
  -9   2  -9    2.20    1.90
  10  -2   9    7.60    2.10
 -10   2  -9    8.40    2.60
  11  -2   9    1.90    2.30
 -11   2  -9   -0.40    5.10
 -11  -3   9   -1.00    2.20
  11   3  -9    1.30    2.50
 -10  -3   9   12.20    2.50
  10   3  -9   11.30    2.70
  -9  -3   9    8.30    2.60
   9   3  -9    9.10    3.00
  -8  -3   9   64.20    3.60
   8   3  -9   67.90    4.00
  -7  -3   9   44.00    2.30
   7   3  -9   44.10    2.10
  -6  -3   9   48.20    2.00
   6   3  -9   47.90    2.40
  -5  -3   9   35.40    1.60
   5   3  -9   37.10    1.70
  -4  -3   9  224.80    4.30
   4   3  -9  213.80    4.80
  -3  -3   9   15.70    1.00
   3   3  -9   15.00    0.90
  -2  -3   9  189.70    4.80
   2   3  -9  178.40    3.40
  -1  -3   9   78.50    2.30
   1   3  -9   78.60    1.90
   0  -3   9  206.20    4.70
   0   3  -9  201.20    3.80
   1  -3   9    3.40    1.30
  -1   3  -9    4.60    0.90
   2  -3   9  130.40    3.30
  -2   3  -9  139.50    3.30
   3  -3   9    1.20    0.50
  -3   3  -9    2.40    1.00
   4  -3   9   75.40    2.30
  -4   3  -9   77.30    2.10
   5  -3   9   -0.80    0.70
  -5   3  -9   -0.50    1.00
   6  -3   9   -0.80    0.90
  -6   3  -9   -0.50    1.20
   7  -3   9    0.20    1.40
  -7   3  -9    1.00    1.20
   8  -3   9    9.00    1.90
  -8   3  -9    8.10    1.60
   9  -3   9   21.10    2.40
  -9   3  -9   22.30    2.80
  10  -3   9    3.20    2.00
 -10   3  -9    2.00    2.40
 -11  -4   9   11.40    2.80
  11   4  -9   11.90    3.10
 -10  -4   9    1.90    2.30
  10   4  -9   -1.80    2.20
  -9  -4   9    3.60    2.70
   9   4  -9    2.40    2.30
  -8  -4   9    7.90    2.60
   8   4  -9   11.00    2.40
  -7  -4   9   33.20    1.90
   7   4  -9   38.00    2.40
  -6  -4   9   -0.20    0.90
   6   4  -9    1.70    1.10
  -5  -4   9   20.50    1.40
   5   4  -9   20.90    1.50
  -4  -4   9   83.70    2.30
   4   4  -9   80.80    2.20
  -3  -4   9  145.30    3.30
   3   4  -9  138.40    3.50
  -2  -4   9    2.50    1.40
   2   4  -9    0.30    0.50
  -1  -4   9   19.70    1.10
   1   4  -9   21.00    0.90
   0  -4   9   31.50    1.10
   0   4  -9   32.70    1.00
   1  -4   9   69.80    1.80
  -1   4  -9   71.20    2.00
   2  -4   9    1.60    0.60
  -2   4  -9   -0.10    0.80
   3  -4   9    0.80    0.70
  -3   4  -9    0.90    1.10
   4  -4   9   38.80    1.50
  -4   4  -9   39.90    1.90
   5  -4   9   41.40    1.80
  -5   4  -9   42.10    2.20
   6  -4   9    1.80    1.00
  -6   4  -9   -0.40    1.60
   7  -4   9    0.60    1.60
  -7   4  -9    1.60    1.30
   8  -4   9    3.70    2.00
  -8   4  -9    5.50    1.60
   9  -4   9    2.20    1.90
  -9   4  -9    0.00    1.40
  10  -4   9    4.50    2.10
 -10   4  -9    2.80    2.00
 -10  -5   9   15.70    3.10
  10   5  -9   12.10    3.10
  -9  -5   9    4.50    2.30
   9   5  -9   -0.40    2.50
  -8  -5   9   24.90    3.70
   8   5  -9   23.80    2.80
  -7  -5   9    4.50    1.20
   7   5  -9    7.40    1.90
  -6  -5   9   62.20    2.40
   6   5  -9   63.00    2.60
  -5  -5   9    8.60    1.00
   5   5  -9    8.90    1.30
  -4  -5   9   50.10    1.80
   4   5  -9   50.90    2.10
  -3  -5   9   44.10    1.30
   3   5  -9   41.50    1.50
  -2  -5   9  181.00    4.00
   2   5  -9  176.30    4.80
  -1  -5   9    0.00    0.70
   1   5  -9    0.80    0.80
   0  -5   9  104.00    2.40
   0   5  -9  104.50    2.50
   1  -5   9   40.20    1.30
  -1   5  -9   39.00    1.50
   2  -5   9  144.20    3.70
  -2   5  -9  144.90    4.00
   3  -5   9   27.10    1.50
  -3   5  -9   29.70    1.90
   4  -5   9    8.00    1.10
  -4   5  -9   10.00    1.70
   5  -5   9    1.40    0.90
  -5   5  -9    0.80    1.00
   6  -5   9   33.70    1.90
  -6   5  -9   31.40    2.30
   7  -5   9   36.40    2.10
  -7   5  -9   36.00    2.10
   8  -5   9    6.10    2.20
  -8   5  -9    7.20    1.80
   9  -5   9    1.50    2.00
  -9   5  -9    3.80    1.90
  10  -5   9    2.50    2.10
 -10   5  -9   -2.80    2.10
 -10  -6   9    5.80    2.30
  10   6  -9    7.90    2.80
  -9  -6   9   45.40    3.40
   9   6  -9   52.10    4.20
  -8  -6   9   -0.40    2.10
   8   6  -9    1.70    2.30
  -7  -6   9   26.30    3.00
   7   6  -9   19.70    3.10
  -6  -6   9   48.00    1.90
   6   6  -9   50.10    2.70
  -5  -6   9  116.20    3.40
   5   6  -9  115.40    3.60
  -4  -6   9    2.70    0.80
   4   6  -9    2.70    1.30
  -3  -6   9    7.70    0.80
   3   6  -9    9.90    1.60
  -2  -6   9   91.20    2.50
   2   6  -9   87.20    3.20
  -1  -6   9  164.80    3.60
   1   6  -9  156.60    3.30
   0  -6   9    1.50    0.50
   0   6  -9    1.20    0.80
   1  -6   9   26.10    1.40
  -1   6  -9   24.80    1.30
   2  -6   9   70.40    2.50
  -2   6  -9   66.80    2.20
   3  -6   9   99.60    2.80
  -3   6  -9  101.60    3.00
   4  -6   9    1.70    0.90
  -4   6  -9    2.90    1.20
   5  -6   9    2.20    1.20
  -5   6  -9   -0.30    1.30
   6  -6   9   10.50    1.70
  -6   6  -9    9.40    1.60
   7  -6   9   10.20    1.70
  -7   6  -9    9.10    1.60
   8  -6   9    0.00    2.60
  -8   6  -9    0.10    1.80
   9  -6   9   15.80    2.80
  -9   6  -9   11.20    2.50
  10  -6   9    5.10    3.10
 -10   6  -9    5.60    2.30
 -10  -7   9    3.00    2.30
  10   7  -9    1.20    3.10
  -9  -7   9    2.60    2.00
   9   7  -9    3.90    2.80
  -8  -7   9   26.50    2.70
   8   7  -9   22.70    3.00
  -7  -7   9    4.60    1.90
   7   7  -9    3.40    2.00
  -6  -7   9    4.00    1.40
   6   7  -9    3.40    1.70
  -5  -7   9   12.70    1.10
   5   7  -9   16.50    1.80
  -4  -7   9  123.70    2.90
   4   7  -9  112.90    4.00
  -3  -7   9    2.30    0.70
   3   7  -9    0.20    1.20
  -2  -7   9   17.50    1.40
   2   7  -9   18.80    2.10
  -1  -7   9   33.50    1.50
   1   7  -9   31.60    1.70
   0  -7   9  150.10    3.40
   0   7  -9  154.60    3.50
   1  -7   9   53.70    2.30
  -1   7  -9   53.10    1.90
   2  -7   9   22.80    1.40
  -2   7  -9   22.20    1.30
   3  -7   9    0.50    1.00
  -3   7  -9    0.30    0.90
   4  -7   9   53.50    2.00
  -4   7  -9   60.20    2.40
   5  -7   9   26.40    1.70
  -5   7  -9   32.30    2.20
   6  -7   9    1.90    1.20
  -6   7  -9    1.40    1.40
   7  -7   9    9.60    1.60
  -7   7  -9    9.30    1.60
   8  -7   9   14.00    2.60
  -8   7  -9   14.00    2.00
   9  -7   9   39.10    3.70
  -9   7  -9   38.80    2.80
  -9  -8   9    0.80    2.10
   9   8  -9    2.90    2.80
  -8  -8   9   24.30    2.60
   8   8  -9   23.80    3.00
  -7  -8   9   78.70    3.90
   7   8  -9   73.20    4.60
  -6  -8   9    0.40    1.30
   6   8  -9    0.20    1.80
  -5  -8   9   11.50    1.10
   5   8  -9   13.90    2.10
  -4  -8   9   86.00    2.40
   4   8  -9   85.80    3.60
  -3  -8   9  205.90    5.10
   3   8  -9  204.10    5.90
  -2  -8   9    3.60    1.10
   2   8  -9    0.90    1.20
  -1  -8   9   37.60    1.70
   1   8  -9   33.70    1.90
   0  -8   9   67.40    3.30
   0   8  -9   63.00    2.40
   1  -8   9   40.90    1.70
  -1   8  -9   42.20    1.70
   2  -8   9    0.40    0.90
  -2   8  -9   -0.90    0.80
   3  -8   9    4.80    1.30
  -3   8  -9    3.20    0.90
   4  -8   9   65.60    2.40
  -4   8  -9   68.10    2.30
   5  -8   9   21.10    1.70
  -5   8  -9   24.90    1.80
   6  -8   9   -1.00    1.40
  -6   8  -9   -0.60    1.50
   7  -8   9    6.60    1.70
  -7   8  -9    8.50    1.90
   8  -8   9    5.60    2.30
  -8   8  -9    5.60    1.70
   9  -8   9    1.10    2.60
  -9   8  -9    1.90    2.10
  -9  -9   9    0.40    2.30
   9   9  -9    3.80    3.40
  -8  -9   9    2.30    2.20
   8   9  -9   -1.60    2.40
  -7  -9   9    6.50    1.80
   7   9  -9    7.10    3.00
  -6  -9   9   47.20    2.50
   6   9  -9   45.40    4.50
  -5  -9   9   12.30    1.40
   5   9  -9   15.60    2.80
  -4  -9   9    1.00    0.90
   4   9  -9   -1.20    1.70
  -3  -9   9   13.30    1.10
   3   9  -9   13.20    1.90
  -2  -9   9  194.20    4.60
   2   9  -9  193.50    6.80
  -1  -9   9   13.60    1.50
   1   9  -9   14.00    1.60
   0  -9   9    2.90    1.30
   0   9  -9    5.10    1.40
   1  -9   9    3.00    1.10
  -1   9  -9    4.10    1.20
   2  -9   9  123.10    4.00
  -2   9  -9  126.40    3.70
   3  -9   9   73.30    2.80
  -3   9  -9   76.90    2.90
   4  -9   9    6.80    1.40
  -4   9  -9    5.70    1.40
   5  -9   9    2.40    1.30
  -5   9  -9    2.10    1.40
   6  -9   9   31.50    2.40
  -6   9  -9   33.30    2.30
   7  -9   9   70.80    4.10
  -7   9  -9   85.80    3.80
   8  -9   9   -3.30    2.60
  -8   9  -9    1.50    2.10
  -8 -10   9    1.60    1.90
   8  10  -9   -2.00    3.00
  -7 -10   9    8.30    1.90
   7  10  -9    5.40    3.00
  -6 -10   9   43.40    2.70
   6  10  -9   45.60    4.40
  -5 -10   9  121.20    3.50
   5  10  -9  127.00    7.10
  -4 -10   9   -1.00    1.20
   4  10  -9   -0.70    2.00
  -3 -10   9   20.20    1.60
   3  10  -9   21.20    2.30
  -2 -10   9   61.80    3.00
   2  10  -9   66.40    3.10
  -1 -10   9   90.40    3.50
   1  10  -9   88.10    3.20
   0 -10   9   -1.50    1.50
   0  10  -9   -0.60    1.40
   1 -10   9   57.50    2.70
  -1  10  -9   56.30    3.00
   2 -10   9   52.70    2.70
  -2  10  -9   53.30    2.80
   3 -10   9   48.10    2.80
  -3  10  -9   47.00    3.10
   4 -10   9    6.90    1.80
  -4  10  -9    8.60    1.80
   5 -10   9   -0.60    1.20
  -5  10  -9   -1.50    1.40
   6 -10   9    7.50    1.70
  -6  10  -9    9.90    1.80
   7 -10   9    6.00    2.10
  -7  10  -9    8.50    1.90
   8 -10   9    2.30    2.30
  -8  10  -9    1.30    2.20
  -7 -11   9    2.40    2.00
   7  11  -9    1.40    2.90
  -6 -11   9    6.30    1.80
   6  11  -9    9.60    3.10
  -5 -11   9    3.30    1.50
   5  11  -9    6.80    3.00
  -4 -11   9   58.90    2.70
   4  11  -9   58.30    4.80
  -3 -11   9   21.50    1.80
   3  11  -9   29.20    4.90
  -2 -11   9    2.90    1.60
   2  11  -9    5.20    2.40
  -1 -11   9    4.30    1.60
   1  11  -9    1.70    1.60
   0 -11   9  101.40    4.00
   0  11  -9  100.00    4.10
   1 -11   9   76.30    3.90
  -1  11  -9   76.80    3.70
   2 -11   9    1.20    1.40
  -2  11  -9   -1.00    1.50
   3 -11   9    1.00    1.70
  -3  11  -9    3.50    1.70
   4 -11   9   39.80    2.90
  -4  11  -9   45.30    3.20
   5 -11   9   83.00    4.10
  -5  11  -9   85.10    4.20
   6 -11   9   -4.30    2.60
  -6  11  -9   -1.50    1.90
   7 -11   9    2.40    2.80
  -7  11  -9   -2.00    2.40
  -6 -12   9    0.60    1.80
   6  12  -9    0.00    4.40
  -5 -12   9   14.60    2.20
   5  12  -9    8.40    4.60
  -4 -12   9   53.10    2.90
   4  12  -9   50.30    6.30
  -3 -12   9  141.20    5.40
   3  12  -9  133.00   11.00
  -2 -12   9    0.90    1.40
   2  12  -9    2.90    2.60
  -1 -12   9   22.20    2.50
   1  12  -9   33.10    3.20
   0 -12   9   49.90    3.40
   0  12  -9   53.80    3.90
   1 -12   9   60.60    3.40
  -1  12  -9   58.80    3.40
   2 -12   9    7.40    1.90
  -2  12  -9    7.90    2.00
   3 -12   9    1.40    1.80
  -3  12  -9    2.40    2.20
   4 -12   9   16.00    2.90
  -4  12  -9   16.20    2.30
   5 -12   9   22.10    3.30
  -5  12  -9   18.90    2.60
   6 -12   9    4.00    2.70
  -6  12  -9    3.50    2.70
  -5 -13   9   14.80    2.40
   5  13  -9   25.90    7.80
  -4 -13   9   17.00    2.00
   4  13  -9   15.50    5.20
  -3 -13   9    2.10    1.80
   3  13  -9   -0.60    3.90
  -2 -13   9   26.30    2.40
   2  13  -9   26.30    3.60
  -1 -13   9   26.00    2.50
   1  13  -9   29.00    3.60
   0 -13   9    6.00    1.90
   0  13  -9    7.00    2.30
   1 -13   9    1.50    1.70
  -1  13  -9    3.30    2.20
   2 -13   9   30.10    3.00
  -2  13  -9   31.80    3.40
   3 -13   9   99.30    5.60
  -3  13  -9  103.10    5.60
   4 -13   9    2.50    3.40
  -4  13  -9    7.00    3.40
   5 -13   9    3.00    2.60
  -5  13  -9    4.00    3.00
  -3 -14   9    7.10    1.90
   3  14  -9    5.50    4.70
  -2 -14   9   39.00    2.80
   2  14  -9   32.40    4.60
  -1 -14   9   53.80    3.40
   1  14  -9   45.00    4.70
   0 -14   9    6.80    2.40
   0  14  -9    9.40    3.50
   1 -14   9    3.20    2.00
  -1  14  -9    5.90    3.10
   2 -14   9    9.00    2.70
  -2  14  -9   11.30    3.40
   3 -14   9   41.10    5.70
  -3  14  -9   43.40    4.00
 -10   0  10    0.10    3.30
  -9   0  10   80.80    6.20
  -8   0  10   -3.00    3.50
  -7   0  10  117.60    3.70
  -6   0  10    0.90    1.20
  -5   0  10  162.20    4.20
  -4   0  10    3.10    0.90
  -3   0  10  131.70    3.30
  -2   0  10   93.70    2.40
  -1   0  10    3.10    0.90
   0   0  10    0.60    1.00
   1   0  10   98.10    3.20
   2   0  10  542.70   11.50
   3   0  10   46.70    1.90
   4   0  10    4.00    1.20
   5   0  10   44.00    2.90
   6   0  10  678.50   17.80
   7   0  10   37.30    2.50
   8   0  10    0.90    1.70
   9   0  10    0.40    2.00
  10   0  10  230.30    8.30
 -10  -1  10   38.00    5.10
  10   1 -10   35.50    5.70
  -9  -1  10    5.60    3.10
   9   1 -10    6.40    4.30
  -8  -1  10   43.80    4.30
   8   1 -10   48.30    3.40
  -7  -1  10   32.30    1.90
   7   1 -10   34.60    2.00
  -6  -1  10    1.90    1.00
   6   1 -10    1.50    1.10
  -5  -1  10  130.20    4.10
   5   1 -10  124.30    3.20
  -4  -1  10    1.00    0.80
   4   1 -10   -0.70    0.80
  -3  -1  10   99.00    2.90
   3   1 -10  101.30    2.60
  -2  -1  10    1.70    0.90
   2   1 -10   -0.20    0.90
  -1  -1  10  192.90    4.20
   1   1 -10  191.30    4.30
   0  -1  10   16.70    1.40
   0   1 -10   15.90    1.40
   1  -1  10  193.60    4.90
  -1   1 -10  182.40    4.80
   2  -1  10    1.00    0.80
  -2   1 -10    1.10    1.10
   3  -1  10  221.20    5.60
  -3   1 -10  227.70    4.80
   4  -1  10    6.00    1.20
  -4   1 -10    3.50    0.90
   5  -1  10   15.60    2.20
  -5   1 -10   16.10    1.70
   6  -1  10   10.80    1.70
  -6   1 -10   10.70    2.10
   7  -1  10   24.70    2.40
  -7   1 -10   23.70    2.10
   8  -1  10   24.30    3.00
  -8   1 -10   23.70    2.50
   9  -1  10   -0.10    2.60
  -9   1 -10   -1.50    2.10
  10  -1  10   59.80    4.00
 -10   1 -10   63.80    5.00
 -10  -2  10   -2.50    3.80
  10   2 -10   -1.50    3.90
  -9  -2  10    7.70    4.30
   9   2 -10    5.10    2.50
  -8  -2  10    8.20    1.80
   8   2 -10    7.30    2.00
  -7  -2  10  172.50    5.60
   7   2 -10  178.80    5.20
  -6  -2  10    2.40    1.10
   6   2 -10    1.80    1.20
  -5  -2  10  185.30    4.80
   5   2 -10  185.50    4.50
  -4  -2  10   16.40    1.20
   4   2 -10   14.80    1.10
  -3  -2  10   53.20    1.80
   3   2 -10   52.40    1.80
  -2  -2  10    6.50    1.10
   2   2 -10    4.60    1.30
  -1  -2  10   79.10    2.40
   1   2 -10   77.80    2.50
   0  -2  10  220.30    5.70
   0   2 -10  224.00    5.60
   1  -2  10    3.20    1.10
  -1   2 -10    2.80    1.10
   2  -2  10    9.90    1.30
  -2   2 -10    8.70    1.30
   3  -2  10   51.00    2.30
  -3   2 -10   56.20    1.80
   4  -2  10  568.40   12.70
  -4   2 -10  584.70   11.70
   5  -2  10   22.90    2.30
  -5   2 -10   22.30    1.70
   6  -2  10   -1.00    1.40
  -6   2 -10   -0.10    1.10
   7  -2  10    3.90    1.70
  -7   2 -10    3.50    2.00
   8  -2  10  486.50   14.40
  -8   2 -10  504.50   16.80
   9  -2  10   11.80    2.50
  -9   2 -10   12.30    3.20
  10  -2  10    2.30    2.40
 -10   2 -10    0.90    3.80
 -10  -3  10   49.00    5.90
  10   3 -10   59.50    6.00
  -9  -3  10    1.30    2.20
   9   3 -10    4.20    2.20
  -8  -3  10   11.30    1.90
   8   3 -10   11.30    1.90
  -7  -3  10   35.10    2.30
   7   3 -10   33.20    2.60
  -6  -3  10   19.50    1.60
   6   3 -10   15.00    1.70
  -5  -3  10   73.00    2.60
   5   3 -10   69.20    2.70
  -4  -3  10    0.90    0.90
   4   3 -10   -0.90    1.00
  -3  -3  10  229.60    4.80
   3   3 -10  234.10    4.80
  -2  -3  10   -0.40    0.80
   2   3 -10    1.40    0.90
  -1  -3  10  109.10    2.90
   1   3 -10  109.50    3.50
   0  -3  10    5.40    1.30
   0   3 -10    5.00    1.30
   1  -3  10  520.60   12.70
  -1   3 -10  519.00   11.00
   2  -3  10    0.60    1.20
  -2   3 -10   -0.90    1.00
   3  -3  10   54.60    3.40
  -3   3 -10   57.40    1.90
   4  -3  10   10.30    1.70
  -4   3 -10   10.40    1.70
   5  -3  10  143.70    4.70
  -5   3 -10  142.10    4.30
   6  -3  10    1.30    1.70
  -6   3 -10   -1.60    1.50
   7  -3  10    3.00    1.90
  -7   3 -10    6.20    1.50
   8  -3  10   37.10    2.90
  -8   3 -10   34.50    2.80
   9  -3  10   24.10    3.00
  -9   3 -10   16.60    2.60
 -10  -4  10    2.30    2.30
  10   4 -10    4.30    2.70
  -9  -4  10   53.50    4.10
   9   4 -10   69.70    5.90
  -8  -4  10    3.10    2.30
   8   4 -10   -3.70    2.60
  -7  -4  10   55.90    3.00
   7   4 -10   50.80    2.90
  -6  -4  10    7.40    1.20
   6   4 -10    5.50    1.40
  -5  -4  10  114.50    3.60
   5   4 -10  111.10    3.70
  -4  -4  10    1.90    1.10
   4   4 -10    2.30    1.10
  -3  -4  10   99.50    2.90
   3   4 -10   94.00    3.00
  -2  -4  10   24.90    1.30
   2   4 -10   24.80    1.70
  -1  -4  10   23.90    1.40
   1   4 -10   22.10    1.50
   0  -4  10    2.30    1.10
   0   4 -10    0.90    0.90
   1  -4  10   73.80    2.80
  -1   4 -10   78.10    2.90
   2  -4  10  417.40    9.60
  -2   4 -10  413.40    9.60
   3  -4  10   12.70    1.50
  -3   4 -10   12.10    1.60
   4  -4  10    4.30    1.80
  -4   4 -10    8.00    1.70
   5  -4  10   17.10    1.90
  -5   4 -10   17.20    1.70
   6  -4  10  552.90   13.10
  -6   4 -10  564.70   12.30
   7  -4  10   12.20    2.20
  -7   4 -10   14.00    1.80
   8  -4  10    7.90    2.10
  -8   4 -10    5.10    2.10
   9  -4  10   -0.20    2.00
  -9   4 -10   -0.20    2.40
  -9  -5  10    4.10    3.00
   9   5 -10    2.30    2.90
  -8  -5  10   88.10    6.10
   8   5 -10   82.30    4.90
  -7  -5  10   13.00    2.70
   7   5 -10    7.90    2.20
  -6  -5  10    0.80    1.20
   6   5 -10   -2.20    1.30
  -5  -5  10  129.10    4.90
   5   5 -10  133.70    4.10
  -4  -5  10   16.90    1.40
   4   5 -10   15.40    1.50
  -3  -5  10   66.10    2.50
   3   5 -10   72.90    3.00
  -2  -5  10    3.00    1.30
   2   5 -10    2.10    1.30
  -1  -5  10  449.60    9.00
   1   5 -10  433.00    9.00
   0  -5  10    3.20    0.90
   0   5 -10    5.00    1.10
   1  -5  10   84.40    3.00
  -1   5 -10   92.30    2.60
   2  -5  10    0.50    1.30
  -2   5 -10    1.70    1.20
   3  -5  10  419.60    9.90
  -3   5 -10  438.40    9.10
   4  -5  10    3.20    1.30
  -4   5 -10    3.60    1.40
   5  -5  10    1.00    1.50
  -5   5 -10    0.50    1.30
   6  -5  10   15.00    2.10
  -6   5 -10   17.00    1.80
   7  -5  10   82.60    4.10
  -7   5 -10   86.30    3.60
   8  -5  10   18.90    2.50
  -8   5 -10   21.70    2.20
   9  -5  10   20.50    3.60
  -9   5 -10   22.70    3.50
  -9  -6  10   18.10    3.50
   9   6 -10    7.80    3.70
  -8  -6  10    5.30    2.00
   8   6 -10   11.60    2.60
  -7  -6  10   74.40    5.50
   7   6 -10   84.30    4.90
  -6  -6  10    2.30    1.40
   6   6 -10    1.30    1.50
  -5  -6  10  141.30    4.80
   5   6 -10  140.50    4.50
  -4  -6  10    3.50    1.30
   4   6 -10    0.60    1.80
  -3  -6  10   44.00    2.00
   3   6 -10   44.60    2.50
  -2  -6  10    1.50    1.00
   2   6 -10    1.40    1.30
  -1  -6  10  116.30    3.50
   1   6 -10  106.80    3.70
   0  -6  10   89.80    3.30
   0   6 -10   88.40    2.60
   1  -6  10    3.40    1.20
  -1   6 -10    3.20    1.00
   2  -6  10   30.20    2.00
  -2   6 -10   28.50    1.60
   3  -6  10   15.70    1.70
  -3   6 -10   18.20    1.60
   4  -6  10  397.40   11.30
  -4   6 -10  426.10    9.40
   5  -6  10   41.40    2.80
  -5   6 -10   41.20    2.30
   6  -6  10    5.90    1.80
  -6   6 -10    8.80    1.80
   7  -6  10   -3.00    1.80
  -7   6 -10    2.10    1.50
   8  -6  10  298.80   10.20
  -8   6 -10  327.10    9.40
   9  -6  10    4.00    2.70
  -9   6 -10    1.60    2.60
  -9  -7  10    5.10    2.60
   9   7 -10    0.80    2.90
  -8  -7  10   12.90    2.50
   8   7 -10   11.10    2.80
  -7  -7  10   19.10    2.80
   7   7 -10   25.60    3.30
  -6  -7  10   36.70    2.70
   6   7 -10   34.90    2.80
  -5  -7  10   30.60    1.90
   5   7 -10   26.80    2.40
  -4  -7  10    0.90    1.10
   4   7 -10    2.00    1.50
  -3  -7  10  233.20    5.80
   3   7 -10  232.90    7.70
  -2  -7  10    0.50    1.20
   2   7 -10   -0.60    1.40
  -1  -7  10   36.90    2.20
   1   7 -10   36.60    2.30
   0  -7  10    5.50    1.70
   0   7 -10    2.20    1.30
   1  -7  10  502.10   12.80
  -1   7 -10  506.70   10.60
   2  -7  10    7.40    1.50
  -2   7 -10    6.40    1.40
   3  -7  10    1.50    1.80
  -3   7 -10    1.10    1.20
   4  -7  10   15.50    2.00
  -4   7 -10   16.30    1.70
   5  -7  10  248.60    7.50
  -5   7 -10  257.50    6.60
   6  -7  10    2.90    1.90
  -6   7 -10    2.10    1.70
   7  -7  10   18.30    2.60
  -7   7 -10   27.30    2.50
   8  -7  10   61.30    4.00
  -8   7 -10   72.30    3.70
  -8  -8  10    4.30    2.40
   8   8 -10    2.70    3.20
  -7  -8  10   53.40    3.40
   7   8 -10   54.00    4.30
  -6  -8  10   10.00    2.10
   6   8 -10    9.30    2.80
  -5  -8  10   35.90    2.20
   5   8 -10   36.50    2.70
  -4  -8  10    0.30    1.30
   4   8 -10    1.80    1.70
  -3  -8  10   95.20    3.30
   3   8 -10   99.70    4.00
  -2  -8  10    5.60    1.50
   2   8 -10    5.20    1.80
  -1  -8  10   12.60    2.00
   1   8 -10   12.00    1.70
   0  -8  10    7.10    2.00
   0   8 -10    7.60    1.40
   1  -8  10   30.30    2.80
  -1   8 -10   26.20    1.80
   2  -8  10  140.00    5.50
  -2   8 -10  148.90    4.20
   3  -8  10   31.60    2.70
  -3   8 -10   31.50    1.90
   4  -8  10   26.80    2.20
  -4   8 -10   32.60    2.20
   5  -8  10   -0.90    2.10
  -5   8 -10    1.30    1.50
   6  -8  10  247.40    9.90
  -6   8 -10  249.80    7.40
   7  -8  10    8.70    2.30
  -7   8 -10    9.70    2.00
   8  -8  10   13.00    3.60
  -8   8 -10    8.70    2.40
  -7  -9  10    8.10    2.50
   7   9 -10    0.40    3.40
  -6  -9  10    0.70    1.90
   6   9 -10    3.60    2.80
  -5  -9  10   76.80    3.40
   5   9 -10   79.40    5.70
  -4  -9  10    2.40    1.40
   4   9 -10    2.80    2.40
  -3  -9  10   32.40    2.00
   3   9 -10   34.00    2.50
  -2  -9  10    1.40    1.40
   2   9 -10    1.50    1.50
  -1  -9  10  332.20   10.40
   1   9 -10  329.40    8.20
   0  -9  10   13.20    2.10
   0   9 -10   12.90    1.60
   1  -9  10    7.50    2.10
  -1   9 -10    6.20    1.80
   2  -9  10    1.20    2.00
  -2   9 -10    3.70    1.80
   3  -9  10  273.60    8.90
  -3   9 -10  288.30    8.30
   4  -9  10   -2.40    2.50
  -4   9 -10    0.40    1.80
   5  -9  10    9.20    2.50
  -5   9 -10   11.20    2.20
   6  -9  10   24.20    3.70
  -6   9 -10   30.20    3.30
   7  -9  10  114.50    5.40
  -7   9 -10  114.30    4.80
  -7 -10  10   21.50    3.50
   7  10 -10   34.40    5.00
  -6 -10  10    6.20    2.30
   6  10 -10    4.30    3.10
  -5 -10  10   43.80    3.70
   5  10 -10   51.10    5.00
  -4 -10  10    8.40    1.90
   4  10 -10    8.50    2.80
  -3 -10  10   15.00    2.10
   3  10 -10   14.30    2.20
  -2 -10  10    3.80    1.70
   2  10 -10    4.30    2.50
  -1 -10  10   53.10    3.50
   1  10 -10   47.60    3.10
   0 -10  10    6.80    2.10
   0  10 -10   11.90    2.00
   1 -10  10    3.50    2.10
  -1  10 -10   -0.40    1.60
   2 -10  10   49.40    3.50
  -2  10 -10   48.10    3.20
   3 -10  10   -1.70    2.40
  -3  10 -10   -1.30    1.70
   4 -10  10   96.00    9.40
  -4  10 -10  102.20    4.70
   5 -10  10   13.10    2.70
  -5  10 -10    9.00    2.30
   6 -10  10   25.30    3.40
  -6  10 -10   22.40    2.70
  -6 -11  10    3.40    3.10
   6  11 -10    9.50    4.70
  -5 -11  10   13.30    3.20
   5  11 -10   18.80    6.70
  -4 -11  10    1.90    1.80
   4  11 -10    4.70    4.00
  -3 -11  10  124.50    5.90
   3  11 -10  114.30   10.70
  -2 -11  10   -1.30    1.70
   2  11 -10    3.40    2.20
  -1 -11  10   22.00    2.70
   1  11 -10   20.70    2.40
   0 -11  10   -0.80    2.20
   0  11 -10   -2.00    1.90
   1 -11  10  198.20    8.50
  -1  11 -10  212.60    7.70
   2 -11  10   10.50    2.30
  -2  11 -10    7.40    2.00
   3 -11  10    4.70    2.80
  -3  11 -10    2.10    1.90
   4 -11  10   -3.30    3.30
  -4  11 -10    2.20    2.20
   5 -11  10  152.70   13.50
  -5  11 -10  142.80    6.10
  -5 -12  10    2.70    3.10
  -4 -12  10    2.40    2.20
   4  12 -10   11.00    4.90
  -3 -12  10   43.40    3.30
   3  12 -10   41.50    6.40
  -2 -12  10    3.00    2.40
   2  12 -10    5.70    5.80
  -1 -12  10    4.60    2.50
   1  12 -10    2.00    2.40
   0 -12  10   17.40    2.90
   0  12 -10   16.30    2.40
   1 -12  10   12.00    2.50
  -1  12 -10   12.30    2.40
   2 -12  10    8.50    2.70
  -2  12 -10    0.80    2.00
   3 -12  10   11.00    3.40
  -3  12 -10   12.30    2.50
   4 -12  10   29.60    4.90
  -4  12 -10   30.70    3.10
  -3 -13  10   13.30    3.00
  -2 -13  10    4.10    2.10
   2  13 -10   -3.10    4.00
  -1 -13  10   87.60    5.30
   1  13 -10   86.40    6.50
   0 -13  10   15.90    2.80
   0  13 -10   22.40    3.10
   1 -13  10    1.70    2.70
  -1  13 -10   -1.50    2.40
   2 -13  10   -4.40    2.90
  -2  13 -10    2.10    2.60
  -9   0  11   -1.60    3.70
  -8   0  11   -0.80    3.20
  -7   0  11    0.50    1.90
  -6   0  11   -2.00    1.50
  -5   0  11    0.40    1.00
  -4   0  11   -1.30    0.90
  -3   0  11    1.00    0.90
  -2   0  11   -0.60    0.90
  -1   0  11    0.20    1.30
   0   0  11    0.90    1.60
   1   0  11   -1.20    1.20
   2   0  11    0.50    0.90
   3   0  11   -1.00    1.00
   4   0  11   -0.10    1.50
   5   0  11   -2.60    1.50
   6   0  11    1.70    2.00
   7   0  11   -1.00    3.30
   8   0  11   -4.30    2.30
   9   0  11   -1.00    2.70
  -9  -1  11    4.60    3.40
   9   1 -11    0.30    3.40
  -8  -1  11   24.10    2.90
   8   1 -11   26.80    4.20
  -7  -1  11    6.10    1.60
   7   1 -11    7.00    1.80
  -6  -1  11   20.50    1.70
   6   1 -11   19.50    1.90
  -5  -1  11   31.50    1.90
   5   1 -11   29.30    2.00
  -4  -1  11   66.10    2.30
   4   1 -11   65.40    2.30
  -3  -1  11   15.00    1.30
   3   1 -11   15.50    1.60
  -2  -1  11   87.90    2.60
   2   1 -11   91.60    2.70
  -1  -1  11   31.80    1.80
   1   1 -11   32.90    1.90
   0  -1  11  124.10    4.00
   0   1 -11  122.30    4.00
   1  -1  11    9.10    1.40
  -1   1 -11   11.20    1.50
   2  -1  11   38.20    2.20
  -2   1 -11   36.00    2.10
   3  -1  11    4.50    1.20
  -3   1 -11    4.40    1.10
   4  -1  11   47.10    2.50
  -4   1 -11   45.80    2.70
   5  -1  11    1.50    2.00
  -5   1 -11    2.30    1.70
   6  -1  11   10.90    2.50
  -6   1 -11   10.30    1.90
   7  -1  11    2.90    2.20
  -7   1 -11    1.60    2.00
   8  -1  11    4.80    2.20
  -8   1 -11    1.50    2.50
   9  -1  11    5.70    4.90
  -9   1 -11   -1.90    4.60
  -9  -2  11    3.30    3.40
   9   2 -11    4.40    4.10
  -8  -2  11    4.60    2.20
   8   2 -11    8.10    3.30
  -7  -2  11    5.20    2.30
   7   2 -11    4.10    1.60
  -6  -2  11   -1.40    1.30
   6   2 -11    1.40    1.30
  -5  -2  11    1.30    1.30
   5   2 -11   -1.40    1.70
  -4  -2  11    8.60    1.50
   4   2 -11    9.00    1.50
  -3  -2  11   10.60    1.30
   3   2 -11   13.80    1.60
  -2  -2  11    0.90    1.00
   2   2 -11    1.60    1.10
  -1  -2  11   -0.10    1.00
   1   2 -11   -0.40    1.10
   0  -2  11    9.30    1.50
   0   2 -11    9.80    1.30
   1  -2  11    3.80    1.50
  -1   2 -11    2.90    1.60
   2  -2  11   -0.40    1.10
  -2   2 -11    0.90    1.40
   3  -2  11    1.80    1.60
  -3   2 -11   -0.50    1.40
   4  -2  11   12.20    2.40
  -4   2 -11    8.70    1.40
   5  -2  11    2.00    3.40
  -5   2 -11   -1.90    1.90
   6  -2  11   -0.80    2.10
  -6   2 -11    1.30    1.70
   7  -2  11   -0.30    2.40
  -7   2 -11    0.70    2.20
   8  -2  11   10.30    2.40
  -8   2 -11    7.40    2.40
  -9  -3  11   -1.60    3.60
   9   3 -11   -1.90    3.40
  -8  -3  11    7.40    2.90
   8   3 -11    6.40    2.40
  -7  -3  11   13.00    2.30
   7   3 -11   20.60    2.10
  -6  -3  11   61.40    2.70
   6   3 -11   57.80    2.90
  -5  -3  11   10.30    1.50
   5   3 -11   10.20    1.60
  -4  -3  11   38.40    2.30
   4   3 -11   44.20    2.30
  -3  -3  11   42.30    2.30
   3   3 -11   37.40    2.10
  -2  -3  11  126.10    3.60
   2   3 -11  127.10    4.10
  -1  -3  11    2.00    0.90
   1   3 -11    3.90    1.10
   0  -3  11   39.60    2.20
   0   3 -11   40.30    2.20
   1  -3  11   21.00    1.60
  -1   3 -11   24.30    1.90
   2  -3  11  153.80    5.00
  -2   3 -11  154.60    5.00
   3  -3  11    1.40    1.40
  -3   3 -11   -1.30    1.50
   4  -3  11   18.70    1.90
  -4   3 -11   19.30    2.20
   5  -3  11    4.50    2.70
  -5   3 -11    3.50    2.10
   6  -3  11   47.00    3.70
  -6   3 -11   37.50    2.90
   7  -3  11    9.70    2.40
  -7   3 -11   11.40    2.40
   8  -3  11   -2.50    2.10
  -8   3 -11    3.20    2.90
  -8  -4  11   -1.50    2.50
   8   4 -11   -0.60    2.30
  -7  -4  11    4.10    2.10
   7   4 -11    6.00    1.70
  -6  -4  11   18.00    1.70
   6   4 -11   19.00    2.00
  -5  -4  11   40.30    2.30
   5   4 -11   41.60    2.40
  -4  -4  11   -1.80    1.40
   4   4 -11   -1.40    1.60
  -3  -4  11    1.00    1.20
   3   4 -11   -0.20    1.40
  -2  -4  11   42.40    2.20
   2   4 -11   43.30    2.50
  -1  -4  11   67.90    2.90
   1   4 -11   70.10    2.70
   0  -4  11    0.00    1.10
   0   4 -11    0.70    1.10
   1  -4  11    2.00    1.30
  -1   4 -11    3.50    1.30
   2  -4  11   45.20    2.40
  -2   4 -11   40.20    2.10
   3  -4  11   15.50    1.70
  -3   4 -11   19.90    1.70
   4  -4  11    1.10    2.10
  -4   4 -11   -1.60    1.60
   5  -4  11    0.70    2.50
  -5   4 -11   -0.20    1.50
   6  -4  11   12.40    3.20
  -6   4 -11    9.70    2.30
   7  -4  11    4.60    2.00
  -7   4 -11    2.70    2.10
   8  -4  11    0.70    2.30
  -8   4 -11    2.50    2.30
  -8  -5  11   17.60    3.10
   8   5 -11   15.80    3.00
  -7  -5  11    4.30    3.30
   7   5 -11    3.50    2.20
  -6  -5  11    6.50    1.50
   6   5 -11    4.50    1.60
  -5  -5  11   18.30    1.60
   5   5 -11   21.80    2.10
  -4  -5  11   41.70    2.20
   4   5 -11   43.30    2.70
  -3  -5  11    2.20    1.20
   3   5 -11    4.60    1.60
  -2  -5  11   47.60    2.60
   2   5 -11   47.50    3.80
  -1  -5  11   47.90    3.10
   1   5 -11   43.80    2.90
   0  -5  11  160.30    5.10
   0   5 -11  151.20    4.90
   1  -5  11    2.70    1.20
  -1   5 -11    3.20    1.30
   2  -5  11   -0.80    1.20
  -2   5 -11   -0.30    1.20
   3  -5  11   14.70    1.80
  -3   5 -11   13.30    1.80
   4  -5  11   61.70    3.30
  -4   5 -11   60.10    2.90
   5  -5  11    0.50    2.00
  -5   5 -11    5.70    1.70
   6  -5  11    0.40    2.30
  -6   5 -11    2.10    1.70
   7  -5  11    5.80    2.40
  -7   5 -11   12.90    2.40
   8  -5  11    9.10    3.40
  -8   5 -11   13.70    2.70
  -8  -6  11   10.80    2.70
   8   6 -11   11.50    3.30
  -7  -6  11   32.20    3.60
   7   6 -11   33.70    3.80
  -6  -6  11   -4.00    3.40
   6   6 -11    3.40    2.10
  -5  -6  11    2.20    1.50
   5   6 -11    3.60    1.90
  -4  -6  11   55.10    2.80
   4   6 -11   60.90    3.50
  -3  -6  11  109.10    4.10
   3   6 -11  100.50    4.10
  -2  -6  11    0.10    1.30
   2   6 -11    0.80    1.50
  -1  -6  11    3.20    1.50
   1   6 -11    2.30    1.40
   0  -6  11   81.90    3.50
   0   6 -11   79.30    3.40
   1  -6  11   62.20    3.50
  -1   6 -11   61.50    2.70
   2  -6  11    1.60    2.00
  -2   6 -11    1.40    1.20
   3  -6  11    3.40    1.50
  -3   6 -11    2.60    1.20
   4  -6  11   21.50    2.10
  -4   6 -11   21.80    2.00
   5  -6  11   11.80    2.60
  -5   6 -11   13.10    1.90
   6  -6  11   -0.30    3.00
  -6   6 -11   -1.70    2.00
   7  -6  11    2.10    2.50
  -7   6 -11    3.70    2.30
  -7  -7  11    6.60    2.20
   7   7 -11    8.40    2.80
  -6  -7  11   36.30    3.50
   6   7 -11   28.80    3.20
  -5  -7  11   -0.50    2.00
   5   7 -11    3.60    2.30
  -4  -7  11    2.80    1.40
   4   7 -11    2.10    1.70
  -3  -7  11   10.50    1.80
   3   7 -11    9.60    2.00
  -2  -7  11   57.90    2.70
   2   7 -11   56.50    3.10
  -1  -7  11    2.60    1.70
   1   7 -11   -0.30    1.50
   0  -7  11    1.40    1.60
   0   7 -11    1.00    1.50
   1  -7  11   30.80    3.10
  -1   7 -11   26.00    2.30
   2  -7  11   72.30    3.90
  -2   7 -11   79.60    3.20
   3  -7  11    5.60    1.90
  -3   7 -11    9.20    1.60
   4  -7  11    5.40    2.30
  -4   7 -11    4.90    2.00
   5  -7  11    7.40    2.30
  -5   7 -11    7.20    1.70
   6  -7  11   15.70    2.90
  -6   7 -11   17.30    2.30
   7  -7  11   18.20    2.80
  -7   7 -11   14.00    2.60
  -7  -8  11    1.00    2.10
   7   8 -11    2.70    3.60
  -6  -8  11   14.20    3.00
   6   8 -11   17.60    3.70
  -5  -8  11   54.50    3.50
   5   8 -11   55.40    3.60
  -4  -8  11    3.00    2.10
   4   8 -11    0.70    1.80
  -3  -8  11    4.30    1.60
   3   8 -11    1.90    2.10
  -2  -8  11   67.90    3.10
   2   8 -11   76.70    3.90
  -1  -8  11   58.30    3.10
   1   8 -11   52.00    3.00
   0  -8  11   -0.80    1.80
   0   8 -11   -1.10    1.50
   1  -8  11    9.10    2.10
  -1   8 -11    6.60    1.50
   2  -8  11   69.30    4.10
  -2   8 -11   66.60    3.70
   3  -8  11   25.80    2.70
  -3   8 -11   32.20    2.70
   4  -8  11    7.70    3.50
  -4   8 -11   -1.00    1.70
   5  -8  11   -1.60    3.40
  -5   8 -11    0.90    2.20
   6  -8  11   10.00    3.70
  -6   8 -11   11.20    2.40
  -6  -9  11    4.10    3.20
   6   9 -11    8.10    3.70
  -5  -9  11    9.50    4.30
   5   9 -11    6.60    3.40
  -4  -9  11   28.30    2.60
   4   9 -11   33.40    2.90
  -3  -9  11    1.50    1.60
   3   9 -11   -0.20    2.20
  -2  -9  11    4.60    1.50
   2   9 -11    0.00    1.70
  -1  -9  11    7.00    1.80
   1   9 -11    8.30    2.60
   0  -9  11   74.40    4.40
   0   9 -11   67.90    3.60
   1  -9  11   11.80    2.50
  -1   9 -11    8.10    2.00
   2  -9  11    1.50    2.00
  -2   9 -11   -1.00    1.90
   3  -9  11    1.30    2.10
  -3   9 -11    2.00    2.20
   4  -9  11   19.40    3.60
  -4   9 -11   18.30    2.70
   5  -9  11    6.70    3.40
  -5   9 -11    8.80    2.70
  -5 -10  11    0.80    2.60
   5  10 -11   10.90    6.50
  -4 -10  11   38.10    3.20
   4  10 -11   44.10    6.80
  -3 -10  11   62.80    3.70
   3  10 -11   57.10    4.60
  -2 -10  11    1.10    1.80
   2  10 -11    0.00    2.30
  -1 -10  11   18.10    2.30
   1  10 -11   15.30    2.70
   0 -10  11   67.30    5.80
   0  10 -11   64.50    4.10
   1 -10  11   41.10    3.70
  -1  10 -11   45.90    3.90
   2 -10  11    0.40    3.10
  -2  10 -11   -1.30    2.10
   3 -10  11    7.60    3.20
  -3  10 -11    6.30    2.50
   4 -10  11   20.30    4.00
  -4  10 -11   21.60    2.80
  -3 -11  11   -0.50    2.10
   3  11 -11   -2.10    3.60
  -2 -11  11   13.90    2.50
   2  11 -11   18.80    3.20
  -1 -11  11    5.30    2.40
   1  11 -11    8.30    3.00
   0 -11  11    0.50    2.60
   0  11 -11    5.10    2.60
   1 -11  11    3.80    2.90
  -1  11 -11   -0.20    2.50
   2 -11  11   13.80    3.40
  -2  11 -11   11.90    2.90
   3 -11  11   27.60    8.40
  -3  11 -11   20.10    3.30
  -1 -12  11   52.80    5.60
   1  12 -11   71.70    8.50
   0 -12  11    2.10    3.30
   0  12 -11    3.90    3.00
  -7   0  12   70.70    4.60
  -6   0  12    3.30    1.80
  -5   0  12   31.90    2.60
  -4   0  12   -0.40    1.70
  -3   0  12   56.10    2.40
  -2   0  12   -2.10    1.40
  -1   0  12   51.20    2.80
   0   0  12   27.30    2.20
   1   0  12    1.40    1.50
   2   0  12   13.30    1.50
   3   0  12    5.30    1.90
   4   0  12  214.90    8.70
   5   0  12   22.90    2.80
   6   0  12    9.00    2.30
   7   0  12   -0.50    2.20
  -7  -1  12   15.30    3.00
   7   1 -12   12.20    2.80
  -6  -1  12   42.20    2.90
   6   1 -12   42.20    3.00
  -5  -1  12   44.80    3.00
   5   1 -12   45.40    3.10
  -4  -1  12   19.30    1.90
   4   1 -12   23.80    2.00
  -3  -1  12  108.10    3.70
   3   1 -12   97.90    4.00
  -2  -1  12    0.30    1.00
   2   1 -12    0.60    1.40
  -1  -1  12   82.30    3.60
   1   1 -12   80.10    3.10
   0  -1  12   -0.80    1.60
   0   1 -12   -1.00    1.50
   1  -1  12  216.00    6.50
  -1   1 -12  212.80    6.40
   2  -1  12    0.90    1.20
  -2   1 -12    1.70    1.80
   3  -1  12  130.90    4.40
  -3   1 -12  141.80    5.20
   4  -1  12    5.30    2.00
  -4   1 -12    6.80    2.00
   5  -1  12   85.60    4.30
  -5   1 -12   95.70    4.70
   6  -1  12    5.00    2.50
  -6   1 -12   10.20    2.30
   7  -1  12   16.80    3.40
  -7   1 -12   25.00    3.40
  -7  -2  12    3.30    2.50
   7   2 -12    4.30    2.80
  -6  -2  12    6.30    1.90
   6   2 -12    8.50    2.00
  -5  -2  12  104.50    4.50
   5   2 -12   99.40    4.00
  -4  -2  12    1.50    1.30
   4   2 -12    3.40    1.40
  -3  -2  12   32.50    2.00
   3   2 -12   31.20    2.30
  -2  -2  12    4.80    1.60
   2   2 -12    2.50    1.50
  -1  -2  12   39.10    2.20
   1   2 -12   38.50    2.50
   0  -2  12    0.90    1.30
   0   2 -12    4.20    1.40
   1  -2  12   49.80    2.40
  -1   2 -12   53.80    3.00
   2  -2  12   78.40    3.20
  -2   2 -12   84.60    3.70
   3  -2  12    6.20    1.40
  -3   2 -12    5.60    1.70
   4  -2  12    4.10    2.00
  -4   2 -12    0.80    1.90
   5  -2  12    1.00    2.20
  -5   2 -12    2.70    2.10
   6  -2  12  283.00   13.70
  -6   2 -12  285.20   10.10
   7  -2  12    6.80    3.00
  -7   2 -12    6.40    2.60
  -7  -3  12    5.80    3.50
   7   3 -12    8.60    2.20
  -6  -3  12   22.00    2.10
   6   3 -12   24.20    2.20
  -5  -3  12   70.90    3.50
   5   3 -12   71.20    3.60
  -4  -3  12   21.70    2.10
   4   3 -12   25.60    2.10
  -3  -3  12   81.40    3.20
   3   3 -12   78.20    3.70
  -2  -3  12    0.80    1.60
   2   3 -12   -0.70    1.60
  -1  -3  12  178.10    6.70
   1   3 -12  179.10    6.80
   0  -3  12   -0.60    1.50
   0   3 -12   -0.70    1.30
   1  -3  12   88.90    3.80
  -1   3 -12   97.90    4.00
   2  -3  12    0.30    1.40
  -2   3 -12   -0.80    1.70
   3  -3  12  238.90    7.20
  -3   3 -12  247.80    8.10
   4  -3  12    0.50    2.40
  -4   3 -12    0.60    2.50
   5  -3  12    8.60    2.60
  -5   3 -12   17.20    2.60
   6  -3  12   12.80    3.40
  -6   3 -12   15.80    3.00
   7  -3  12   64.60    4.70
  -7   3 -12   71.20    4.40
  -7  -4  12   52.90    4.20
   7   4 -12   58.30    3.90
  -6  -4  12    6.30    2.10
   6   4 -12    3.70    1.80
  -5  -4  12   44.70    2.70
   5   4 -12   41.20    2.90
  -4  -4  12    5.00    1.80
   4   4 -12    5.00    1.80
  -3  -4  12   55.00    3.10
   3   4 -12   56.50    3.30
  -2  -4  12   -0.70    1.70
   2   4 -12    0.70    2.30
  -1  -4  12   42.10    3.00
   1   4 -12   46.30    2.90
   0  -4  12   29.30    2.30
   0   4 -12   37.70    2.70
   1  -4  12    6.20    2.00
  -1   4 -12   10.10    2.10
   2  -4  12    2.10    1.60
  -2   4 -12    1.10    1.50
   3  -4  12   12.90    2.20
  -3   4 -12    7.40    2.00
   4  -4  12  184.60    6.80
  -4   4 -12  199.20    7.50
   5  -4  12    4.50    2.80
  -5   4 -12    3.70    2.10
   6  -4  12    7.40    3.50
  -6   4 -12    4.90    2.50
  -6  -5  12   53.40    5.10
   6   5 -12   52.70    3.80
  -5  -5  12   24.90    2.40
   5   5 -12   19.80    2.60
  -4  -5  12   -0.10    1.60
   4   5 -12    3.30    2.10
  -3  -5  12  155.30    6.00
   3   5 -12  159.60    6.20
  -2  -5  12    0.40    1.70
   2   5 -12   -0.70    1.50
  -1  -5  12   40.90    3.10
   1   5 -12   43.60    2.90
   0  -5  12    1.00    1.70
   0   5 -12    1.40    1.70
   1  -5  12  244.80    8.20
  -1   5 -12  257.20    8.50
   2  -5  12    1.30    1.80
  -2   5 -12    1.30    2.60
   3  -5  12   30.80    3.10
  -3   5 -12   34.60    2.50
   4  -5  12    5.60    2.20
  -4   5 -12    5.00    2.50
   5  -5  12  124.80    6.50
  -5   5 -12  126.00    5.70
   6  -5  12   -2.50    3.50
  -6   5 -12    4.90    2.60
  -6  -6  12    9.30    3.20
   6   6 -12    8.70    2.70
  -5  -6  12   72.00    4.40
   5   6 -12   70.80    4.20
  -4  -6  12    0.80    1.80
   4   6 -12    1.80    2.40
  -3  -6  12   57.50    4.10
   3   6 -12   54.60    3.60
  -2  -6  12    1.30    1.70
   2   6 -12    1.60    1.90
  -1  -6  12   12.60    2.20
   1   6 -12   15.10    2.70
   0  -6  12    3.30    1.70
   0   6 -12    3.30    1.90
   1  -6  12   40.80    2.90
  -1   6 -12   42.20    3.00
   2  -6  12   78.10    4.60
  -2   6 -12   77.20    3.40
   3  -6  12   15.00    2.50
  -3   6 -12   10.90    2.00
   4  -6  12    6.50    2.10
  -4   6 -12    9.80    2.20
   5  -6  12    4.90    3.40
  -5   6 -12    5.90    2.70
   6  -6  12  166.50   14.10
  -6   6 -12  158.30    9.70
  -5  -7  12   31.80    4.30
   5   7 -12   43.20    3.60
  -4  -7  12    4.60    2.60
   4   7 -12    5.60    2.30
  -3  -7  12   33.10    2.60
   3   7 -12   31.90    3.20
  -2  -7  12    2.40    1.80
   2   7 -12    2.60    2.40
  -1  -7  12  154.90    6.90
   1   7 -12  151.20    6.10
   0  -7  12    1.50    1.80
   0   7 -12    1.90    1.90
   1  -7  12   15.30    2.20
  -1   7 -12   20.60    2.50
   2  -7  12    0.10    2.40
  -2   7 -12    1.70    2.10
   3  -7  12  185.50    8.30
  -3   7 -12  187.40    7.20
   4  -7  12   -3.80    2.10
  -4   7 -12    0.80    2.10
   5  -7  12    0.00    3.40
  -5   7 -12   -2.30    2.60
  -4  -8  12   -1.90    2.60
   4   8 -12    4.60    2.10
  -3  -8  12   23.60    2.70
   3   8 -12   28.30    2.80
  -2  -8  12    1.40    1.60
   2   8 -12    3.80    2.20
  -1  -8  12   35.00    3.10
   1   8 -12   37.00    3.60
   0  -8  12    5.80    2.10
   0   8 -12    5.10    2.40
   1  -8  12    3.40    2.60
  -1   8 -12   -2.50    2.80
   2  -8  12   12.30    5.10
  -2   8 -12   12.70    2.50
   3  -8  12   15.10    4.30
  -3   8 -12    5.10    2.50
   4  -8  12   84.20    7.20
  -4   8 -12   79.60    4.60
  -3  -9  12   69.40    4.20
   3   9 -12   57.70    4.90
  -2  -9  12   -3.20    1.80
   2   9 -12    1.20    2.50
  -1  -9  12   15.60    2.50
   1   9 -12   12.20    3.10
   0  -9  12    0.30    2.70
   0   9 -12   -0.80    2.60
   1  -9  12  128.20    6.80
  -1   9 -12  136.80    6.00
   2  -9  12    6.20    2.60
  -2   9 -12    6.20    2.30
   3  -9  12    6.80    2.60
  -3   9 -12    1.80    2.10
  -1 -10  12    3.60    2.30
   1  10 -12    4.90    3.00
   0 -10  12    6.80    2.40
   0  10 -12    7.30    3.00
   1 -10  12   23.40    5.40
  -1  10 -12   18.60    4.00
  -5   0  13   -1.20    2.00
  -4   0  13   -0.40    1.70
  -3   0  13   -2.10    2.20
  -2   0  13   -3.40    2.00
  -1   0  13    2.30    1.80
   0   0  13    1.90    1.50
   1   0  13   -1.20    1.60
   2   0  13   -4.30    2.10
   3   0  13   -0.20    1.90
   4   0  13   -1.80    2.00
   5   0  13   -0.40    2.60
  -5  -1  13    3.10    2.00
   5   1 -13    5.70    2.10
  -4  -1  13   16.60    3.80
   4   1 -13   19.70    2.40
  -3  -1  13    9.60    2.40
   3   1 -13   12.50    2.50
  -2  -1  13   38.10    2.80
   2   1 -13   36.40    2.70
  -1  -1  13   17.20    2.40
   1   1 -13   18.80    2.40
   0  -1  13   25.70    2.20
   0   1 -13   30.00    2.30
   1  -1  13   17.00    1.90
  -1   1 -13   15.50    1.90
   2  -1  13   38.80    3.10
  -2   1 -13   43.50    3.40
   3  -1  13   14.30    2.60
  -3   1 -13   13.30    2.70
   4  -1  13   25.50    3.00
  -4   1 -13   23.50    2.90
   5  -1  13    4.50    2.30
  -5   1 -13   12.10    2.60
  -5  -2  13    3.50    2.20
   5   2 -13    2.40    2.30
  -4  -2  13    2.50    2.50
   4   2 -13    3.80    2.30
  -3  -2  13    2.20    2.00
   3   2 -13   -2.30    1.90
  -2  -2  13    2.80    1.90
   2   2 -13    2.20    1.70
  -1  -2  13   -0.10    1.90
   1   2 -13   -1.70    1.70
   0  -2  13   -1.90    2.00
   0   2 -13   -1.30    1.90
   1  -2  13    0.70    2.00
  -1   2 -13    1.20    2.00
   2  -2  13    7.30    2.20
  -2   2 -13    3.60    2.30
   3  -2  13   -0.70    1.90
  -3   2 -13    0.60    2.10
   4  -2  13    2.80    2.30
  -4   2 -13   -0.80    2.50
   5  -2  13    0.60    2.20
  -5   2 -13   -3.70    2.50
  -5  -3  13   23.10    3.20
   5   3 -13   17.90    2.60
  -4  -3  13   42.50    4.60
   4   3 -13   30.70    2.80
  -3  -3  13    7.60    2.10
   3   3 -13    8.90    2.10
  -2  -3  13   16.40    2.30
   2   3 -13   15.20    2.30
  -1  -3  13    8.20    2.20
   1   3 -13   12.20    2.20
   0  -3  13   62.70    3.60
   0   3 -13   68.30    3.90
   1  -3  13   19.10    2.50
  -1   3 -13   12.30    2.30
   2  -3  13   18.00    2.40
  -2   3 -13   16.40    2.40
   3  -3  13   12.40    2.80
  -3   3 -13   14.60    3.10
   4  -3  13   39.00    3.60
  -4   3 -13   41.20    4.10
   5  -3  13    1.90    3.40
  -5   3 -13    3.00    3.60
  -5  -4  13    1.20    2.20
   5   4 -13   -1.70    2.70
  -4  -4  13    0.90    2.30
   4   4 -13    4.20    2.10
  -3  -4  13   10.40    2.20
   3   4 -13    8.90    2.10
  -2  -4  13    4.60    2.00
   2   4 -13    2.90    1.90
  -1  -4  13    1.80    2.10
   1   4 -13    3.50    2.20
   0  -4  13   25.00    2.60
   0   4 -13   18.60    2.40
   1  -4  13   13.00    2.20
  -1   4 -13   13.70    2.40
   2  -4  13    0.80    1.90
  -2   4 -13   -1.50    2.20
   3  -4  13   -1.80    2.70
  -3   4 -13    0.60    2.00
   4  -4  13    4.80    2.80
  -4   4 -13    6.80    2.80
  -4  -5  13    4.40    2.10
   4   5 -13    4.60    2.40
  -3  -5  13    6.30    2.20
   3   5 -13    9.00    2.50
  -2  -5  13   28.30    2.80
   2   5 -13   33.50    3.10
  -1  -5  13    3.30    2.10
   1   5 -13    0.20    2.40
   0  -5  13    4.30    2.50
   0   5 -13    4.90    2.30
   1  -5  13   11.60    2.20
  -1   5 -13   16.80    2.40
   2  -5  13   44.70    3.60
  -2   5 -13   37.50    3.20
   3  -5  13    0.30    2.80
  -3   5 -13   -0.30    2.10
   4  -5  13    8.30    4.70
  -4   5 -13    3.90    3.20
  -3  -6  13   -1.20    2.10
   3   6 -13    2.00    2.20
  -2  -6  13   21.90    2.40
   2   6 -13   25.40    2.80
  -1  -6  13   22.50    2.40
   1   6 -13   18.70    2.50
   0  -6  13    0.80    2.30
   0   6 -13    1.60    2.20
   1  -6  13    0.60    3.00
  -1   6 -13   -3.90    2.40
   2  -6  13   28.00    3.20
  -2   6 -13   26.40    3.50
   3  -6  13   12.70    2.40
  -3   6 -13   12.90    3.10
  -2  -7  13   -2.00    2.00
   2   7 -13    1.30    2.10
  -1  -7  13    8.20    2.00
   1   7 -13   11.60    2.40
   0  -7  13   21.70    2.70
   0   7 -13   19.80    3.20
   1  -7  13   -1.50    2.00
  -1   7 -13    1.00    2.70
  -2   0  14    0.80    3.90
  -1   0  14   38.10    3.90
   0   0  14   -1.10    2.70
   1   0  14   25.00    3.70
  -1  -1  14  108.90    6.30
   1   1 -14  120.40    6.50
   0  -1  14    5.10    3.70
   0   1 -14    4.80    2.90
   1  -1  14   88.90    4.70
  -1   1 -14   88.10    4.80
  -1  -2  14   30.70    4.80
   1   2 -14   30.40    4.40
   0  -2  14   11.70    2.70
   0   2 -14   17.00    4.30
   0   0   0    0.00    0.00
;
_shelx_hkl_checksum     90753
_shelx_res_file
;
TITL csliqu in P2(1)/c = CsH8As3O12 = Cs(H2AsO4)(H3AsO4)2
    shelx.res
    created by SHELXL-2016/6 at 11:18:21 on 11-Dec-2018
REM      (from CsFeAs dry)
REM colourless rounded prisms (Stengel) in L developed due to
REM  hygroscopicity of either CsAs3O8 or remnants of As acid
CELL 0.71073   9.712  12.738   9.307  90.00  90.91  90.00
ZERR    4.00   0.002   0.003   0.002   0.00   0.03   0.00
LATT  1
SYMM -X, 0.5+Y, 0.5-Z
SFAC O AS CS H
UNIT 48 12 4 32
bond $H
size 0.08 0.13 0.14
temp 20
htab
acta
conn 20 Cs1 4
omit 1 0 0
omit 0 2 0
omit 1 1 0
omit -1 2 3
EQIV $11 x-1, y, z
HTAB O2 O10_$11
EQIV $5 -x+1, y-1/2, -z+1/2
HTAB O3 O9_$5
EQIV $6 x, -y+1/2, z-1/2
HTAB O4 O1_$6
HTAB O6 O10
EQIV $8 -x+1, -y+1, -z
HTAB O7 O9_$8
EQIV $3 -x+1, -y+1, -z+1
HTAB O11 O1_$3
EQIV $2 x, 1/2-y, 1/2+z
HTAB O8 O5_$2
HTAB O12 O5_$2
dfix O6 H6 0.9 0.02
L.S. 30
BOND
FMAP 2
PLAN 20
WGHT    0.021700    1.046600
EXTI    0.003396
FVAR       0.21844
MOLE   1
CS1   3    0.229620    0.513887    0.271487    11.00000    0.04230    0.02498 =
         0.04561   -0.00318   -0.01130    0.00032
AS1   2    0.002629    0.236479    0.487104    11.00000    0.01957    0.01814 =
         0.01307   -0.00053   -0.00091   -0.00029
AS2   2    0.463319    0.247556    0.023383    11.00000    0.01818    0.01998 =
         0.01925   -0.00085   -0.00274    0.00205
AS3   2    0.735341    0.472500    0.257891    11.00000    0.02387    0.01600 =
         0.02320    0.00363   -0.00263   -0.00176
O1    1    0.012023    0.313504    0.628622    11.00000    0.03058    0.02182 =
         0.01521   -0.00312   -0.00099   -0.00052
O2    1   -0.158048    0.218006    0.419340    11.00000    0.02236    0.03435 =
         0.02513    0.00616   -0.00476   -0.00624
O3    1    0.055310    0.113045    0.529054    11.00000    0.03710    0.02132 =
         0.03111    0.00371    0.00720    0.00774
O4    1    0.103349    0.286414    0.355547    11.00000    0.02712    0.03144 =
         0.01795   -0.00159    0.00319   -0.00878
O5    1    0.429124    0.176177   -0.119301    11.00000    0.02976    0.03048 =
         0.01821   -0.00463   -0.00133    0.00359
O6    1    0.609474    0.207277    0.106894    11.00000    0.02310    0.02046 =
         0.03921    0.00193   -0.01032    0.00107
O7    1    0.490814    0.376670   -0.011158    11.00000    0.04158    0.02115 =
         0.06015    0.00849   -0.01659    0.00069
O8    1    0.329880    0.238891    0.138875    11.00000    0.02439    0.05767 =
         0.02334   -0.00879    0.00313    0.00123
O9    1    0.739487    0.549491    0.115249    11.00000    0.02601    0.02835 =
         0.03082    0.01257    0.00006   -0.00163
O10   1    0.759019    0.345372    0.229139    11.00000    0.03163    0.01793 =
         0.03068   -0.00059   -0.01046    0.00191
O11   1    0.859726    0.504910    0.382273    11.00000    0.05270    0.02602 =
         0.04194    0.00342   -0.02273   -0.01060
O12   1    0.581647    0.492725    0.340032    11.00000    0.04414    0.02462 =
         0.05696    0.00393    0.02384    0.00007
rem an As1
H2    4   -0.179470    0.264661    0.360372    11.00000    0.06126
H3    4    0.115315    0.095410    0.477206    11.00000    0.06710
H4    4    0.081092    0.250306    0.272799    11.00000    0.05357
rem an As2
H6    4    0.658571    0.261932    0.144384    11.00000    0.08001
H7    4    0.419635    0.401662   -0.043669    11.00000    0.05895
H8    4    0.352582    0.262113    0.217799    11.00000    0.06004
rem an As3
H11   4    0.887740    0.563054    0.377509    11.00000    0.07627
H12   4    0.542756    0.437294    0.350427    11.00000    0.06156
HKLF 4
REM  csliqu in P2(1)/c = CsH8As3O12 = Cs(H2AsO4)(H3AsO4)2
REM R1 =  0.0226 for    3411 Fo > 4sig(Fo)  and  0.0335 for all    4186 data
REM    178 parameters refined using      1 restraints
END
WGHT      0.0216      1.0528
REM Instructions for potential hydrogen bonds
HTAB O2 O10_$11
HTAB O3 O9_$5
HTAB O4 O1_$6
HTAB O6 O10
HTAB O7 O9_$8
HTAB O11 O1_$3
REM Highest difference peak  0.912,  deepest hole -1.599,  1-sigma level  0.128
Q1    1   0.2745  0.5136  0.2305  11.00000  0.05    0.91
Q2    1   0.3160  0.5078  0.1916  11.00000  0.05    0.86
Q3    1   0.7991  0.5441  0.1995  11.00000  0.05    0.72
Q4    1   0.5014  0.2969 -0.0002  11.00000  0.05    0.68
Q5    1   0.0623  0.2500  0.4620  11.00000  0.05    0.68
Q6    1   0.5391  0.2278 -0.0318  11.00000  0.05    0.62
Q7    1  -0.0392  0.3122  0.5544  11.00000  0.05    0.55
Q8    1   0.7953  0.4711  0.2352  11.00000  0.05    0.54
Q9    1   0.1801  0.5171  0.2620  11.00000  0.05    0.51
Q10   1  -0.0821  0.2652  0.5797  11.00000  0.05    0.51
Q11   1   0.2388  0.5226  0.3212  11.00000  0.05    0.50
Q12   1   0.3474  0.5114  0.0948  11.00000  0.05    0.46
Q13   1   0.1214  0.4955  0.3355  11.00000  0.05    0.45
Q14   1   0.3421  0.2788  0.1413  11.00000  0.05    0.43
Q15   1   0.1528  0.5470  0.3627  11.00000  0.05    0.43
Q16   1   0.1399  0.3586  0.3754  11.00000  0.05    0.43
Q17   1   0.9965  0.5655  0.5023  11.00000  0.05    0.41
Q18   1   0.8551  0.2845  0.1267  11.00000  0.05    0.41
Q19   1   1.0000  0.5000  0.5000  10.50000  0.05    0.39
Q20   1   0.2393  0.6540  0.2510  11.00000  0.05    0.39
;
_shelx_res_checksum     91155
data_Li2H2PO42
_audit_creation_method     'SHELXL-2016/6'
_database_code_depnum_ccdc_archive     'CCDC 1922990'
_chemical_name_systematic
;
Dilithium bis(dihydrogen phosphate)
;
_chemical_name_common     ?
_chemical_formula_moiety     'H4 Li2 O8 P2'
_chemical_formula_sum     'H4 Li2 O8 P2'
_chemical_formula_iupac     'Li2 (H2 P O4)2'
_chemical_formula_weight     207.85
_chemical_melting_point     ?
_space_group_crystal_system     monoclinic
_space_group_name_H-M_alt     'P 21/n'
_space_group_name_Hall     '-P 2yn'
loop_
    _space_group_symop_operation_xyz
    'x, y, z'
    '-x+1/2, y+1/2, -z+1/2'
    '-x, -y, -z'
    'x-1/2, -y-1/2, z-1/2'
_cell_length_a     5.4000(10)
_cell_length_b     15.927(3)
_cell_length_c     7.562(2)
_cell_angle_alpha     90
_cell_angle_beta     90.47(3)
_cell_angle_gamma     90
_cell_volume     650.4(2)
_cell_formula_units_Z     4
_cell_measurement_reflns_used     2948
_cell_measurement_theta_min     2.558
_cell_measurement_theta_max     34.942
_cell_measurement_temperature     293(2)
_exptl_crystal_description     'crude blocky'
_exptl_crystal_colour     'colourless'
_exptl_crystal_size_max     0.150
_exptl_crystal_size_mid     0.120
_exptl_crystal_size_min     0.100
_exptl_crystal_density_diffrn     2.123
_exptl_crystal_density_meas     ?
_exptl_crystal_density_method     'not measured'
_exptl_crystal_F_000     416
_exptl_absorpt_coefficient_mu     0.669
_exptl_absorpt_correction_type     multi-scan
_exptl_absorpt_process_details
;
(SCALEPACK; Otwinowski <i>et al.</i>, 2003)
;
_exptl_absorpt_correction_T_min     0.9064
_exptl_absorpt_correction_T_max     0.9362
_diffrn_ambient_temperature     293(2)
_diffrn_source     'fine-focus sealed tube'
_diffrn_radiation_type     MoK\a
_diffrn_radiation_wavelength     0.71073
_diffrn_measurement_device_type     'Nonius KappaCCD single-crystal four-circle'
_diffrn_measurement_method     '\f and \w scans'
_diffrn_detector_area_resol_mean     ?
_diffrn_reflns_number     5625
_diffrn_reflns_av_R_equivalents     0.0136
_diffrn_reflns_av_unetI/netI     0.0204
_diffrn_reflns_theta_min     2.558
_diffrn_reflns_theta_max     34.942
_diffrn_reflns_theta_full     25.242
_diffrn_measured_fraction_theta_max     1.000
_diffrn_measured_fraction_theta_full     1.000
_diffrn_reflns_limit_h_min     -8
_diffrn_reflns_limit_h_max     8
_diffrn_reflns_limit_k_min     -25
_diffrn_reflns_limit_k_max     25
_diffrn_reflns_limit_l_min     -12
_diffrn_reflns_limit_l_max     12
_refine_special_details     ?
_reflns_number_total     2857
_reflns_number_gt     2490
_reflns_threshold_expression     'I > 2\s(I)'
_refine_ls_structure_factor_coef     Fsqd
_refine_ls_matrix_type     full
_refine_ls_R_factor_all     0.0311
_refine_ls_R_factor_gt     0.0254
_refine_ls_wR_factor_gt     0.0687
_refine_ls_wR_factor_ref     0.0716
_refine_ls_goodness_of_fit_ref     1.044
_refine_ls_restrained_S_all     1.044
_refine_ls_number_reflns     2857
_refine_ls_number_parameters     126
_refine_ls_number_restraints     0
_refine_ls_hydrogen_treatment     refall
_refine_ls_weighting_scheme     calc
_refine_ls_weighting_details
              'w=1/[\s^2^(Fo^2^)+(0.0358P)^2^+0.2847P] where P=(Fo^2^+2Fc^2^)/3'
_atom_sites_solution_hydrogens     difmap
_atom_sites_solution_primary     direct
_atom_sites_solution_secondary     difmap
_refine_ls_shift/su_max     0.001
_refine_ls_shift/su_mean     0.000
_refine_diff_density_max     0.437
_refine_diff_density_min     -0.384
_refine_ls_extinction_method
;
SHELXL2016 (Sheldrick, 2015)
;
_refine_ls_extinction_coef     0.032(2)
_refine_ls_extinction_expression
                                  'Fc^*^=kFc[1+0.001xFc^2^\l^3^/sin(2\q)]^-1/4^'
loop_
    _atom_type_symbol
    _atom_type_description
    _atom_type_scat_dispersion_real
    _atom_type_scat_dispersion_imag
    _atom_type_scat_source
    'O' 'O' 0.0106 0.0060
                         'International Tables Vol C Tables 4.2.6.8 and 6.1.1.4'
    'P' 'P' 0.1023 0.0942
                         'International Tables Vol C Tables 4.2.6.8 and 6.1.1.4'
    'Li' 'Li' -0.0003 0.0001
                         'International Tables Vol C Tables 4.2.6.8 and 6.1.1.4'
    'H' 'H' 0.0000 0.0000
                         'International Tables Vol C Tables 4.2.6.8 and 6.1.1.4'
_computing_data_collection
;
COLLECT (Nonius, 2003)
;
_computing_cell_refinement
;
SCALEPACK (Otwinowski <i>et al.</i>, 2003)
;
_computing_data_reduction
;
DENZO and SCALEPACK (Otwinowski <i>et al.</i>, 2003)
;
_computing_structure_solution
;
SHELXS97 (Sheldrick, 2008)
;
_computing_structure_refinement
;
SHELXL2016 (Sheldrick, 2015)
;
_computing_molecular_graphics
;
DIAMOND (Brandenburg, 2005)
;
_computing_publication_material
;
publCIF (Westrip, 2010)
;
loop_
    _atom_site_type_symbol
    _atom_site_label
    _atom_site_fract_x
    _atom_site_fract_y
    _atom_site_fract_z
    _atom_site_U_iso_or_equiv
    _atom_site_adp_type
    _atom_site_calc_flag
    _atom_site_occupancy
    _atom_site_disorder_assembly
    _atom_site_disorder_group
    Li Li1 0.3095(4) 0.41644(13) 0.8697(3) 0.0180(3) Uani d 1 . .
    Li Li2 0.2049(4) 0.17789(12) 0.3787(3) 0.0188(4) Uani d 1 . .
    P P1 0.20738(5) 0.22094(2) 0.78828(3) 0.01221(6) Uani d 1 . .
    P P2 0.82490(4) 0.50113(2) 0.75280(3) 0.01103(6) Uani d 1 . .
    O O1 0.31754(15) 0.18533(5) 0.62305(11) 0.02001(15) Uani d 1 . .
    O O2 0.35275(14) 0.28897(5) 0.88008(11) 0.01756(14) Uani d 1 . .
    O O3 0.16657(18) 0.15302(6) 0.93356(12) 0.02388(18) Uani d 1 . .
    O O4 -0.06014(14) 0.25573(6) 0.73730(11) 0.01953(15) Uani d 1 . .
    O O5 0.64679(14) 0.43820(5) 0.82463(11) 0.01765(14) Uani d 1 . .
    O O6 1.07946(14) 0.46742(5) 0.71115(10) 0.01685(14) Uani d 1 . .
    O O7 0.71704(16) 0.54689(6) 0.58619(11) 0.02046(16) Uani d 1 . .
    O O8 0.84346(15) 0.57281(5) 0.89622(10) 0.01729(14) Uani d 1 . .
    H H1 0.057(4) 0.1225(14) 0.916(3) 0.055(7) Uiso d 1 . .
    H H2 -0.089(4) 0.2448(15) 0.630(3) 0.056(6) Uiso d 1 . .
    H H3 0.782(5) 0.5391(16) 0.503(3) 0.064(8) Uiso d 1 . .
    H H4 0.950(4) 0.6050(14) 0.874(3) 0.052(6) Uiso d 1 . .
loop_
    _atom_site_aniso_label
    _atom_site_aniso_U_11
    _atom_site_aniso_U_22
    _atom_site_aniso_U_33
    _atom_site_aniso_U_12
    _atom_site_aniso_U_13
    _atom_site_aniso_U_23
    Li1 0.0137(8) 0.0215(9) 0.0189(8) 0.0019(7) 0.0014(6) 0.0024(7)
    Li2 0.0161(8) 0.0181(8) 0.0222(9) -0.0015(6) 0.0007(7) -0.0005(7)
    P1 0.01114(11) 0.01204(11) 0.01341(11) 0.00015(7) -0.00151(8) -0.00139(8)
    P2 0.01011(11) 0.01230(11) 0.01071(11) 0.00059(7) 0.00120(7) 0.00032(7)
    O1 0.0202(4) 0.0236(4) 0.0162(3) 0.0080(3) -0.0008(3) -0.0041(3)
    O2 0.0152(3) 0.0149(3) 0.0225(4) -0.0028(2) -0.0017(3) -0.0042(3)
    O3 0.0271(4) 0.0227(4) 0.0217(4) -0.0094(3) -0.0068(3) 0.0077(3)
    O4 0.0137(3) 0.0284(4) 0.0164(3) 0.0063(3) -0.0032(2) -0.0035(3)
    O5 0.0141(3) 0.0152(3) 0.0237(4) -0.0032(2) 0.0036(3) 0.0019(3)
    O6 0.0124(3) 0.0245(4) 0.0137(3) 0.0057(3) 0.0018(2) 0.0025(3)
    O7 0.0208(4) 0.0280(4) 0.0126(3) 0.0118(3) 0.0016(3) 0.0033(3)
    O8 0.0207(4) 0.0166(3) 0.0147(3) -0.0055(3) 0.0046(3) -0.0041(2)
_geom_special_details
;
 All esds (except the esd in the dihedral angle between two l.s. planes)
 are estimated using the full covariance matrix.  The cell esds are taken
 into account individually in the estimation of esds in distances, angles
 and torsion angles; correlations between esds in cell parameters are only
 used when they are defined by crystal symmetry.  An approximate (isotropic)
 treatment of cell esds is used for estimating esds involving l.s. planes.
;
loop_
    _geom_bond_atom_site_label_1
    _geom_bond_atom_site_label_2
    _geom_bond_site_symmetry_2
    _geom_bond_distance
    _geom_bond_publ_flag
    Li1 O5 . 1.888(2) y
    Li1 O6 1_455 1.902(2) y
    Li1 O8 3_667 1.967(2) y
    Li1 O2 . 2.045(2) y
    Li1 Li2 4_666 2.611(3) y
    Li1 P2 1_455 3.068(2) y
    Li2 O5 4_565 1.919(2) y
    Li2 O1 . 1.944(2) y
    Li2 O4 4_665 1.973(2) y
    Li2 O2 4_565 1.974(2) y
    Li2 P2 4_565 3.077(2) y
    P1 O1 . 1.4996(9) y
    P1 O2 . 1.5043(8) y
    P1 O3 . 1.5588(9) y
    P1 O4 . 1.5917(8) y
    P2 O5 . 1.4944(8) y
    P2 O6 . 1.5113(8) y
    P2 O7 . 1.5640(9) y
    P2 O8 . 1.5774(8) y
    O3 H1 . 0.77(2) ?
    O4 H2 . 0.84(2) ?
    O7 H3 . 0.73(2) ?
    O8 H4 . 0.79(2) ?
loop_
    _geom_angle_atom_site_label_1
    _geom_angle_atom_site_label_2
    _geom_angle_atom_site_label_3
    _geom_angle_site_symmetry_1
    _geom_angle_site_symmetry_3
    _geom_angle
    _geom_angle_publ_flag
    O5 Li1 O6 . 1_455 115.73(11) ?
    O5 Li1 O8 . 3_667 124.03(11) ?
    O6 Li1 O8 1_455 3_667 104.66(10) ?
    O5 Li1 O2 . . 94.55(9) ?
    O6 Li1 O2 1_455 . 121.45(11) ?
    O8 Li1 O2 3_667 . 95.77(9) ?
    O5 Li1 Li2 . 4_666 47.19(7) ?
    O6 Li1 Li2 1_455 4_666 142.36(11) ?
    O8 Li1 Li2 3_667 4_666 112.09(10) ?
    O2 Li1 Li2 . 4_666 48.30(6) ?
    O5 Li1 P2 . 1_455 133.57(9) ?
    O6 Li1 P2 1_455 1_455 22.95(4) ?
    O8 Li1 P2 3_667 1_455 81.81(7) ?
    O2 Li1 P2 . 1_455 122.98(9) ?
    Li2 Li1 P2 4_666 1_455 162.91(9) ?
    O5 Li2 O1 4_565 . 108.09(10) ?
    O5 Li2 O4 4_565 4_665 120.38(11) ?
    O1 Li2 O4 . 4_665 106.56(10) ?
    O5 Li2 O2 4_565 4_565 95.90(9) ?
    O1 Li2 O2 . 4_565 105.81(10) ?
    O4 Li2 O2 4_665 4_565 118.91(11) ?
    O5 Li2 Li1 4_565 4_565 46.19(7) ?
    O1 Li2 Li1 . 4_565 108.00(10) ?
    O4 Li2 Li1 4_665 4_565 145.44(11) ?
    O2 Li2 Li1 4_565 4_565 50.68(7) ?
    O5 Li2 P2 4_565 4_565 22.43(4) ?
    O1 Li2 P2 . 4_565 106.59(8) ?
    O4 Li2 P2 4_665 4_565 101.01(8) ?
    O2 Li2 P2 4_565 4_565 117.05(8) ?
    Li1 Li2 P2 4_565 4_565 68.47(6) ?
    O1 P1 O2 . . 116.61(5) ?
    O1 P1 O3 . . 112.58(5) ?
    O2 P1 O3 . . 104.53(5) ?
    O1 P1 O4 . . 107.18(5) ?
    O2 P1 O4 . . 109.28(5) ?
    O3 P1 O4 . . 106.20(5) ?
    O5 P2 O6 . . 115.26(5) ?
    O5 P2 O7 . . 111.65(5) ?
    O6 P2 O7 . . 109.33(5) ?
    O5 P2 O8 . . 105.84(5) ?
    O6 P2 O8 . . 110.34(5) ?
    O7 P2 O8 . . 103.75(5) ?
    O5 P2 Li1 . 1_655 98.65(5) ?
    O6 P2 Li1 . 1_655 29.39(5) ?
    O7 P2 Li1 . 1_655 138.44(5) ?
    O8 P2 Li1 . 1_655 94.06(5) ?
    O5 P2 Li2 . 4_666 29.33(5) ?
    O6 P2 Li2 . 4_666 85.96(5) ?
    O7 P2 Li2 . 4_666 127.10(6) ?
    O8 P2 Li2 . 4_666 118.06(5) ?
    Li1 P2 Li2 1_655 4_666 71.62(5) ?
    P1 O1 Li2 . . 133.78(8) ?
    P1 O2 Li2 . 4_666 133.57(8) ?
    P1 O2 Li1 . . 129.67(8) ?
    Li2 O2 Li1 4_666 . 81.02(8) ?
    P1 O3 H1 . . 115.4(17) ?
    P1 O4 Li2 . 4_566 129.92(8) ?
    P1 O4 H2 . . 108.9(16) ?
    Li2 O4 H2 4_566 . 121.0(16) ?
    P2 O5 Li1 . . 144.45(8) ?
    P2 O5 Li2 . 4_666 128.24(8) ?
    Li1 O5 Li2 . 4_666 86.62(9) ?
    P2 O6 Li1 . 1_655 127.66(8) ?
    P2 O7 H3 . . 116(2) ?
    P2 O8 Li1 . 3_667 131.07(8) ?
    P2 O8 H4 . . 111.6(17) ?
    Li1 O8 H4 3_667 . 116.4(17) ?
loop_
    _geom_hbond_atom_site_label_D
    _geom_hbond_atom_site_label_H
    _geom_hbond_atom_site_label_A
    _geom_hbond_site_symmetry_A
    _geom_hbond_distance_DH
    _geom_hbond_distance_HA
    _geom_hbond_distance_DA
    _geom_hbond_angle_DHA
    O3 H1 O7 2_546 0.77(2) 1.91(2) 2.6769(12) 171(2)
    O4 H2 O2 4_565 0.84(2) 1.99(2) 2.8292(14) 176(2)
    O7 H3 O6 3_766 0.73(2) 1.79(2) 2.5210(13) 172(3)
    O8 H4 O1 2_656 0.79(2) 1.79(2) 2.5667(12) 167(2)
_shelx_space_group_comment
;
The symmetry employed for this shelxl refinement is uniquely defined
by the following loop, which should always be used as a source of
symmetry information in preference to the above space-group names.
They are only intended as comments.
;
_shelx_estimated_absorpt_T_min     0.906
_shelx_estimated_absorpt_T_max     0.936
_shelx_hkl_file
;
   0   0   1    1.30    0.10   1
   0   0   2 5506.00   51.40   1
   0   0   3    0.20    0.10   1
   0   0   4    1.30    0.30   1
   0   0   5   -0.70    0.50   1
   0   0   6 1942.40   28.60   1
   0   0   7   -0.50    0.70   1
   0   0   8  339.20    6.60   1
   0   0   9    0.30    1.00   1
   0   0  10    5.80    1.60   1
   0   0  11    2.30    2.20   1
   0   0  12   -4.00    2.10   1
   0   1   1   13.30    0.30   1
   0  -1  -1   13.40    0.30   1
   0   1   2 1101.30    9.10   1
   0  -1  -2 1098.90   10.20   1
   0   1   3  555.90    5.20   1
   0  -1  -3  549.10    5.40   1
   0   1   4   54.40    1.10   1
   0  -1  -4   53.60    1.20   1
   0   1   5  101.50    1.80   1
   0  -1  -5  102.30    2.00   1
   0   1   6  311.30    4.90   1
   0  -1  -6  306.20    5.00   1
   0   1   7  383.30    6.80   1
   0  -1  -7  376.70    6.70   1
   0   1   8  102.90    2.90   1
   0  -1  -8  102.40    2.90   1
   0   1   9    0.80    1.00   1
   0  -1  -9    1.20    1.00   1
   0   1  10    1.40    1.40   1
   0  -1 -10    1.10    1.20   1
   0   1  11   -1.10    1.90   1
   0  -1 -11   -0.40    1.80   1
   0   1  12   -0.40    2.00   1
   0  -1 -12    3.20    2.10   1
   0   2   0   44.30    0.90   1
   0  -2   0   43.90    0.80   1
   0   2   1  201.40    2.00   1
   0  -2  -1  199.60    2.00   1
   0   2   2   31.60    0.50   1
   0  -2  -2   30.70    0.50   1
   0   2   3 1225.60   11.10   1
   0  -2  -3 1221.70   11.50   1
   0   2   4  165.20    2.30   1
   0  -2  -4  163.00    2.20   1
   0   2   5  262.00    4.00   1
   0  -2  -5  256.40    3.70   1
   0   2   6  181.50    2.90   1
   0  -2  -6  181.00    3.20   1
   0   2   7   55.90    1.90   1
   0  -2  -7   65.40    2.00   1
   0   2   8   49.30    2.30   1
   0  -2  -8   48.10    1.90   1
   0   2   9   39.80    2.00   1
   0  -2  -9   40.90    2.00   1
   0   2  10  125.40    4.10   1
   0  -2 -10  128.30    4.10   1
   0   2  11    1.30    2.00   1
   0  -2 -11    1.40    1.60   1
   0   2  12  284.70    9.00   1
   0  -2 -12  286.90    8.90   1
   0   3   0    0.00    0.10   1
   0  -3   0    0.10    0.10   1
   0   3   1  247.10    2.70   1
   0  -3  -1  246.40    2.50   1
   0   3   2   22.00    0.40   1
   0  -3  -2   22.50    0.40   1
   0   3   3  230.20    2.50   1
   0  -3  -3  233.60    2.50   1
   0   3   4  179.10    2.70   1
   0  -3  -4  180.20    2.60   1
   0   3   5  460.40    6.80   1
   0  -3  -5  449.90    6.10   1
   0   3   6  109.60    2.20   1
   0  -3  -6  111.80    2.00   1
   0   3   7  234.10    4.20   1
   0  -3  -7  233.60    4.60   1
   0   3   8  225.20    5.40   1
   0  -3  -8  229.60    4.90   1
   0   3   9   15.40    1.50   1
   0  -3  -9   14.10    1.50   1
   0   3  10  114.20    3.90   1
   0  -3 -10  116.40    4.00   1
   0   3  11    4.10    1.80   1
   0  -3 -11    2.70    1.80   1
   0   3  12    6.60    2.20   1
   0  -3 -12    1.90    2.50   1
   0   4   0 6042.00   75.80   1
   0  -4   0 6040.30   92.60   1
   0   4   1 1357.20   13.00   1
   0  -4  -1 1333.30   13.50   1
   0   4   2 5779.20   63.40   1
   0  -4  -2 5649.90   58.30   1
   0   4   3 1551.10   17.60   1
   0  -4  -3 1543.90   16.70   1
   0   4   4 2449.00   29.40   1
   0  -4  -4 2387.30   26.60   1
   0   4   5    0.40    0.50   1
   0  -4  -5    0.90    0.20   1
   0   4   6  699.60   11.10   1
   0  -4  -6  709.20    9.40   1
   0   4   7  314.40    5.40   1
   0  -4  -7  314.70    5.80   1
   0   4   8  262.10    5.50   1
   0  -4  -8  264.90    6.10   1
   0   4   9    5.30    1.30   1
   0  -4  -9    8.20    1.30   1
   0   4  10   16.80    1.80   1
   0  -4 -10   15.00    1.70   1
   0   4  11   20.90    2.40   1
   0  -4 -11   15.50    2.10   1
   0   4  12    1.70    2.90   1
   0  -4 -12    4.60    2.60   1
   0   5   0    0.30    0.20   1
   0  -5   0    0.20    0.20   1
   0   5   1    1.00    0.20   1
   0  -5  -1    0.40    0.20   1
   0   5   2  174.60    1.90   1
   0  -5  -2  174.10    2.00   1
   0   5   3   95.60    1.60   1
   0  -5  -3   96.20    1.70   1
   0   5   4  287.50    4.00   1
   0  -5  -4  277.30    3.80   1
   0   5   5  704.90   11.00   1
   0  -5  -5  707.20    9.10   1
   0   5   6    3.50    1.00   1
   0  -5  -6    2.20    0.30   1
   0   5   7  386.30    7.00   1
   0  -5  -7  397.20    6.40   1
   0   5   8    0.80    1.30   1
   0  -5  -8    1.50    1.00   1
   0   5   9   10.00    1.40   1
   0  -5  -9   10.00    1.30   1
   0   5  10   -0.20    1.30   1
   0  -5 -10    0.40    1.30   1
   0   5  11    4.80    1.80   1
   0  -5 -11    1.80    2.20   1
   0   6   0    3.30    0.30   1
   0  -6   0    3.00    0.30   1
   0   6   1    1.30    0.20   1
   0  -6  -1    1.30    0.20   1
   0   6   2   11.50    0.40   1
   0  -6  -2   11.20    0.40   1
   0   6   3    0.30    0.40   1
   0  -6  -3    0.20    0.30   1
   0   6   4  240.80    3.80   1
   0  -6  -4  240.50    3.60   1
   0   6   5   89.50    1.80   1
   0  -6  -5   87.50    1.70   1
   0   6   6  227.60    4.50   1
   0  -6  -6  232.80    3.60   1
   0   6   7   25.90    1.50   1
   0  -6  -7   24.70    1.20   1
   0   6   8  158.10    4.50   1
   0  -6  -8  150.70    4.30   1
   0   6   9   39.90    2.00   1
   0  -6  -9   39.60    2.20   1
   0   6  10  260.90    6.90   1
   0  -6 -10  267.20    8.50   1
   0   6  11   16.80    2.30   1
   0  -6 -11   18.90    2.90   1
   0   7   0    0.40    0.20   1
   0  -7   0    0.00    0.20   1
   0   7   1 1254.40   12.90   1
   0  -7  -1 1235.90   11.60   1
   0   7   2   18.70    0.60   1
   0  -7  -2   17.50    0.60   1
   0   7   3   47.60    1.10   1
   0  -7  -3   46.80    1.00   1
   0   7   4  293.50    4.60   1
   0  -7  -4  300.00    4.50   1
   0   7   5 1007.00   13.90   1
   0  -7  -5 1011.90   13.80   1
   0   7   6   19.20    1.20   1
   0  -7  -6   18.60    0.80   1
   0   7   7  355.60    6.70   1
   0  -7  -7  366.30    6.90   1
   0   7   8   10.50    1.30   1
   0  -7  -8    9.10    1.20   1
   0   7   9   75.50    2.70   1
   0  -7  -9   70.90    3.00   1
   0   7  10   57.90    3.00   1
   0  -7 -10   59.70    3.80   1
   0   7  11   28.70    2.80   1
   0  -7 -11   32.40    3.50   1
   0   8   0  232.60    3.50   1
   0  -8   0  229.00    3.50   1
   0   8   1  326.10    3.70   1
   0  -8  -1  319.00    3.30   1
   0   8   2 1353.60   14.80   1
   0  -8  -2 1322.00   16.40   1
   0   8   3 1652.50   21.90   1
   0  -8  -3 1602.60   23.10   1
   0   8   4 3125.80   41.60   1
   0  -8  -4 3052.20   39.50   1
   0   8   5   13.30    0.80   1
   0  -8  -5   14.80    0.70   1
   0   8   6  443.50    7.80   1
   0  -8  -6  463.90    7.20   1
   0   8   7   37.30    1.70   1
   0  -8  -7   37.30    1.50   1
   0   8   8  133.60    3.60   1
   0  -8  -8  134.20    4.00   1
   0   8   9   68.10    2.70   1
   0  -8  -9   62.00    3.60   1
   0   8  10  262.60    7.20   1
   0  -8 -10  275.20    9.10   1
   0   8  11  144.90    5.60   1
   0  -8 -11  135.50    6.80   1
   0   9   0   -0.40    0.40   1
   0  -9   0    0.20    0.30   1
   0   9   1    2.30    0.20   1
   0  -9  -1    2.40    0.30   1
   0   9   2   24.70    0.70   1
   0  -9  -2   25.10    0.90   1
   0   9   3  629.30    8.90   1
   0  -9  -3  630.20    9.70   1
   0   9   4  565.20    8.40   1
   0  -9  -4  565.70    8.00   1
   0   9   5  509.70    7.80   1
   0  -9  -5  518.00    7.60   1
   0   9   6   74.00    2.20   1
   0  -9  -6   79.80    1.90   1
   0   9   7   37.30    2.00   1
   0  -9  -7   40.20    1.70   1
   0   9   8   -1.00    1.00   1
   0  -9  -8    0.40    1.20   1
   0   9   9   60.20    2.90   1
   0  -9  -9   63.90    3.60   1
   0   9  10   26.00    2.00   1
   0  -9 -10   24.30    2.80   1
   0   9  11    3.40    2.00   1
   0  -9 -11    2.70    2.10   1
   0  10   0   14.10    0.70   1
   0 -10   0   13.10    0.60   1
   0  10   1   61.50    1.20   1
   0 -10  -1   61.90    1.30   1
   0  10   2  504.00    6.70   1
   0 -10  -2  479.90    6.90   1
   0  10   3  467.50    7.50   1
   0 -10  -3  454.60    6.60   1
   0  10   4  100.10    2.40   1
   0 -10  -4  100.20    2.30   1
   0  10   5   11.40    1.10   1
   0 -10  -5   10.50    0.60   1
   0  10   6   59.50    2.40   1
   0 -10  -6   61.30    1.50   1
   0  10   7   89.20    3.20   1
   0 -10  -7   93.40    3.60   1
   0  10   8  463.40    9.40   1
   0 -10  -8  457.60   12.00   1
   0  10   9   25.00    2.00   1
   0 -10  -9   23.50    2.10   1
   0  10  10   54.30    3.00   1
   0 -10 -10   48.70    3.40   1
   0  10  11   -0.50    1.90   1
   0 -10 -11    1.10    3.30   1
   0  11   0   -0.30    0.40   1
   0 -11   0    0.20    0.40   1
   0  11   1  643.30    9.10   1
   0 -11  -1  625.30    8.10   1
   0  11   2    2.90    0.50   1
   0 -11  -2    3.10    0.50   1
   0  11   3  449.30    6.80   1
   0 -11  -3  436.80    6.50   1
   0  11   4    1.00    0.60   1
   0 -11  -4    0.00    0.50   1
   0  11   5   37.20    1.60   1
   0 -11  -5   35.10    1.50   1
   0  11   6   14.10    1.20   1
   0 -11  -6   12.50    1.00   1
   0  11   7  337.80    6.90   1
   0 -11  -7  347.30    7.80   1
   0  11   8   54.70    2.50   1
   0 -11  -8   56.00    2.50   1
   0  11   9  263.80    6.70   1
   0 -11  -9  252.00    8.20   1
   0  11  10   40.30    2.70   1
   0 -11 -10   35.00    3.20   1
   0  11  11   24.80    3.80   1
   0 -11 -11   29.10    5.80   1
   0  12   0   94.00    2.60   1
   0 -12   0   97.30    2.30   1
   0  12   1  147.50    2.90   1
   0 -12  -1  146.50    2.60   1
   0  12   2  120.70    2.40   1
   0 -12  -2  118.80    2.30   1
   0  12   3    5.80    0.60   1
   0 -12  -3    7.00    0.70   1
   0  12   4  210.00    3.80   1
   0 -12  -4  208.90    3.70   1
   0  12   5  173.50    4.20   1
   0 -12  -5  175.00    3.60   1
   0  12   6  238.90    6.90   1
   0 -12  -6  253.40    6.00   1
   0  12   7   -0.80    1.00   1
   0 -12  -7    0.70    1.00   1
   0  12   8  350.30    8.20   1
   0 -12  -8  346.60    8.80   1
   0  12   9   98.00    3.80   1
   0 -12  -9   97.70    4.70   1
   0  12  10  299.60    9.00   1
   0 -12 -10  313.50   11.40   1
   0  13   0    0.30    0.70   1
   0 -13   0    0.30    0.40   1
   0  13   1   -0.10    0.50   1
   0 -13  -1    0.00    0.50   1
   0  13   2  470.10    7.90   1
   0 -13  -2  475.80    7.80   1
   0  13   3    2.80    0.60   1
   0 -13  -3    1.40    0.60   1
   0  13   4  249.40    4.40   1
   0 -13  -4  248.10    4.40   1
   0  13   5   58.70    2.10   1
   0 -13  -5   60.90    1.80   1
   0  13   6  101.10    3.50   1
   0 -13  -6  112.30    3.10   1
   0  13   7   15.30    1.50   1
   0 -13  -7   15.40    1.50   1
   0  13   8  115.80    3.90   1
   0 -13  -8  124.80    4.30   1
   0  13   9    0.00    1.70   1
   0 -13  -9   -1.60    2.20   1
   0  13  10   27.00    3.10   1
   0 -13 -10   17.90    3.70   1
   0  14   0 1186.70   23.20   1
   0 -14   0 1179.50   23.10   1
   0  14   1   88.70    2.00   1
   0 -14  -1   89.90    2.00   1
   0  14   2  495.10    7.60   1
   0 -14  -2  493.10    8.30   1
   0  14   3   72.00    2.00   1
   0 -14  -3   77.50    2.00   1
   0  14   4  182.70    3.70   1
   0 -14  -4  183.70    3.60   1
   0  14   5    6.00    1.00   1
   0 -14  -5    6.60    0.90   1
   0  14   6  177.90    4.10   1
   0 -14  -6  181.80    4.10   1
   0  14   7   37.50    2.10   1
   0 -14  -7   35.90    2.20   1
   0  14   8   29.50    2.40   1
   0 -14  -8   28.50    2.20   1
   0  14   9    0.40    1.70   1
   0 -14  -9    0.70    2.10   1
   0  14  10    0.50    2.20   1
   0 -14 -10    0.20    2.90   1
   0  15   0    2.40    0.80   1
   0 -15   0    1.60    1.00   1
   0  15   1  193.30    3.60   1
   0 -15  -1  196.00    3.60   1
   0  15   2  145.40    3.00   1
   0 -15  -2  147.30    3.30   1
   0  15   3  211.20    4.10   1
   0 -15  -3  208.60    4.00   1
   0  15   4  107.80    2.80   1
   0 -15  -4  104.10    2.80   1
   0  15   5   54.20    2.20   1
   0 -15  -5   54.30    1.90   1
   0  15   6   79.80    2.60   1
   0 -15  -6   85.90    2.60   1
   0  15   7  114.10    3.50   1
   0 -15  -7  119.40    3.80   1
   0  15   8   48.20    2.90   1
   0 -15  -8   53.00    3.10   1
   0  15   9   54.40    3.80   1
   0 -15  -9   50.00    4.10   1
   0  16   0   12.70    1.00   1
   0 -16   0   13.50    1.30   1
   0  16   1    0.90    0.60   1
   0 -16  -1    1.30    0.50   1
   0  16   2   44.50    1.60   1
   0 -16  -2   43.90    1.70   1
   0  16   3    2.60    0.80   1
   0 -16  -3    4.70    0.90   1
   0  16   4    7.60    1.10   1
   0 -16  -4    7.30    1.00   1
   0  16   5    3.80    1.00   1
   0 -16  -5    6.30    1.00   1
   0  16   6   73.60    2.70   1
   0 -16  -6   71.20    2.50   1
   0  16   7    1.10    1.20   1
   0 -16  -7    2.10    1.20   1
   0  16   8  291.60    8.40   1
   0 -16  -8  288.00   10.80   1
   0  16   9    0.90    1.70   1
   0 -16  -9   -0.50    2.20   1
   0  17   0    0.80    1.20   1
   0 -17   0    0.30    0.90   1
   0  17   1   17.70    1.10   1
   0 -17  -1   19.20    1.10   1
   0  17   2  329.10    6.10   1
   0 -17  -2  337.40    6.60   1
   0  17   3   12.90    1.10   1
   0 -17  -3   17.90    1.40   1
   0  17   4    4.00    1.20   1
   0 -17  -4    6.50    1.00   1
   0  17   5   21.90    1.60   1
   0 -17  -5   21.30    1.50   1
   0  17   6   42.50    2.20   1
   0 -17  -6   39.60    2.20   1
   0  17   7   17.30    2.10   1
   0 -17  -7   19.80    2.10   1
   0  17   8  200.40    6.80   1
   0 -17  -8  184.50    8.10   1
   0  17   9    3.00    2.70   1
   0 -17  -9    2.50    2.60   1
   0  18   0  625.50   17.90   1
   0 -18   0  622.10   14.80   1
   0  18   1    0.70    0.80   1
   0 -18  -1    0.70    0.60   1
   0  18   2  477.20    8.30   1
   0 -18  -2  477.80    9.10   1
   0  18   3    4.70    1.00   1
   0 -18  -3    4.20    1.10   1
   0  18   4  298.20    6.30   1
   0 -18  -4  303.20    6.90   1
   0  18   5   20.10    1.60   1
   0 -18  -5   23.00    1.60   1
   0  18   6   76.40    3.30   1
   0 -18  -6   71.20    3.40   1
   0  18   7   45.90    2.90   1
   0 -18  -7   42.20    3.00   1
   0  18   8    1.20    1.80   1
   0 -18  -8    0.50    2.10   1
   0  19   0   -1.40    1.60   1
   0 -19   0   -0.20    1.20   1
   0  19   1   40.60    2.00   1
   0 -19  -1   42.40    1.70   1
   0  19   2   25.80    1.80   1
   0 -19  -2   28.10    1.60   1
   0  19   3    1.40    1.00   1
   0 -19  -3    0.50    1.00   1
   0  19   4  284.90    6.90   1
   0 -19  -4  296.60    7.00   1
   0  19   5   32.50    2.20   1
   0 -19  -5   33.70    2.40   1
   0  19   6  134.10    5.00   1
   0 -19  -6  139.40    5.40   1
   0  19   7   -0.20    1.70   1
   0 -19  -7    3.30    2.10   1
   0  19   8   23.10    3.20   1
   0 -19  -8   24.00    3.40   1
   0  20   0    1.20    1.40   1
   0 -20   0    2.40    1.10   1
   0  20   1   24.50    1.80   1
   0 -20  -1   24.30    1.60   1
   0  20   2    2.50    1.20   1
   0 -20  -2    1.40    1.00   1
   0  20   3  109.70    4.20   1
   0 -20  -3  110.80    3.60   1
   0  20   4   65.10    3.00   1
   0 -20  -4   62.50    3.10   1
   0  20   5   82.30    3.40   1
   0 -20  -5   85.20    3.90   1
   0  20   6   95.00    4.20   1
   0 -20  -6   89.90    5.10   1
   0  20   7   -3.20    2.00   1
   0 -20  -7    5.50    2.40   1
   0  21   0    0.40    1.60   1
   0 -21   0   -0.10    1.80   1
   0  21   1   13.50    1.60   1
   0 -21  -1   15.10    1.70   1
   0  21   2    5.60    1.70   1
   0 -21  -2    5.50    1.70   1
   0  21   3    8.00    1.70   1
   0 -21  -3    2.90    1.30   1
   0  21   4   14.20    2.10   1
   0 -21  -4   15.50    1.90   1
   0  21   5  129.90    5.70   1
   0 -21  -5  133.70    5.40   1
   0  21   6   25.50    2.60   1
   0 -21  -6   18.20    3.70   1
   0  21   7    4.30    2.60   1
   0 -21  -7   11.50    5.80   1
   0  22   0  145.20    7.50   1
   0 -22   0  153.50    7.50   1
   0  22   1   14.90    2.50   1
   0 -22  -1   16.70    2.50   1
   0  22   2  186.20    6.40   1
   0 -22  -2  195.60    7.40   1
   0  22   3   63.60    3.60   1
   0 -22  -3   61.70    4.00   1
   0  22   4  118.90    5.30   1
   0 -22  -4  117.80    6.00   1
   0  22   5   -2.60    1.90   1
   0 -22  -5    4.50    2.60   1
   0  22   6   56.60    3.90   1
   0 -22  -6   55.20    5.30   1
   0  23   0   -1.80    3.20   1
   0 -23   0   -0.10    2.90   1
   0  23   1    0.90    1.70   1
   0 -23  -1    1.00    2.50   1
   0  23   2    3.30    2.10   1
   0 -23  -2    9.10    3.00   1
   0  23   3   31.80    3.00   1
   0 -23  -3   26.40    3.00   1
   0  23   4   14.80    2.80   1
   0 -23  -4   18.40    3.10   1
   0  23   5   44.50    3.90   1
   0 -23  -5   44.80    5.00   1
   0  24   0   34.70    4.40   1
   0 -24   0   29.30    5.50   1
   0  24   1   88.90    4.70   1
   0 -24  -1   86.60    6.30   1
   0  24   2   31.10    3.60   1
   0 -24  -2   26.30    4.20   1
   0  24   3  163.10    8.20   1
   0 -24  -3  180.50   10.10   1
   0  24   4   32.90    3.80   1
   0 -24  -4   30.80    4.20   1
   0  25   0    4.80    3.60   1
   0 -25   0   -4.40    3.70   1
   0  25   1    0.60    2.10   1
   0 -25  -1    0.10    3.10   1
   0  25   2   26.70    3.70   1
   0 -25  -2   35.30    6.10   1
   1   0 -12   -3.10    2.20   1
   1   0 -11  327.70    9.10   1
   1   0 -10   -1.50    1.20   1
   1   0  -9  151.90    4.10   1
   1   0  -8    0.60    0.90   1
   1   0  -7  477.20    8.40   1
   1   0  -6   -0.10    0.40   1
   1   0  -5    0.50    0.30   1
   1   0  -4    0.60    0.20   1
   1   0  -3   63.50    0.80   1
   1   0  -2    0.20    0.10   1
   1   0  -1   92.90    1.00   1
   1   0   0    1.40    0.10   1
   1   0   1   82.50    1.00   1
   1   0   2    0.60    0.20   1
   1   0   3  934.10    9.90   1
   1   0   4   -0.10    0.40   1
   1   0   5  962.70   11.90   1
   1   0   6    0.90    0.80   1
   1   0   7  220.00    4.40   1
   1   0   8    0.20    0.80   1
   1   0   9  156.20    4.20   1
   1   0  10   -0.40    1.20   1
   1   0  11  440.10   11.60   1
   1   0  12   -1.10    2.60   1
   1   1 -12   -0.20    2.20   1
  -1  -1  12    0.50    2.10   1
   1   1 -11   51.30    3.10   1
  -1  -1  11   48.00    2.90   1
   1   1 -10    0.10    1.30   1
  -1  -1  10   -0.10    1.20   1
   1   1  -9   57.00    2.30   1
  -1  -1   9   55.70    2.30   1
   1   1  -8   33.10    1.80   1
  -1  -1   8   32.10    1.70   1
   1   1  -7  336.80    6.20   1
  -1  -1   7  340.30    6.20   1
   1   1  -6    1.30    0.50   1
  -1  -1   6    0.90    0.40   1
   1   1  -5 1421.50   14.70   1
  -1  -1   5 1416.50   15.70   1
   1   1  -4    0.40    0.20   1
  -1  -1   4    0.40    0.30   1
   1   1  -3 1646.30   14.20   1
  -1  -1   3 1635.60   15.90   1
   1   1  -2  188.10    1.80   1
  -1  -1   2  187.30    2.00   1
   1   1  -1 1035.80    9.90   1
  -1  -1   1 1023.10    9.80   1
   1   1   0  481.90    4.30   1
  -1  -1   0  478.80    4.20   1
   1   1   1   23.40    0.40   1
  -1  -1  -1   23.70    0.30   1
   1   1   2 1402.40   13.50   1
  -1  -1  -2 1409.20   13.60   1
   1   1   3  390.30    4.40   1
  -1  -1  -3  383.30    4.30   1
   1   1   4 1161.40   15.90   1
  -1  -1  -4 1156.50   14.30   1
   1   1   5   59.90    1.30   1
  -1  -1  -5   58.80    1.50   1
   1   1   6  738.80   10.40   1
  -1  -1  -6  716.70   11.30   1
   1   1   7  487.00    8.40   1
  -1  -1  -7  484.30    8.20   1
   1   1   8  192.60    4.30   1
  -1  -1  -8  195.40    4.40   1
   1   1   9  135.20    3.80   1
  -1  -1  -9  132.80    3.70   1
   1   1  10   17.40    1.90   1
  -1  -1 -10   15.40    1.90   1
   1   1  11    5.90    1.80   1
  -1  -1 -11    3.40    1.80   1
   1   1  12    2.90    2.60   1
  -1  -1 -12    1.20    3.10   1
   1   2 -12    7.50    2.50   1
  -1  -2  12    5.70    2.40   1
   1   2 -11    2.70    1.60   1
  -1  -2  11   -0.80    1.60   1
   1   2 -10   -0.10    1.50   1
  -1  -2  10   -1.10    1.50   1
   1   2  -9    9.60    1.30   1
  -1  -2   9   12.10    1.40   1
   1   2  -8  123.10    3.30   1
  -1  -2   8  129.50    3.30   1
   1   2  -7  200.50    4.10   1
  -1  -2   7  207.50    4.20   1
   1   2  -6   23.70    0.70   1
  -1  -2   6   25.40    0.90   1
   1   2  -5    4.50    0.40   1
  -1  -2   5    5.00    0.40   1
   1   2  -4   53.10    1.00   1
  -1  -2   4   52.70    0.90   1
   1   2  -3   89.30    1.10   1
  -1  -2   3   85.90    1.10   1
   1   2  -2 1066.80    9.60   1
  -1  -2   2 1057.30    9.80   1
   1   2  -1 6444.40   74.80   1
  -1  -2   1 6110.10   71.20   1
   1   2   0  332.80    3.40   1
  -1  -2   0  323.60    3.10   1
   1   2   1 5582.20   49.60   1
  -1  -2  -1 5500.20   46.90   1
   1   2   2 2734.20   24.70   1
  -1  -2  -2 2731.00   23.80   1
   1   2   3  103.40    1.50   1
  -1  -2  -3  101.90    1.40   1
   1   2   4   70.50    1.50   1
  -1  -2  -4   70.50    1.50   1
   1   2   5 1254.10   18.60   1
  -1  -2  -5 1258.20   18.80   1
   1   2   6   28.30    1.00   1
  -1  -2  -6   29.90    1.30   1
   1   2   7  566.80    9.50   1
  -1  -2  -7  556.80    9.40   1
   1   2   8    1.20    1.00   1
  -1  -2  -8   -0.80    0.80   1
   1   2   9   -1.10    1.20   1
  -1  -2  -9   -0.10    1.20   1
   1   2  10   12.00    1.60   1
  -1  -2 -10   10.10    1.60   1
   1   2  11    1.90    1.70   1
  -1  -2 -11    1.20    1.70   1
   1   2  12    7.00    2.80   1
  -1  -2 -12   14.90    3.20   1
   1   3 -12    0.10    2.30   1
  -1  -3  12    3.30    2.90   1
   1   3 -11    6.60    1.80   1
  -1  -3  11    5.10    1.80   1
   1   3 -10    6.60    1.70   1
  -1  -3  10    4.70    1.50   1
   1   3  -9   48.00    2.30   1
  -1  -3   9   52.30    2.30   1
   1   3  -8   97.30    2.80   1
  -1  -3   8  100.70    2.90   1
   1   3  -7  446.30    7.20   1
  -1  -3   7  445.30    7.90   1
   1   3  -6  769.30    9.00   1
  -1  -3   6  768.40    9.40   1
   1   3  -5 1047.80   13.20   1
  -1  -3   5 1021.60   12.10   1
   1   3  -4   14.50    0.50   1
  -1  -3   4   14.50    0.50   1
   1   3  -3 1617.40   15.70   1
  -1  -3   3 1581.50   16.10   1
   1   3  -2  243.30    2.40   1
  -1  -3   2  237.40    2.70   1
   1   3  -1 1306.50   12.60   1
  -1  -3   1 1289.80   13.00   1
   1   3   0 1684.90   14.70   1
  -1  -3   0 1640.10   15.60   1
   1   3   1  161.40    1.60   1
  -1  -3  -1  160.00    1.70   1
   1   3   2  532.10    5.20   1
  -1  -3  -2  524.10    4.90   1
   1   3   3   72.90    1.10   1
  -1  -3  -3   70.10    1.00   1
   1   3   4  798.90   12.20   1
  -1  -3  -4  797.60   10.90   1
   1   3   5  502.60    8.10   1
  -1  -3  -5  511.80    7.40   1
   1   3   6    0.90    0.50   1
  -1  -3  -6    2.50    0.40   1
   1   3   7  276.20    4.90   1
  -1  -3  -7  283.30    5.40   1
   1   3   8    3.20    1.10   1
  -1  -3  -8    4.10    1.10   1
   1   3   9   25.40    1.80   1
  -1  -3  -9   25.00    1.70   1
   1   3  10   58.00    2.80   1
  -1  -3 -10   57.00    2.70   1
   1   3  11   -1.40    1.70   1
  -1  -3 -11    2.80    1.60   1
   1   3  12    1.90    2.70   1
  -1  -3 -12    1.10    2.40   1
   1   4 -11  302.10    8.80   1
  -1  -4  11  281.00    9.00   1
   1   4 -10  147.20    4.70   1
  -1  -4  10  153.30    5.30   1
   1   4  -9  195.70    5.00   1
  -1  -4   9  202.30    5.50   1
   1   4  -8    7.30    1.20   1
  -1  -4   8    6.10    1.00   1
   1   4  -7  193.80    3.80   1
  -1  -4   7  194.40    4.10   1
   1   4  -6  528.90    7.30   1
  -1  -4   6  539.30    6.50   1
   1   4  -5  587.40    7.80   1
  -1  -4   5  581.50    7.60   1
   1   4  -4    3.30    0.30   1
  -1  -4   4    2.60    0.30   1
   1   4  -3   14.20    0.40   1
  -1  -4   3   14.20    0.40   1
   1   4  -2    3.90    0.20   1
  -1  -4   2    3.30    0.20   1
   1   4  -1   43.20    0.60   1
  -1  -4   1   43.50    0.60   1
   1   4   0 4643.80   43.50   1
  -1  -4   0 4546.80   47.20   1
   1   4   1  670.40    6.10   1
  -1  -4  -1  665.20    6.30   1
   1   4   2   24.00    0.40   1
  -1  -4  -2   24.60    0.40   1
   1   4   3  114.50    1.80   1
  -1  -4  -3  110.70    1.60   1
   1   4   4  270.20    4.60   1
  -1  -4  -4  268.30    3.40   1
   1   4   5  436.30    8.10   1
  -1  -4  -5  441.30    6.00   1
   1   4   6  251.70    4.40   1
  -1  -4  -6  252.00    3.50   1
   1   4   7  338.90    6.30   1
  -1  -4  -7  347.60    5.30   1
   1   4   8    0.20    0.90   1
  -1  -4  -8   -0.20    1.00   1
   1   4   9  287.20    6.70   1
  -1  -4  -9  295.40    6.70   1
   1   4  10   26.20    2.10   1
  -1  -4 -10   25.90    2.00   1
   1   4  11  402.90   11.00   1
  -1  -4 -11  403.90   12.20   1
   1   5 -11   15.10    2.30   1
  -1  -5  11   18.10    3.00   1
   1   5 -10    3.70    1.40   1
  -1  -5  10    2.70    1.50   1
   1   5  -9  230.60    5.60   1
  -1  -5   9  232.80    6.40   1
   1   5  -8   10.70    1.20   1
  -1  -5   8    9.30    1.30   1
   1   5  -7    6.80    1.00   1
  -1  -5   7    4.50    0.90   1
   1   5  -6  371.30    5.70   1
  -1  -5   6  366.80    5.80   1
   1   5  -5  209.90    3.50   1
  -1  -5   5  212.70    3.50   1
   1   5  -4    5.40    0.50   1
  -1  -5   4    5.10    0.50   1
   1   5  -3 1781.40   20.10   1
  -1  -5   3 1788.20   20.30   1
   1   5  -2 1471.60   15.10   1
  -1  -5   2 1440.00   16.40   1
   1   5  -1   61.80    0.90   1
  -1  -5   1   60.80    0.90   1
   1   5   0  129.50    1.50   1
  -1  -5   0  129.10    1.40   1
   1   5   1  792.80    6.90   1
  -1  -5  -1  786.20    7.80   1
   1   5   2   19.00    0.40   1
  -1  -5  -2   19.10    0.40   1
   1   5   3  253.30    3.50   1
  -1  -5  -3  243.90    3.30   1
   1   5   4 1299.70   16.30   1
  -1  -5  -4 1295.90   14.90   1
   1   5   5   37.20    1.40   1
  -1  -5  -5   36.50    0.90   1
   1   5   6  954.70   15.00   1
  -1  -5  -6 1003.20   12.20   1
   1   5   7   43.60    1.80   1
  -1  -5  -7   45.70    1.40   1
   1   5   8  238.60    5.90   1
  -1  -5  -8  240.00    6.00   1
   1   5   9  165.10    4.50   1
  -1  -5  -9  162.20    4.50   1
   1   5  10  139.90    4.70   1
  -1  -5 -10  151.00    4.70   1
   1   5  11   75.80    4.00   1
  -1  -5 -11   79.00    4.20   1
   1   6 -11   53.90    3.40   1
  -1  -6  11   56.50    4.70   1
   1   6 -10   57.70    2.90   1
  -1  -6  10   53.70    3.80   1
   1   6  -9   83.40    2.70   1
  -1  -6   9   87.90    3.30   1
   1   6  -8  121.20    3.10   1
  -1  -6   8  124.40    3.90   1
   1   6  -7  122.60    3.60   1
  -1  -6   7  125.30    3.00   1
   1   6  -6  261.00    4.40   1
  -1  -6   6  268.30    4.50   1
   1   6  -5  365.90    6.90   1
  -1  -6   5  356.70    5.40   1
   1   6  -4    1.00    0.40   1
  -1  -6   4    1.00    0.30   1
   1   6  -3 2102.80   23.40   1
  -1  -6   3 2112.20   23.80   1
   1   6  -2   11.60    0.40   1
  -1  -6   2   11.50    0.50   1
   1   6  -1  211.50    2.60   1
  -1  -6   1  209.00    2.50   1
   1   6   0    7.10    0.30   1
  -1  -6   0    7.40    0.30   1
   1   6   1    0.70    0.10   1
  -1  -6  -1    0.20    0.20   1
   1   6   2 3392.20   29.40   1
  -1  -6  -2 3368.80   37.50   1
   1   6   3 1545.80   19.00   1
  -1  -6  -3 1514.00   18.50   1
   1   6   4  949.50   12.20   1
  -1  -6  -4  928.20   10.90   1
   1   6   5  242.40    4.20   1
  -1  -6  -5  242.20    3.40   1
   1   6   6   57.40    2.00   1
  -1  -6  -6   54.60    1.20   1
   1   6   7  133.10    3.30   1
  -1  -6  -7  136.70    3.30   1
   1   6   8   35.30    2.20   1
  -1  -6  -8   30.60    2.70   1
   1   6   9  179.20    4.50   1
  -1  -6  -9  176.50    4.70   1
   1   6  10    6.20    1.80   1
  -1  -6 -10    6.80    1.70   1
   1   6  11    3.10    2.00   1
  -1  -6 -11    4.10    2.20   1
   1   7 -11    8.90    2.40   1
  -1  -7  11    7.70    2.10   1
   1   7 -10   29.20    2.70   1
  -1  -7  10   27.70    2.50   1
   1   7  -9  203.60    4.90   1
  -1  -7   9  206.40    6.10   1
   1   7  -8  150.00    3.90   1
  -1  -7   8  164.30    4.50   1
   1   7  -7   92.10    2.70   1
  -1  -7   7   96.80    2.60   1
   1   7  -6  343.10    5.70   1
  -1  -7   6  352.80    5.80   1
   1   7  -5    4.20    0.90   1
  -1  -7   5    4.10    0.50   1
   1   7  -4 1386.20   19.00   1
  -1  -7   4 1349.20   18.00   1
   1   7  -3  837.30    9.80   1
  -1  -7   3  825.70   10.40   1
   1   7  -2  568.90    7.30   1
  -1  -7   2  561.50    6.70   1
   1   7  -1 1165.40   15.70   1
  -1  -7   1 1158.60   13.20   1
   1   7   0  441.00    4.50   1
  -1  -7   0  442.90    5.20   1
   1   7   1  292.60    3.00   1
  -1  -7  -1  285.90    3.70   1
   1   7   2  771.10    7.70   1
  -1  -7  -2  764.30    9.60   1
   1   7   3  343.70    4.80   1
  -1  -7  -3  335.40    4.80   1
   1   7   4  312.80    4.40   1
  -1  -7  -4  306.80    4.20   1
   1   7   5    0.00    0.40   1
  -1  -7  -5    1.30    0.30   1
   1   7   6  260.40    5.00   1
  -1  -7  -6  269.40    4.20   1
   1   7   7    0.20    1.00   1
  -1  -7  -7    0.40    0.70   1
   1   7   8    4.10    1.20   1
  -1  -7  -8    3.40    1.00   1
   1   7   9   14.60    1.70   1
  -1  -7  -9   11.90    1.80   1
   1   7  10   -0.30    1.40   1
  -1  -7 -10    1.70    1.70   1
   1   7  11    4.30    2.40   1
  -1  -7 -11    1.20    2.30   1
   1   8 -11   29.60    3.10   1
  -1  -8  11   30.30    3.40   1
   1   8 -10  131.70    4.10   1
  -1  -8  10  126.50    4.80   1
   1   8  -9  231.70    5.50   1
  -1  -8   9  239.60    6.80   1
   1   8  -8   96.40    3.00   1
  -1  -8   8   95.10    2.70   1
   1   8  -7  214.00    5.40   1
  -1  -8   7  216.60    3.90   1
   1   8  -6   57.90    1.90   1
  -1  -8   6   60.60    1.60   1
   1   8  -5  450.70    7.60   1
  -1  -8   5  446.30    6.70   1
   1   8  -4  610.00    8.90   1
  -1  -8   4  617.70    8.30   1
   1   8  -3 1001.40   11.70   1
  -1  -8   3  973.80   12.40   1
   1   8  -2  782.10    9.90   1
  -1  -8   2  787.20    9.30   1
   1   8  -1  152.70    2.30   1
  -1  -8   1  154.60    2.10   1
   1   8   0   87.40    1.40   1
  -1  -8   0   87.90    1.50   1
   1   8   1  281.30    3.40   1
  -1  -8  -1  282.70    4.00   1
   1   8   2 1163.50   12.00   1
  -1  -8  -2 1155.40   13.50   1
   1   8   3  620.40    7.20   1
  -1  -8  -3  605.30    8.40   1
   1   8   4  913.70   11.60   1
  -1  -8  -4  908.50   11.40   1
   1   8   5   85.40    1.80   1
  -1  -8  -5   84.20    1.60   1
   1   8   6   13.00    1.10   1
  -1  -8  -6   14.40    0.70   1
   1   8   7  291.00    5.90   1
  -1  -8  -7  290.60    5.90   1
   1   8   8   43.00    2.50   1
  -1  -8  -8   43.80    2.50   1
   1   8   9  510.80   10.80   1
  -1  -8  -9  492.50   13.60   1
   1   8  10   18.10    1.90   1
  -1  -8 -10   19.90    2.90   1
   1   8  11   57.70    3.90   1
  -1  -8 -11   49.40    4.00   1
   1   9 -11    2.70    2.60   1
  -1  -9  11    0.90    3.40   1
   1   9 -10    3.50    1.60   1
  -1  -9  10    3.40    2.30   1
   1   9  -9   13.90    1.60   1
  -1  -9   9   14.20    2.40   1
   1   9  -8  119.60    3.50   1
  -1  -9   8  125.40    3.90   1
   1   9  -7   23.00    1.50   1
  -1  -9   7   26.30    1.40   1
   1   9  -6  107.20    2.80   1
  -1  -9   6  108.40    2.70   1
   1   9  -5   21.40    1.10   1
  -1  -9   5   22.70    0.90   1
   1   9  -4    1.60    0.60   1
  -1  -9   4    1.40    0.50   1
   1   9  -3   25.40    0.60   1
  -1  -9   3   26.10    0.70   1
   1   9  -2  103.30    1.80   1
  -1  -9   2  104.90    1.60   1
   1   9  -1  801.60   10.10   1
  -1  -9   1  797.30    9.30   1
   1   9   0   50.70    1.00   1
  -1  -9   0   51.70    1.00   1
   1   9   1 1197.20   13.20   1
  -1  -9  -1 1204.70   15.00   1
   1   9   2   29.50    0.80   1
  -1  -9  -2   30.60    0.90   1
   1   9   3    2.70    0.40   1
  -1  -9  -3    2.10    0.40   1
   1   9   4  603.70    8.20   1
  -1  -9  -4  599.90    8.50   1
   1   9   5    3.90    0.50   1
  -1  -9  -5    2.40    0.50   1
   1   9   6  498.90    9.90   1
  -1  -9  -6  508.00    7.90   1
   1   9   7   71.40    2.40   1
  -1  -9  -7   71.30    2.20   1
   1   9   8  305.50    6.80   1
  -1  -9  -8  318.20    8.90   1
   1   9   9   10.70    1.70   1
  -1  -9  -9   12.10    1.90   1
   1   9  10  261.80    7.10   1
  -1  -9 -10  245.00    9.60   1
   1   9  11   15.10    2.50   1
  -1  -9 -11   14.10    2.70   1
   1  10 -11  146.20    8.00   1
  -1 -10  11  166.20    9.90   1
   1  10 -10  113.80    4.50   1
  -1 -10  10  119.30    5.90   1
   1  10  -9  208.20    5.80   1
  -1 -10   9  215.10    7.50   1
   1  10  -8   95.90    3.70   1
  -1 -10   8  100.20    3.70   1
   1  10  -7  100.50    3.00   1
  -1 -10   7   95.60    3.20   1
   1  10  -6   34.50    1.60   1
  -1 -10   6   32.50    1.60   1
   1  10  -5 1100.60   19.40   1
  -1 -10   5 1121.90   15.80   1
   1  10  -4   20.50    1.20   1
  -1 -10   4   21.70    0.70   1
   1  10  -3  940.30   12.00   1
  -1 -10   3  936.20   11.20   1
   1  10  -2  216.60    3.00   1
  -1 -10   2  215.20    2.80   1
   1  10  -1   29.70    0.80   1
  -1 -10   1   29.90    0.80   1
   1  10   0   14.80    0.50   1
  -1 -10   0   15.50    0.50   1
   1  10   1    1.80    0.30   1
  -1 -10  -1    1.90    0.40   1
   1  10   2  128.60    2.00   1
  -1 -10  -2  122.70    2.50   1
   1  10   3  186.90    3.00   1
  -1 -10  -3  189.90    2.90   1
   1  10   4  452.90    7.60   1
  -1 -10  -4  455.70    6.30   1
   1  10   5  106.60    3.00   1
  -1 -10  -5  106.70    2.80   1
   1  10   6  217.00    4.60   1
  -1 -10  -6  222.80    4.10   1
   1  10   7   18.60    1.80   1
  -1 -10  -7   17.80    1.40   1
   1  10   8    6.50    1.40   1
  -1 -10  -8    5.20    1.40   1
   1  10   9   58.50    3.00   1
  -1 -10  -9   61.10    4.00   1
   1  10  10   12.10    2.10   1
  -1 -10 -10   11.90    2.60   1
   1  10  11   55.30    4.20   1
  -1 -10 -11   56.50    4.60   1
   1  11 -10   50.10    3.60   1
  -1 -11  10   52.60    5.10   1
   1  11  -9   20.40    2.10   1
  -1 -11   9   22.00    2.70   1
   1  11  -8   86.10    3.10   1
  -1 -11   8   80.60    3.30   1
   1  11  -7   28.40    1.80   1
  -1 -11   7   30.30    1.90   1
   1  11  -6  435.40    9.20   1
  -1 -11   6  444.20    9.20   1
   1  11  -5   27.70    1.50   1
  -1 -11   5   29.30    1.10   1
   1  11  -4  461.60    8.60   1
  -1 -11   4  468.20    6.40   1
   1  11  -3  158.80    2.70   1
  -1 -11   3  155.60    2.30   1
   1  11  -2  244.70    3.70   1
  -1 -11   2  242.80    3.10   1
   1  11  -1    2.50    0.40   1
  -1 -11   1    2.70    0.30   1
   1  11   0  342.10    4.80   1
  -1 -11   0  339.80    4.50   1
   1  11   1   41.90    1.00   1
  -1 -11  -1   39.70    1.10   1
   1  11   2    2.00    0.50   1
  -1 -11  -2    2.00    0.50   1
   1  11   3   74.80    1.50   1
  -1 -11  -3   74.70    1.50   1
   1  11   4  279.40    4.70   1
  -1 -11  -4  284.70    4.20   1
   1  11   5  220.60    5.80   1
  -1 -11  -5  221.00    4.00   1
   1  11   6   26.90    1.80   1
  -1 -11  -6   24.40    1.20   1
   1  11   7   14.70    1.60   1
  -1 -11  -7   12.50    1.70   1
   1  11   8    1.50    1.10   1
  -1 -11  -8    0.00    1.30   1
   1  11   9   44.30    2.60   1
  -1 -11  -9   48.50    3.40   1
   1  11  10    7.40    1.90   1
  -1 -11 -10    4.10    2.10   1
   1  12 -10    4.50    2.20   1
  -1 -12  10    7.50    3.00   1
   1  12  -9   70.20    3.90   1
  -1 -12   9   82.50    5.80   1
   1  12  -8  163.70    4.70   1
  -1 -12   8  158.80    4.90   1
   1  12  -7  216.00    5.90   1
  -1 -12   7  218.20    5.60   1
   1  12  -6   32.70    1.90   1
  -1 -12   6   34.10    1.60   1
   1  12  -5  152.10    3.80   1
  -1 -12   5  146.70    3.40   1
   1  12  -4  368.60    6.90   1
  -1 -12   4  370.30    6.60   1
   1  12  -3  965.30   12.80   1
  -1 -12   3  935.90   13.30   1
   1  12  -2  217.50    3.50   1
  -1 -12   2  220.60    3.00   1
   1  12  -1 1624.20   21.90   1
  -1 -12   1 1619.30   18.80   1
   1  12   0  243.40    3.70   1
  -1 -12   0  247.30    3.40   1
   1  12   1  889.70   13.60   1
  -1 -12  -1  889.40   12.50   1
   1  12   2  756.80   10.80   1
  -1 -12  -2  734.50   10.40   1
   1  12   3  735.00   10.30   1
  -1 -12  -3  717.70    9.50   1
   1  12   4  460.70    7.30   1
  -1 -12  -4  463.50    6.60   1
   1  12   5  295.20    5.90   1
  -1 -12  -5  297.60    5.20   1
   1  12   6    6.70    1.50   1
  -1 -12  -6    5.10    0.80   1
   1  12   7  242.00    5.80   1
  -1 -12  -7  246.60    5.70   1
   1  12   8   58.10    2.90   1
  -1 -12  -8   67.80    3.20   1
   1  12   9   43.90    2.80   1
  -1 -12  -9   45.30    2.90   1
   1  12  10    4.50    2.00   1
  -1 -12 -10    6.90    2.40   1
   1  13 -10    8.30    2.90   1
  -1 -13  10    8.10    3.70   1
   1  13  -9   66.80    3.90   1
  -1 -13   9   73.30    5.70   1
   1  13  -8    4.90    1.80   1
  -1 -13   8    4.30    1.60   1
   1  13  -7   15.40    1.50   1
  -1 -13   7   16.10    1.50   1
   1  13  -6    0.50    1.00   1
  -1 -13   6    0.50    0.80   1
   1  13  -5   10.00    1.20   1
  -1 -13   5    8.30    0.90   1
   1  13  -4   25.80    1.20   1
  -1 -13   4   27.30    1.30   1
   1  13  -3   82.90    2.10   1
  -1 -13   3   78.70    2.00   1
   1  13  -2  265.50    4.50   1
  -1 -13   2  272.80    3.80   1
   1  13  -1    1.10    0.50   1
  -1 -13   1    1.80    0.40   1
   1  13   0   -0.10    0.40   1
  -1 -13   0   -0.50    0.40   1
   1  13   1  232.20    3.60   1
  -1 -13  -1  227.80    3.60   1
   1  13   2  566.20    7.90   1
  -1 -13  -2  572.50    8.40   1
   1  13   3  112.10    2.70   1
  -1 -13  -3  118.60    2.30   1
   1  13   4   22.70    1.30   1
  -1 -13  -4   23.60    1.10   1
   1  13   5   10.00    1.10   1
  -1 -13  -5   12.10    0.90   1
   1  13   6  243.90    6.10   1
  -1 -13  -6  246.00    5.40   1
   1  13   7   45.20    2.30   1
  -1 -13  -7   46.30    2.10   1
   1  13   8  385.90    9.00   1
  -1 -13  -8  392.30   10.10   1
   1  13   9  104.50    4.30   1
  -1 -13  -9  113.30    4.90   1
   1  13  10   48.30    3.50   1
  -1 -13 -10   43.20    3.50   1
   1  14 -10   29.80    4.00   1
  -1 -14  10   23.20    4.30   1
   1  14  -9  278.40   10.70   1
  -1 -14   9  294.80   13.50   1
   1  14  -8   65.40    3.40   1
  -1 -14   8   60.60    3.60   1
   1  14  -7  358.20    9.20   1
  -1 -14   7  374.20   10.90   1
   1  14  -6    1.20    0.90   1
  -1 -14   6    0.70    0.90   1
   1  14  -5  144.70    3.40   1
  -1 -14   5  149.20    3.70   1
   1  14  -4   34.50    1.50   1
  -1 -14   4   32.20    1.30   1
   1  14  -3  137.00    2.90   1
  -1 -14   3  134.90    2.80   1
   1  14  -2    2.30    0.70   1
  -1 -14   2    1.40    0.50   1
   1  14  -1   15.60    0.90   1
  -1 -14   1   15.30    0.70   1
   1  14   0   68.00    1.60   1
  -1 -14   0   74.70    1.60   1
   1  14   1    3.60    0.70   1
  -1 -14  -1    3.30    0.60   1
   1  14   2   -0.30    0.60   1
  -1 -14  -2    0.30    0.50   1
   1  14   3   50.30    1.60   1
  -1 -14  -3   52.90    1.60   1
   1  14   4   37.50    1.80   1
  -1 -14  -4   40.70    1.50   1
   1  14   5    2.90    0.90   1
  -1 -14  -5    2.30    0.70   1
   1  14   6  132.60    3.50   1
  -1 -14  -6  132.00    3.40   1
   1  14   7    0.30    1.20   1
  -1 -14  -7   -0.70    1.00   1
   1  14   8    3.50    1.40   1
  -1 -14  -8    2.50    1.50   1
   1  14   9   43.40    2.60   1
  -1 -14  -9   42.90    3.10   1
   1  14  10    1.20    1.70   1
  -1 -14 -10    0.50    2.20   1
   1  15  -9   24.00    3.40   1
  -1 -15   9   36.80    4.60   1
   1  15  -8   46.70    3.30   1
  -1 -15   8   48.90    3.60   1
   1  15  -7   10.80    2.00   1
  -1 -15   7   12.40    1.80   1
   1  15  -6  146.70    4.30   1
  -1 -15   6  146.90    4.10   1
   1  15  -5    5.30    1.10   1
  -1 -15   5    3.60    1.00   1
   1  15  -4   43.10    1.60   1
  -1 -15   4   48.70    1.70   1
   1  15  -3  336.90    5.90   1
  -1 -15   3  341.50    5.60   1
   1  15  -2   -0.20    0.60   1
  -1 -15   2   -0.20    0.50   1
   1  15  -1  509.90    8.80   1
  -1 -15   1  518.90    7.40   1
   1  15   0    9.90    0.70   1
  -1 -15   0    9.00    0.70   1
   1  15   1  514.90    8.00   1
  -1 -15  -1  514.90    8.00   1
   1  15   2    0.00    0.70   1
  -1 -15  -2   -0.70    0.60   1
   1  15   3  302.90    5.50   1
  -1 -15  -3  307.10    6.00   1
   1  15   4   -0.10    0.80   1
  -1 -15  -4    1.10    0.70   1
   1  15   5    0.90    1.00   1
  -1 -15  -5    1.00    0.90   1
   1  15   6   21.80    1.60   1
  -1 -15  -6   22.60    1.60   1
   1  15   7  226.60    5.40   1
  -1 -15  -7  227.00    5.70   1
   1  15   8    6.80    1.60   1
  -1 -15  -8    7.80    1.90   1
   1  15   9  137.10    4.90   1
  -1 -15  -9  139.60    6.00   1
   1  16  -9   17.30    3.40   1
  -1 -16   9   19.00    3.30   1
   1  16  -8   42.00    2.80   1
  -1 -16   8   41.00    2.90   1
   1  16  -7   23.00    2.10   1
  -1 -16   7   23.50    2.20   1
   1  16  -6   16.10    1.80   1
  -1 -16   6   14.70    1.50   1
   1  16  -5  151.30    4.70   1
  -1 -16   5  156.60    4.10   1
   1  16  -4   21.40    1.30   1
  -1 -16   4   23.30    1.30   1
   1  16  -3  461.60    7.90   1
  -1 -16   3  464.80    7.90   1
   1  16  -2   87.80    2.30   1
  -1 -16   2   90.50    2.10   1
   1  16  -1 1549.70   22.30   1
  -1 -16   1 1550.70   20.50   1
   1  16   0  128.20    2.70   1
  -1 -16   0  122.30    2.50   1
   1  16   1 1498.40   21.50   1
  -1 -16  -1 1508.90   23.50   1
   1  16   2   19.90    1.30   1
  -1 -16  -2   18.50    1.20   1
   1  16   3  463.30    8.50   1
  -1 -16  -3  466.40    8.40   1
   1  16   4    0.10    1.00   1
  -1 -16  -4    0.90    0.80   1
   1  16   5  500.20   10.30   1
  -1 -16  -5  512.20    8.90   1
   1  16   6   15.80    1.50   1
  -1 -16  -6   15.30    1.50   1
   1  16   7  101.90    3.80   1
  -1 -16  -7  112.60    3.90   1
   1  16   8   46.30    2.70   1
  -1 -16  -8   45.80    3.00   1
   1  16   9    8.40    2.20   1
  -1 -16  -9    2.80    2.10   1
   1  17  -9    1.00    2.40   1
  -1 -17   9   -0.70    2.80   1
   1  17  -8   63.90    4.10   1
  -1 -17   8   60.10    3.60   1
   1  17  -7   28.80    2.30   1
  -1 -17   7   31.00    2.50   1
   1  17  -6  112.90    4.00   1
  -1 -17   6  116.30    3.80   1
   1  17  -5  174.90    4.90   1
  -1 -17   5  168.30    4.70   1
   1  17  -4    0.70    1.20   1
  -1 -17   4    1.90    0.90   1
   1  17  -3   53.20    1.90   1
  -1 -17   3   57.70    2.10   1
   1  17  -2    0.10    0.80   1
  -1 -17   2    0.30    0.60   1
   1  17  -1   80.00    2.30   1
  -1 -17   1   84.00    2.10   1
   1  17   0   55.50    2.00   1
  -1 -17   0   59.30    1.70   1
   1  17   1   13.10    1.20   1
  -1 -17  -1   13.90    1.10   1
   1  17   2   36.40    1.60   1
  -1 -17  -2   39.10    1.70   1
   1  17   3  116.60    3.10   1
  -1 -17  -3  116.20    3.20   1
   1  17   4   62.30    2.30   1
  -1 -17  -4   61.50    2.40   1
   1  17   5  144.50    3.90   1
  -1 -17  -5  150.90    3.80   1
   1  17   6   35.70    2.10   1
  -1 -17  -6   35.80    2.20   1
   1  17   7   44.00    2.50   1
  -1 -17  -7   49.50    2.80   1
   1  17   8   24.80    2.20   1
  -1 -17  -8   23.10    2.50   1
   1  17   9   49.10    3.80   1
  -1 -17  -9   41.80    4.30   1
   1  18  -8    1.30    2.70   1
  -1 -18   8    8.40    2.40   1
   1  18  -7  193.50    6.50   1
  -1 -18   7  202.70    7.00   1
   1  18  -6    3.20    1.70   1
  -1 -18   6    3.10    1.20   1
   1  18  -5   98.20    3.60   1
  -1 -18   5   97.10    3.40   1
   1  18  -4   64.80    3.10   1
  -1 -18   4   65.60    2.80   1
   1  18  -3    2.30    1.10   1
  -1 -18   3    2.10    1.00   1
   1  18  -2    0.60    1.10   1
  -1 -18   2    0.00    0.80   1
   1  18  -1   13.50    1.20   1
  -1 -18   1   13.10    1.00   1
   1  18   0   16.10    1.70   1
  -1 -18   0   17.30    1.30   1
   1  18   1   15.30    1.10   1
  -1 -18  -1   17.60    1.40   1
   1  18   2   -0.20    0.90   1
  -1 -18  -2    0.20    0.90   1
   1  18   3    1.30    1.10   1
  -1 -18  -3    1.70    1.00   1
   1  18   4   29.10    1.90   1
  -1 -18  -4   26.00    1.70   1
   1  18   5    7.20    1.40   1
  -1 -18  -5    6.30    1.20   1
   1  18   6   18.90    1.70   1
  -1 -18  -6   15.50    1.80   1
   1  18   7    6.30    2.00   1
  -1 -18  -7    5.10    1.70   1
   1  18   8    6.10    2.00   1
  -1 -18  -8    9.00    2.40   1
   1  19  -8    7.10    2.40   1
  -1 -19   8    4.40    3.50   1
   1  19  -7   61.40    3.90   1
  -1 -19   7   66.30    4.00   1
   1  19  -6   17.40    2.20   1
  -1 -19   6   17.00    2.40   1
   1  19  -5   23.90    2.10   1
  -1 -19   5   25.10    1.90   1
   1  19  -4    0.10    1.40   1
  -1 -19   4    3.00    1.20   1
   1  19  -3   24.00    1.80   1
  -1 -19   3   27.10    2.40   1
   1  19  -2    3.80    1.30   1
  -1 -19   2    5.10    1.40   1
   1  19  -1    1.80    1.30   1
  -1 -19   1    3.10    1.30   1
   1  19   0   28.30    1.80   1
  -1 -19   0   32.90    2.10   1
   1  19   1   46.30    2.20   1
  -1 -19  -1   51.30    2.00   1
   1  19   2    7.60    1.30   1
  -1 -19  -2    5.00    1.10   1
   1  19   3   14.20    1.50   1
  -1 -19  -3   17.60    1.50   1
   1  19   4  134.50    3.80   1
  -1 -19  -4  133.10    4.10   1
   1  19   5   64.90    2.80   1
  -1 -19  -5   62.50    2.90   1
   1  19   6   66.10    2.90   1
  -1 -19  -6   66.70    3.50   1
   1  19   7  135.40    5.30   1
  -1 -19  -7  124.10    5.60   1
   1  19   8    4.60    2.40   1
  -1 -19  -8    1.60    2.50   1
   1  20  -7   37.50    3.50   1
  -1 -20   7   34.60    3.90   1
   1  20  -6    9.50    2.00   1
  -1 -20   6    8.40    2.30   1
   1  20  -5  126.40    4.60   1
  -1 -20   5  125.70    5.70   1
   1  20  -4   20.90    2.20   1
  -1 -20   4   23.40    2.70   1
   1  20  -3  347.40    9.00   1
  -1 -20   3  334.80   10.30   1
   1  20  -2    4.20    1.60   1
  -1 -20   2    5.20    1.80   1
   1  20  -1  405.50    9.50   1
  -1 -20   1  393.00    9.30   1
   1  20   0   14.30    1.70   1
  -1 -20   0   14.10    1.60   1
   1  20   1  426.70    9.20   1
  -1 -20  -1  441.50    9.20   1
   1  20   2   51.70    2.50   1
  -1 -20  -2   52.00    2.50   1
   1  20   3  553.90   11.60   1
  -1 -20  -3  550.60   11.40   1
   1  20   4   22.50    1.90   1
  -1 -20  -4   25.10    1.80   1
   1  20   5  176.60    5.10   1
  -1 -20  -5  174.60    5.60   1
   1  20   6   19.90    2.40   1
  -1 -20  -6   13.60    3.30   1
   1  20   7   34.30    2.80   1
  -1 -20  -7   22.90    3.30   1
   1  21  -6   48.50    4.40   1
  -1 -21   6   41.80    4.70   1
   1  21  -5   53.30    4.10   1
  -1 -21   5   48.50    3.80   1
   1  21  -4   72.30    3.90   1
  -1 -21   4   75.40    4.30   1
   1  21  -3   88.00    4.10   1
  -1 -21   3   90.00    4.70   1
   1  21  -2  216.10    6.80   1
  -1 -21   2  206.70    7.30   1
   1  21  -1   12.90    1.70   1
  -1 -21   1    7.50    1.50   1
   1  21   0   67.10    2.90   1
  -1 -21   0   69.20    3.20   1
   1  21   1   24.50    2.20   1
  -1 -21  -1   24.80    2.00   1
   1  21   2   -0.10    1.40   1
  -1 -21  -2   -1.30    1.40   1
   1  21   3    2.50    1.60   1
  -1 -21  -3    3.00    1.50   1
   1  21   4    3.70    1.50   1
  -1 -21  -4    0.00    1.30   1
   1  21   5   77.30    4.20   1
  -1 -21  -5   71.70    4.50   1
   1  21   6    3.30    1.80   1
  -1 -21  -6   -0.80    2.30   1
   1  22  -6    0.50    3.50   1
  -1 -22   6    0.20    3.90   1
   1  22  -5  111.90    5.60   1
  -1 -22   5  100.50    5.80   1
   1  22  -4   51.70    3.50   1
  -1 -22   4   42.80    3.60   1
   1  22  -3   29.80    2.80   1
  -1 -22   3   27.30    2.80   1
   1  22  -2   20.10    2.20   1
  -1 -22   2   20.20    2.60   1
   1  22  -1    2.60    1.50   1
  -1 -22   1    3.10    1.70   1
   1  22   0    0.50    1.40   1
  -1 -22   0   -0.60    1.30   1
   1  22   1    0.90    1.50   1
  -1 -22  -1   -0.50    1.30   1
   1  22   2   79.00    3.90   1
  -1 -22  -2   78.40    3.60   1
   1  22   3    1.20    1.70   1
  -1 -22  -3    1.20    1.70   1
   1  22   4   91.60    5.50   1
  -1 -22  -4   85.10    4.70   1
   1  22   5   16.00    3.30   1
  -1 -22  -5   12.50    3.10   1
   1  22   6   -2.80    2.40   1
  -1 -22  -6    2.60    2.70   1
   1  23  -5   36.20    4.50   1
  -1 -23   5   36.20    4.70   1
   1  23  -4   16.70    2.70   1
  -1 -23   4   20.40    3.00   1
   1  23  -3   17.40    2.50   1
  -1 -23   3   11.60    2.80   1
   1  23  -2   13.70    2.50   1
  -1 -23   2   15.00    2.50   1
   1  23  -1   40.00    2.80   1
  -1 -23   1   39.50    3.50   1
   1  23   0   -1.10    1.60   1
  -1 -23   0   -0.10    1.90   1
   1  23   1    8.40    2.10   1
  -1 -23  -1    8.30    2.10   1
   1  23   2    0.70    2.30   1
  -1 -23  -2    1.60    1.80   1
   1  23   3    5.30    2.40   1
  -1 -23  -3    0.80    2.80   1
   1  23   4  125.20    6.70   1
  -1 -23  -4  133.20    8.20   1
   1  23   5   97.80    6.20   1
  -1 -23  -5   70.20    8.40   1
   1  24  -4    0.30    3.20   1
  -1 -24   4    2.00    3.80   1
   1  24  -3   50.90    3.80   1
  -1 -24   3   52.80    4.20   1
   1  24  -2   56.00    3.60   1
  -1 -24   2   49.70    4.20   1
   1  24  -1   49.20    3.70   1
  -1 -24   1   56.00    4.30   1
   1  24   0   52.30    3.70   1
  -1 -24   0   50.70    3.90   1
   1  24   1   99.00    5.20   1
  -1 -24  -1  105.00    7.00   1
   1  24   2   39.80    3.90   1
  -1 -24  -2   45.80    4.50   1
   1  24   3   70.80    5.10   1
  -1 -24  -3   81.20    6.50   1
   1  24   4    5.10    3.10   1
   1  25  -2  122.10    6.00   1
  -1 -25   2  127.80   12.30   1
   1  25  -1    3.80    2.50   1
  -1 -25   1    8.30    3.60   1
   1  25   0   60.90    4.10   1
  -1 -25   0   58.80    5.40   1
   1  25   1   -2.60    2.30   1
  -1 -25  -1    0.30    2.60   1
   1  25   2   12.50    3.00   1
  -1 -25  -2   17.30    4.80   1
   2   0 -11    3.20    1.90   1
   2   0 -10   -1.00    2.40   1
   2   0  -9    1.20    1.30   1
   2   0  -8  127.40    4.30   1
   2   0  -7   -0.20    0.50   1
   2   0  -6    7.50    0.70   1
   2   0  -5    0.10    0.40   1
   2   0  -4  542.10    6.40   1
   2   0  -3   -0.10    0.20   1
   2   0  -2   78.70    1.00   1
   2   0  -1    0.40    0.20   1
   2   0   0 5931.50   57.90   1
   2   0   1    0.10    0.10   1
   2   0   2  103.60    1.40   1
   2   0   3    0.40    0.30   1
   2   0   4    5.60    0.40   1
   2   0   5    0.40    0.30   1
   2   0   6 1020.40   14.40   1
   2   0   7   -0.20    0.80   1
   2   0   8    6.20    1.10   1
   2   0   9    0.30    1.10   1
   2   0  10   28.90    2.20   1
   2   0  11   -2.00    1.60   1
   2   1 -11    7.50    1.90   1
  -2  -1  11   10.80    2.10   1
   2   1 -10   -1.00    1.90   1
  -2  -1  10   -0.70    1.90   1
   2   1  -9   81.20    3.20   1
  -2  -1   9   83.10    3.80   1
   2   1  -8    0.80    0.90   1
  -2  -1   8    2.10    1.20   1
   2   1  -7  733.10   10.30   1
  -2  -1   7  753.90   11.10   1
   2   1  -6  327.80    5.20   1
  -2  -1   6  329.10    4.90   1
   2   1  -5  251.80    4.40   1
  -2  -1   5  243.40    3.60   1
   2   1  -4  749.10    8.50   1
  -2  -1   4  768.70    8.40   1
   2   1  -3  170.00    1.90   1
  -2  -1   3  173.50    2.20   1
   2   1  -2  510.90    4.50   1
  -2  -1   2  509.30    5.80   1
   2   1  -1  138.80    1.40   1
  -2  -1   1  138.10    1.50   1
   2   1   0    6.40    0.20   1
  -2  -1   0    5.90    0.20   1
   2   1   1   63.60    0.80   1
  -2  -1  -1   63.20    1.00   1
   2   1   2  458.20    4.80   1
  -2  -1  -2  449.30    4.50   1
   2   1   3  266.40    3.70   1
  -2  -1  -3  270.30    3.70   1
   2   1   4    9.90    0.50   1
  -2  -1  -4   10.70    0.50   1
   2   1   5  642.00    9.00   1
  -2  -1  -5  637.60    9.20   1
   2   1   6  439.50    6.70   1
  -2  -1  -6  440.20    6.70   1
   2   1   7  208.10    4.40   1
  -2  -1  -7  211.00    4.40   1
   2   1   8  825.40   14.00   1
  -2  -1  -8  825.50   14.40   1
   2   1   9  245.00    5.90   1
  -2  -1  -9  247.70    6.00   1
   2   1  10  111.40    4.10   1
  -2  -1 -10  104.10    3.80   1
   2   1  11  110.80    4.70   1
  -2  -1 -11  106.70    4.50   1
   2   2 -11   58.70    3.70   1
  -2  -2  11   55.80    3.20   1
   2   2 -10  485.50   12.10   1
  -2  -2  10  490.80   14.20   1
   2   2  -9   60.60    2.60   1
  -2  -2   9   56.90    2.80   1
   2   2  -8  884.20   15.10   1
  -2  -2   8  882.40   16.60   1
   2   2  -7    0.30    0.40   1
  -2  -2   7    0.50    0.80   1
   2   2  -6  911.60   11.90   1
  -2  -2   6  901.60   12.80   1
   2   2  -5   72.50    1.50   1
  -2  -2   5   77.50    1.50   1
   2   2  -4  157.60    2.10   1
  -2  -2   4  157.50    2.20   1
   2   2  -3   21.10    0.50   1
  -2  -2   3   21.00    0.60   1
   2   2  -2  364.10    3.90   1
  -2  -2   2  360.50    4.20   1
   2   2  -1  114.50    1.50   1
  -2  -2   1  113.90    1.40   1
   2   2   0    9.30    0.30   1
  -2  -2   0   10.10    0.30   1
   2   2   1  944.30    7.70   1
  -2  -2  -1  935.90    9.70   1
   2   2   2  542.90    5.60   1
  -2  -2  -2  537.40    5.50   1
   2   2   3   26.10    0.70   1
  -2  -2  -3   25.80    0.70   1
   2   2   4   12.90    0.60   1
  -2  -2  -4   13.70    0.60   1
   2   2   5  101.80    2.00   1
  -2  -2  -5  101.50    2.00   1
   2   2   6    1.60    0.80   1
  -2  -2  -6    3.00    0.50   1
   2   2   7   40.10    1.40   1
  -2  -2  -7   40.90    1.70   1
   2   2   8   23.80    1.60   1
  -2  -2  -8   27.00    1.60   1
   2   2   9   13.10    1.60   1
  -2  -2  -9    9.90    1.40   1
   2   2  10   20.30    2.10   1
  -2  -2 -10   22.60    2.00   1
   2   2  11    8.20    2.00   1
  -2  -2 -11   10.50    1.90   1
   2   3 -11   26.40    3.20   1
  -2  -3  11   25.00    2.50   1
   2   3 -10   60.40    3.10   1
  -2  -3  10   63.80    3.70   1
   2   3  -9  227.00    5.60   1
  -2  -3   9  221.30    6.20   1
   2   3  -8   15.80    1.40   1
  -2  -3   8   18.70    1.60   1
   2   3  -7   26.20    1.10   1
  -2  -3   7   30.20    1.50   1
   2   3  -6   98.20    1.90   1
  -2  -3   6   93.10    2.00   1
   2   3  -5  219.70    3.10   1
  -2  -3   5  222.70    3.30   1
   2   3  -4  782.40   10.10   1
  -2  -3   4  790.20    9.00   1
   2   3  -3  193.00    2.60   1
  -2  -3   3  193.00    2.40   1
   2   3  -2  130.60    1.70   1
  -2  -3   2  125.50    1.80   1
   2   3  -1   10.00    0.20   1
  -2  -3   1    9.80    0.30   1
   2   3   0 2511.60   24.00   1
  -2  -3   0 2450.90   21.40   1
   2   3   1  171.70    1.60   1
  -2  -3  -1  168.40    2.10   1
   2   3   2   40.70    0.70   1
  -2  -3  -2   41.10    0.70   1
   2   3   3  393.00    5.70   1
  -2  -3  -3  387.10    4.80   1
   2   3   4   13.20    0.60   1
  -2  -3  -4   13.10    0.50   1
   2   3   5  748.50   10.60   1
  -2  -3  -5  749.20    9.80   1
   2   3   6  275.20    5.10   1
  -2  -3  -6  275.60    4.30   1
   2   3   7  961.30   15.60   1
  -2  -3  -7  971.40   14.60   1
   2   3   8  207.60    4.80   1
  -2  -3  -8  222.50    4.50   1
   2   3   9  348.80    7.80   1
  -2  -3  -9  357.30    7.90   1
   2   3  10   83.10    3.50   1
  -2  -3 -10   80.40    3.20   1
   2   3  11  101.50    4.50   1
  -2  -3 -11  103.30    4.30   1
   2   4 -11    0.20    1.90   1
  -2  -4  11   -0.10    1.80   1
   2   4 -10    3.40    1.50   1
  -2  -4  10    0.80    1.30   1
   2   4  -9    3.70    1.20   1
  -2  -4   9    5.50    1.30   1
   2   4  -8    8.10    1.20   1
  -2  -4   8    5.40    1.00   1
   2   4  -7   79.40    1.90   1
  -2  -4   7   82.00    2.20   1
   2   4  -6   42.60    1.10   1
  -2  -4   6   43.20    1.30   1
   2   4  -5  100.30    1.80   1
  -2  -4   5  101.20    1.80   1
   2   4  -4   14.40    0.60   1
  -2  -4   4   14.90    0.50   1
   2   4  -3   42.70    0.80   1
  -2  -4   3   41.50    0.80   1
   2   4  -2  716.40   10.50   1
  -2  -4   2  717.30    9.10   1
   2   4  -1  991.50   11.60   1
  -2  -4   1  968.50   10.30   1
   2   4   0  278.10    2.80   1
  -2  -4   0  273.10    2.80   1
   2   4   1 2708.40   20.70   1
  -2  -4  -1 2638.10   26.60   1
   2   4   2   59.70    0.90   1
  -2  -4  -2   61.20    0.90   1
   2   4   3 1473.50   17.00   1
  -2  -4  -3 1432.80   15.40   1
   2   4   4  615.30    8.10   1
  -2  -4  -4  602.80    7.90   1
   2   4   5  117.40    3.40   1
  -2  -4  -5  116.20    2.10   1
   2   4   6  112.90    2.80   1
  -2  -4  -6  115.50    2.20   1
   2   4   7    3.60    1.00   1
  -2  -4  -7    3.00    0.70   1
   2   4   8   20.10    1.60   1
  -2  -4  -8   19.60    1.40   1
   2   4   9   20.60    1.90   1
  -2  -4  -9   21.10    1.70   1
   2   4  10    3.10    1.60   1
  -2  -4 -10    5.10    1.50   1
   2   4  11   18.10    2.50   1
  -2  -4 -11   18.00    2.60   1
   2   5 -11   46.20    3.50   1
  -2  -5  11   48.70    4.00   1
   2   5 -10    6.70    1.90   1
  -2  -5  10    4.60    1.80   1
   2   5  -9   94.30    3.30   1
  -2  -5   9   95.10    3.30   1
   2   5  -8   74.00    2.30   1
  -2  -5   8   80.00    2.60   1
   2   5  -7  276.40    4.60   1
  -2  -5   7  276.70    5.00   1
   2   5  -6    4.60    0.50   1
  -2  -5   6    2.70    0.70   1
   2   5  -5  987.70   12.80   1
  -2  -5   5  981.40   12.60   1
   2   5  -4  277.90    3.90   1
  -2  -5   4  280.60    3.50   1
   2   5  -3 1247.80   15.20   1
  -2  -5   3 1259.00   15.50   1
   2   5  -2 1616.40   23.30   1
  -2  -5   2 1645.10   18.80   1
   2   5  -1  630.10   10.70   1
  -2  -5   1  626.80    7.60   1
   2   5   0  142.60    1.80   1
  -2  -5   0  144.00    1.80   1
   2   5   1  705.40    6.80   1
  -2  -5  -1  693.60    8.70   1
   2   5   2    2.60    0.20   1
  -2  -5  -2    2.60    0.30   1
   2   5   3  829.60    9.40   1
  -2  -5  -3  807.10    8.60   1
   2   5   4  226.20    3.70   1
  -2  -5  -4  230.60    3.40   1
   2   5   5   52.40    1.90   1
  -2  -5  -5   51.20    1.40   1
   2   5   6  460.30    8.00   1
  -2  -5  -6  482.50    7.10   1
   2   5   7    7.30    1.20   1
  -2  -5  -7    7.80    1.00   1
   2   5   8  216.60    5.00   1
  -2  -5  -8  210.20    5.00   1
   2   5   9   30.20    2.20   1
  -2  -5  -9   27.00    1.80   1
   2   5  10  135.80    4.70   1
  -2  -5 -10  139.60    4.50   1
   2   5  11   41.80    3.00   1
  -2  -5 -11   44.60    3.40   1
   2   6 -11  159.50    7.70   1
  -2  -6  11  150.10    9.20   1
   2   6 -10  169.10    5.90   1
  -2  -6  10  179.20    7.10   1
   2   6  -9  358.20    7.40   1
  -2  -6   9  363.50    8.90   1
   2   6  -8  217.10    4.70   1
  -2  -6   8  228.30    5.90   1
   2   6  -7    0.10    0.80   1
  -2  -6   7    1.50    0.90   1
   2   6  -6  945.70   13.40   1
  -2  -6   6  940.30   13.60   1
   2   6  -5    0.30    0.40   1
  -2  -6   5    1.80    0.60   1
   2   6  -4 1289.70   16.10   1
  -2  -6   4 1272.90   14.10   1
   2   6  -3    4.20    0.40   1
  -2  -6   3    5.20    0.40   1
   2   6  -2   42.40    1.10   1
  -2  -6   2   40.80    1.00   1
   2   6  -1  919.30   21.60   1
  -2  -6   1  937.80   11.90   1
   2   6   0  228.60    2.90   1
  -2  -6   0  229.10    2.80   1
   2   6   1 1172.60   13.40   1
  -2  -6  -1 1138.60   14.00   1
   2   6   2  655.10    6.80   1
  -2  -6  -2  640.70    6.90   1
   2   6   3  639.60    7.00   1
  -2  -6  -3  620.80    7.40   1
   2   6   4  152.90    2.70   1
  -2  -6  -4  150.80    2.30   1
   2   6   5  340.60    6.10   1
  -2  -6  -5  352.80    5.50   1
   2   6   6   13.40    1.10   1
  -2  -6  -6   13.00    0.70   1
   2   6   7   35.50    1.70   1
  -2  -6  -7   37.90    1.30   1
   2   6   8   93.70    3.10   1
  -2  -6  -8   94.40    3.00   1
   2   6   9    8.60    1.60   1
  -2  -6  -9   10.30    1.50   1
   2   6  10   95.90    4.00   1
  -2  -6 -10   98.30    4.40   1
   2   6  11    1.90    2.40   1
  -2  -6 -11    2.40    2.40   1
   2   7 -11  145.30    7.40   1
  -2  -7  11  162.20    9.60   1
   2   7 -10   11.40    1.90   1
  -2  -7  10    7.50    2.20   1
   2   7  -9    7.90    1.30   1
  -2  -7   9    5.10    1.50   1
   2   7  -8    2.70    1.00   1
  -2  -7   8    1.30    1.10   1
   2   7  -7  147.70    3.70   1
  -2  -7   7  151.50    3.60   1
   2   7  -6   -0.20    0.60   1
  -2  -7   6   -0.50    0.60   1
   2   7  -5    3.20    0.40   1
  -2  -7   5    4.10    0.60   1
   2   7  -4   13.10    0.70   1
  -2  -7   4   13.00    0.60   1
   2   7  -3  111.20    2.00   1
  -2  -7   3  112.70    1.90   1
   2   7  -2  324.70    5.30   1
  -2  -7   2  320.00    4.50   1
   2   7  -1  109.30    3.60   1
  -2  -7   1  113.00    1.90   1
   2   7   0  217.30    2.80   1
  -2  -7   0  216.30    3.30   1
   2   7   1    0.90    0.30   1
  -2  -7  -1    1.70    0.30   1
   2   7   2   91.70    1.30   1
  -2  -7  -2   90.20    1.50   1
   2   7   3  445.20    5.60   1
  -2  -7  -3  442.50    5.60   1
   2   7   4  420.90    6.50   1
  -2  -7  -4  414.30    5.30   1
   2   7   5 1140.00   17.50   1
  -2  -7  -5 1176.10   16.40   1
   2   7   6    0.60    1.00   1
  -2  -7  -6    2.40    0.60   1
   2   7   7  259.00    5.50   1
  -2  -7  -7  264.90    5.10   1
   2   7   8    4.40    1.10   1
  -2  -7  -8    4.00    1.00   1
   2   7   9  280.60    6.30   1
  -2  -7  -9  286.00    7.70   1
   2   7  10   61.80    3.30   1
  -2  -7 -10   69.50    3.90   1
   2   7  11  316.50    9.60   1
  -2  -7 -11  315.70   15.00   1
   2   8 -11   43.20    4.30   1
  -2  -8  11   32.50    4.40   1
   2   8 -10   40.00    4.30   1
  -2  -8  10   36.10    4.80   1
   2   8  -9   46.70    2.60   1
  -2  -8   9   46.50    3.20   1
   2   8  -8   15.20    1.40   1
  -2  -8   8   15.30    1.50   1
   2   8  -7   -0.10    1.00   1
  -2  -8   7   -0.10    0.90   1
   2   8  -6   28.60    1.20   1
  -2  -8   6   29.60    1.20   1
   2   8  -5    4.20    0.80   1
  -2  -8   5    3.20    0.60   1
   2   8  -4 1098.70   13.90   1
  -2  -8   4 1095.60   15.00   1
   2   8  -3  136.00    2.10   1
  -2  -8   3  133.40    2.10   1
   2   8  -2  128.90    2.80   1
  -2  -8   2  129.80    2.20   1
   2   8  -1   51.50    1.50   1
  -2  -8   1   54.50    1.20   1
   2   8   0  251.20    3.80   1
  -2  -8   0  248.60    3.50   1
   2   8   1   94.60    1.50   1
  -2  -8  -1   94.30    1.60   1
   2   8   2  136.10    2.00   1
  -2  -8  -2  134.70    2.20   1
   2   8   3 1011.00   12.10   1
  -2  -8  -3  995.30   13.60   1
   2   8   4  159.50    2.70   1
  -2  -8  -4  155.00    2.80   1
   2   8   5   18.60    1.20   1
  -2  -8  -5   21.60    0.80   1
   2   8   6    7.10    1.20   1
  -2  -8  -6    6.80    0.60   1
   2   8   7   10.20    1.30   1
  -2  -8  -7   12.00    1.00   1
   2   8   8   54.00    2.80   1
  -2  -8  -8   51.10    3.10   1
   2   8   9    7.90    1.70   1
  -2  -8  -9    8.30    1.70   1
   2   8  10   38.10    2.80   1
  -2  -8 -10   40.00    3.50   1
   2   8  11   21.30    2.70   1
  -2  -8 -11   26.20    4.40   1
   2   9 -11   24.30    3.60   1
  -2  -9  11   20.40    4.00   1
   2   9 -10    2.90    2.30   1
  -2  -9  10   -0.10    2.70   1
   2   9  -9  201.30    7.60   1
  -2  -9   9  193.00    8.60   1
   2   9  -8   35.40    2.00   1
  -2  -9   8   40.40    2.60   1
   2   9  -7  289.70    6.10   1
  -2  -9   7  280.50    5.90   1
   2   9  -6    3.50    0.80   1
  -2  -9   6    3.20    0.70   1
   2   9  -5  614.90   10.40   1
  -2  -9   5  616.30    9.30   1
   2   9  -4   43.60    1.00   1
  -2  -9   4   43.90    1.10   1
   2   9  -3 1887.30   23.10   1
  -2  -9   3 1882.30   23.30   1
   2   9  -2   62.60    1.20   1
  -2  -9   2   65.00    1.20   1
   2   9  -1 2033.70   32.70   1
  -2  -9   1 2064.30   25.20   1
   2   9   0   57.70    1.20   1
  -2  -9   0   58.70    1.20   1
   2   9   1 1959.40   22.70   1
  -2  -9  -1 1924.90   23.60   1
   2   9   2  100.90    1.70   1
  -2  -9  -2  101.00    2.00   1
   2   9   3   99.60    1.80   1
  -2  -9  -3   99.50    2.00   1
   2   9   4    0.40    0.40   1
  -2  -9  -4    0.10    0.40   1
   2   9   5   63.20    2.10   1
  -2  -9  -5   60.70    1.50   1
   2   9   6   14.70    1.40   1
  -2  -9  -6   16.50    0.90   1
   2   9   7   31.80    1.90   1
  -2  -9  -7   32.30    1.80   1
   2   9   8   21.80    2.10   1
  -2  -9  -8   24.10    2.80   1
   2   9   9   -1.30    1.30   1
  -2  -9  -9    2.10    1.60   1
   2   9  10   -0.30    1.50   1
  -2  -9 -10   -0.90    1.90   1
   2   9  11    2.80    2.30   1
  -2  -9 -11    2.40    3.60   1
   2  10 -10   19.00    2.60   1
  -2 -10  10   19.90    3.50   1
   2  10  -9  159.90    5.70   1
  -2 -10   9  158.20    7.80   1
   2  10  -8   96.40    3.80   1
  -2 -10   8   96.40    4.20   1
   2  10  -7  129.50    3.60   1
  -2 -10   7  124.60    3.60   1
   2  10  -6   56.30    2.50   1
  -2 -10   6   61.20    2.00   1
   2  10  -5    0.10    0.60   1
  -2 -10   5    0.20    0.60   1
   2  10  -4  295.30    4.10   1
  -2 -10   4  290.70    4.50   1
   2  10  -3   11.70    0.50   1
  -2 -10   3   14.00    0.60   1
   2  10  -2 1190.60   16.20   1
  -2 -10   2 1210.50   15.40   1
   2  10  -1  158.60    2.90   1
  -2 -10   1  156.80    2.60   1
   2  10   0  344.80    4.80   1
  -2 -10   0  345.60    5.00   1
   2  10   1 1144.70   12.80   1
  -2 -10  -1 1136.20   15.60   1
   2  10   2  419.60    6.30   1
  -2 -10  -2  414.90    6.90   1
   2  10   3 1330.30   15.60   1
  -2 -10  -3 1316.10   18.10   1
   2  10   4  270.10    4.20   1
  -2 -10  -4  270.80    4.50   1
   2  10   5  261.90    4.70   1
  -2 -10  -5  260.30    4.20   1
   2  10   6   35.80    2.00   1
  -2 -10  -6   37.80    1.60   1
   2  10   7   37.90    1.90   1
  -2 -10  -7   42.00    1.90   1
   2  10   8  224.30    5.80   1
  -2 -10  -8  225.00    7.20   1
   2  10   9    5.90    1.70   1
  -2 -10  -9    8.10    2.00   1
   2  10  10   22.00    2.30   1
  -2 -10 -10   21.50    2.80   1
   2  11 -10   12.70    2.40   1
  -2 -11  10   17.80    3.40   1
   2  11  -9    1.40    1.80   1
  -2 -11   9    1.40    2.10   1
   2  11  -8   27.80    2.60   1
  -2 -11   8   28.00    2.50   1
   2  11  -7    2.90    1.30   1
  -2 -11   7    2.10    1.10   1
   2  11  -6   17.80    2.20   1
  -2 -11   6   19.30    1.10   1
   2  11  -5  115.90    3.10   1
  -2 -11   5  114.50    2.90   1
   2  11  -4  688.60   10.40   1
  -2 -11   4  687.60   10.10   1
   2  11  -3   -0.10    0.30   1
  -2 -11   3    0.50    0.30   1
   2  11  -2  294.40    4.60   1
  -2 -11   2  295.10    4.30   1
   2  11  -1   67.10    1.70   1
  -2 -11   1   69.00    1.50   1
   2  11   0  138.40    2.50   1
  -2 -11   0  135.40    2.80   1
   2  11   1  632.20    7.40   1
  -2 -11  -1  634.50    9.00   1
   2  11   2  202.90    3.20   1
  -2 -11  -2  207.60    3.90   1
   2  11   3  666.70    8.40   1
  -2 -11  -3  668.40    9.10   1
   2  11   4  166.70    3.60   1
  -2 -11  -4  169.60    3.20   1
   2  11   5  124.80    2.90   1
  -2 -11  -5  125.70    2.50   1
   2  11   6    8.90    1.00   1
  -2 -11  -6    9.80    1.00   1
   2  11   7  258.90    6.80   1
  -2 -11  -7  278.10    6.10   1
   2  11   8   10.10    1.60   1
  -2 -11  -8    3.90    1.40   1
   2  11   9  242.20    6.80   1
  -2 -11  -9  248.10    7.30   1
   2  11  10    2.00    1.90   1
  -2 -11 -10    0.90    2.60   1
   2  12 -10   67.50    4.60   1
  -2 -12  10   73.80    6.30   1
   2  12  -9   26.10    3.20   1
  -2 -12   9   24.70    3.90   1
   2  12  -8  103.40    4.80   1
  -2 -12   8  105.50    4.70   1
   2  12  -7   17.00    1.80   1
  -2 -12   7   20.40    1.90   1
   2  12  -6   26.70    2.10   1
  -2 -12   6   22.90    1.70   1
   2  12  -5   25.60    1.50   1
  -2 -12   5   24.70    1.10   1
   2  12  -4   39.10    1.50   1
  -2 -12   4   41.70    1.30   1
   2  12  -3  132.60    2.70   1
  -2 -12   3  129.20    2.80   1
   2  12  -2    1.90    0.40   1
  -2 -12   2    3.10    0.50   1
   2  12  -1  260.60    4.60   1
  -2 -12   1  264.30    4.40   1
   2  12   0    3.20    0.40   1
  -2 -12   0    3.00    0.50   1
   2  12   1   90.40    1.70   1
  -2 -12  -1   97.40    2.10   1
   2  12   2   56.40    1.20   1
  -2 -12  -2   54.80    1.60   1
   2  12   3    6.90    0.90   1
  -2 -12  -3    5.70    0.70   1
   2  12   4   10.20    1.00   1
  -2 -12  -4    9.70    0.70   1
   2  12   5  118.70    3.20   1
  -2 -12  -5  117.70    2.70   1
   2  12   6    2.60    1.00   1
  -2 -12  -6    0.60    0.90   1
   2  12   7   48.00    2.10   1
  -2 -12  -7   43.60    2.30   1
   2  12   8   50.00    2.70   1
  -2 -12  -8   45.10    2.80   1
   2  12   9   26.80    2.20   1
  -2 -12  -9   25.30    2.50   1
   2  12  10   37.80    3.10   1
  -2 -12 -10   32.80    3.70   1
   2  13 -10    2.20    2.80   1
  -2 -13  10   -5.00    2.70   1
   2  13  -9   44.80    3.80   1
  -2 -13   9   52.80    4.70   1
   2  13  -8    4.00    2.00   1
  -2 -13   8    5.00    1.70   1
   2  13  -7  497.70   11.60   1
  -2 -13   7  496.80   13.10   1
   2  13  -6   11.70    1.90   1
  -2 -13   6   10.30    1.40   1
   2  13  -5  752.50   17.20   1
  -2 -13   5  722.80   14.20   1
   2  13  -4   84.80    3.20   1
  -2 -13   4   82.30    2.40   1
   2  13  -3  214.60    4.40   1
  -2 -13   3  215.20    3.80   1
   2  13  -2  319.50    5.90   1
  -2 -13   2  321.20    5.40   1
   2  13  -1 1286.50   19.70   1
  -2 -13   1 1311.90   16.60   1
   2  13   0   81.30    1.60   1
  -2 -13   0   76.70    2.30   1
   2  13   1 1069.20   13.80   1
  -2 -13  -1 1068.90   18.60   1
   2  13   2    0.30    0.30   1
  -2 -13  -2   -0.10    0.50   1
   2  13   3    4.00    0.80   1
  -2 -13  -3    3.70    0.70   1
   2  13   4    0.60    0.80   1
  -2 -13  -4    1.10    0.60   1
   2  13   5   64.30    2.60   1
  -2 -13  -5   65.30    2.00   1
   2  13   6   64.30    2.50   1
  -2 -13  -6   59.70    2.10   1
   2  13   7   88.50    3.10   1
  -2 -13  -7   92.00    3.20   1
   2  13   8  101.00    3.50   1
  -2 -13  -8   98.00    4.00   1
   2  13   9    0.40    1.90   1
  -2 -13  -9   -1.60    1.50   1
   2  13  10    3.10    2.20   1
  -2 -13 -10    3.80    3.10   1
   2  14  -9   -0.40    2.50   1
  -2 -14   9    7.00    3.20   1
   2  14  -8    1.90    2.20   1
  -2 -14   8    0.90    2.00   1
   2  14  -7   61.10    3.90   1
  -2 -14   7   59.90    3.50   1
   2  14  -6   28.60    2.10   1
  -2 -14   6   28.90    2.00   1
   2  14  -5   -0.90    1.30   1
  -2 -14   5    1.00    1.10   1
   2  14  -4   98.20    3.20   1
  -2 -14   4   97.00    2.80   1
   2  14  -3   63.80    2.10   1
  -2 -14   3   60.40    2.00   1
   2  14  -2  869.90   12.70   1
  -2 -14   2  886.60   12.20   1
   2  14  -1   18.60    0.90   1
  -2 -14   1   21.10    0.90   1
   2  14   0  818.80   11.30   1
  -2 -14   0  818.00   13.10   1
   2  14   1  213.70    3.60   1
  -2 -14  -1  206.90    4.60   1
   2  14   2  446.20    7.30   1
  -2 -14  -2  457.80    8.10   1
   2  14   3  237.20    4.40   1
  -2 -14  -3  235.50    4.90   1
   2  14   4  780.50   12.30   1
  -2 -14  -4  786.20   12.40   1
   2  14   5  123.10    3.90   1
  -2 -14  -5  123.10    3.10   1
   2  14   6  704.80   12.30   1
  -2 -14  -6  706.50   14.80   1
   2  14   7   22.30    1.80   1
  -2 -14  -7   17.30    1.60   1
   2  14   8   13.90    1.80   1
  -2 -14  -8   12.60    2.10   1
   2  14   9    3.80    1.70   1
  -2 -14  -9    5.20    1.90   1
   2  15  -9   14.90    3.30   1
  -2 -15   9   21.90    4.70   1
   2  15  -8    4.20    2.70   1
  -2 -15   8    3.80    1.90   1
   2  15  -7  129.40    5.70   1
  -2 -15   7  131.00    5.40   1
   2  15  -6  241.40    6.80   1
  -2 -15   6  239.70    6.70   1
   2  15  -5   79.70    2.80   1
  -2 -15   5   78.60    2.80   1
   2  15  -4  286.30    6.20   1
  -2 -15   4  290.60    6.00   1
   2  15  -3    9.80    1.10   1
  -2 -15   3    9.00    1.00   1
   2  15  -2  155.00    3.70   1
  -2 -15   2  157.80    3.60   1
   2  15  -1   79.30    2.10   1
  -2 -15   1   72.70    1.80   1
   2  15   0  192.40    3.80   1
  -2 -15   0  195.00    4.00   1
   2  15   1  243.00    4.60   1
  -2 -15  -1  249.60    5.00   1
   2  15   2    0.00    0.70   1
  -2 -15  -2   -0.70    0.60   1
   2  15   3   70.10    2.10   1
  -2 -15  -3   74.60    2.10   1
   2  15   4    0.70    0.80   1
  -2 -15  -4    1.00    0.80   1
   2  15   5  116.70    3.20   1
  -2 -15  -5  120.20    3.10   1
   2  15   6    1.60    1.00   1
  -2 -15  -6    0.60    1.00   1
   2  15   7  285.10    6.50   1
  -2 -15  -7  282.10    7.10   1
   2  15   8   23.70    2.30   1
  -2 -15  -8   21.20    2.60   1
   2  15   9   48.40    3.40   1
  -2 -15  -9   51.00    4.30   1
   2  16  -9    3.40    3.00   1
  -2 -16   9    5.00    3.00   1
   2  16  -8  149.70    7.30   1
  -2 -16   8  141.50    6.90   1
   2  16  -7    0.00    2.10   1
  -2 -16   7    0.50    1.80   1
   2  16  -6  138.10    4.90   1
  -2 -16   6  127.70    3.90   1
   2  16  -5    0.50    1.10   1
  -2 -16   5    0.00    1.00   1
   2  16  -4   20.90    1.50   1
  -2 -16   4   23.90    1.80   1
   2  16  -3    8.00    1.20   1
  -2 -16   3    6.40    1.10   1
   2  16  -2   36.70    1.70   1
  -2 -16   2   34.00    1.90   1
   2  16  -1   63.00    2.70   1
  -2 -16   1   63.50    2.50   1
   2  16   0    4.70    0.80   1
  -2 -16   0    2.20    0.80   1
   2  16   1    8.50    1.00   1
  -2 -16  -1    9.30    1.00   1
   2  16   2   12.70    1.20   1
  -2 -16  -2   13.80    1.10   1
   2  16   3    0.00    0.80   1
  -2 -16  -3    0.50    0.70   1
   2  16   4   -0.20    1.00   1
  -2 -16  -4    0.00    1.00   1
   2  16   5   15.70    1.50   1
  -2 -16  -5   15.00    1.40   1
   2  16   6   18.60    1.90   1
  -2 -16  -6   20.60    1.70   1
   2  16   7    4.10    1.50   1
  -2 -16  -7    5.10    1.50   1
   2  16   8   15.40    1.90   1
  -2 -16  -8   15.10    2.10   1
   2  16   9   -0.60    2.00   1
  -2 -16  -9   -1.40    3.20   1
   2  17  -8   38.20    3.30   1
  -2 -17   8   37.00    3.50   1
   2  17  -7   63.20    3.90   1
  -2 -17   7   62.40    4.20   1
   2  17  -6   32.10    2.50   1
  -2 -17   6   36.80    2.50   1
   2  17  -5  263.30    6.50   1
  -2 -17   5  262.60    6.50   1
   2  17  -4  145.20    4.70   1
  -2 -17   4  147.60    4.70   1
   2  17  -3  360.40    7.50   1
  -2 -17   3  345.60    9.50   1
   2  17  -2  319.70    6.80   1
  -2 -17   2  325.10    7.40   1
   2  17  -1   22.90    1.50   1
  -2 -17   1   21.20    1.70   1
   2  17   0   21.70    1.70   1
  -2 -17   0   25.50    1.70   1
   2  17   1   61.30    2.10   1
  -2 -17  -1   61.00    1.90   1
   2  17   2   12.70    1.20   1
  -2 -17  -2   14.90    1.20   1
   2  17   3  385.50    7.50   1
  -2 -17  -3  399.20    7.40   1
   2  17   4    4.50    1.30   1
  -2 -17  -4    5.40    1.40   1
   2  17   5  246.20    5.60   1
  -2 -17  -5  250.60    6.20   1
   2  17   6   75.00    2.90   1
  -2 -17  -6   71.70    3.40   1
   2  17   7   53.40    2.70   1
  -2 -17  -7   54.00    3.00   1
   2  17   8  132.60    6.00   1
  -2 -17  -8  126.40    5.70   1
   2  18  -8    1.00    2.40   1
  -2 -18   8   -9.10    3.00   1
   2  18  -7   39.20    3.50   1
  -2 -18   7   44.00    4.00   1
   2  18  -6    5.60    1.90   1
  -2 -18   6    2.00    1.60   1
   2  18  -5    1.60    1.50   1
  -2 -18   5    3.10    1.50   1
   2  18  -4   47.80    2.80   1
  -2 -18   4   52.80    2.80   1
   2  18  -3   46.10    2.20   1
  -2 -18   3   44.50    2.80   1
   2  18  -2  216.10    5.30   1
  -2 -18   2  211.50    5.70   1
   2  18  -1   48.50    2.20   1
  -2 -18   1   45.80    2.30   1
   2  18   0  471.90   10.30   1
  -2 -18   0  483.40    9.40   1
   2  18   1   75.90    2.70   1
  -2 -18  -1   72.50    2.50   1
   2  18   2  652.50   13.70   1
  -2 -18  -2  664.30   12.50   1
   2  18   3   19.10    1.60   1
  -2 -18  -3   17.40    1.50   1
   2  18   4  555.70   10.40   1
  -2 -18  -4  570.80   11.50   1
   2  18   5    2.20    1.30   1
  -2 -18  -5    1.10    1.20   1
   2  18   6  226.40    5.70   1
  -2 -18  -6  226.70    6.80   1
   2  18   7    3.10    1.60   1
  -2 -18  -7    1.00    1.70   1
   2  18   8    3.70    2.00   1
  -2 -18  -8    6.10    3.50   1
   2  19  -7  102.80    6.10   1
  -2 -19   7  102.70    5.80   1
   2  19  -6   56.70    4.20   1
  -2 -19   6   56.70    3.30   1
   2  19  -5   65.30    3.50   1
  -2 -19   5   73.70    3.70   1
   2  19  -4   97.70    3.60   1
  -2 -19   4   94.10    4.50   1
   2  19  -3  157.80    5.30   1
  -2 -19   3  153.40    5.10   1
   2  19  -2   94.50    3.80   1
  -2 -19   2   95.80    3.30   1
   2  19  -1  411.50    8.80   1
  -2 -19   1  409.00    8.70   1
   2  19   0  191.40    5.50   1
  -2 -19   0  197.50    5.10   1
   2  19   1   59.20    2.80   1
  -2 -19  -1   58.90    2.50   1
   2  19   2   37.50    2.10   1
  -2 -19  -2   37.50    2.00   1
   2  19   3    5.80    1.60   1
  -2 -19  -3    7.80    1.50   1
   2  19   4   46.20    2.50   1
  -2 -19  -4   47.40    2.70   1
   2  19   5   84.40    3.20   1
  -2 -19  -5   86.10    3.20   1
   2  19   6   18.00    2.00   1
  -2 -19  -6   16.00    2.30   1
   2  19   7    8.00    2.00   1
  -2 -19  -7   12.50    2.20   1
   2  20  -7    6.10    2.40   1
  -2 -20   7    6.60    2.80   1
   2  20  -6   65.90    4.10   1
  -2 -20   6   57.90    4.30   1
   2  20  -5    5.60    1.80   1
  -2 -20   5    5.00    2.10   1
   2  20  -4   56.40    3.20   1
  -2 -20   4   52.40    3.80   1
   2  20  -3   38.80    2.80   1
  -2 -20   3   33.10    2.70   1
   2  20  -2   11.20    1.80   1
  -2 -20   2   13.90    1.60   1
   2  20  -1    0.80    1.40   1
  -2 -20   1    2.50    1.20   1
   2  20   0    4.10    1.60   1
  -2 -20   0    4.20    1.30   1
   2  20   1    2.30    1.50   1
  -2 -20  -1    4.30    1.30   1
   2  20   2    5.00    1.70   1
  -2 -20  -2    4.10    1.50   1
   2  20   3    1.40    1.90   1
  -2 -20  -3    0.90    1.50   1
   2  20   4   12.20    2.00   1
  -2 -20  -4   14.20    1.90   1
   2  20   5   -1.20    1.70   1
  -2 -20  -5    3.10    2.30   1
   2  20   6    4.40    2.00   1
  -2 -20  -6    4.50    3.20   1
   2  20   7    3.20    2.10   1
  -2 -20  -7   -2.20    4.00   1
   2  21  -6   48.90    4.90   1
  -2 -21   6   45.60    5.00   1
   2  21  -5    0.50    2.40   1
  -2 -21   5    1.90    1.90   1
   2  21  -4   80.60    5.20   1
  -2 -21   4   86.30    5.00   1
   2  21  -3   85.60    4.10   1
  -2 -21   3   91.90    4.80   1
   2  21  -2   35.50    2.80   1
  -2 -21   2   40.20    3.30   1
   2  21  -1   15.70    1.90   1
  -2 -21   1   16.00    2.10   1
   2  21   0   -2.20    1.30   1
  -2 -21   0    2.30    1.60   1
   2  21   1    0.20    1.40   1
  -2 -21  -1   -1.70    1.50   1
   2  21   2    9.20    1.90   1
  -2 -21  -2    9.20    1.80   1
   2  21   3  272.10    8.00   1
  -2 -21  -3  269.90    8.10   1
   2  21   4    8.00    2.20   1
  -2 -21  -4    6.90    1.80   1
   2  21   5  262.60    9.20   1
  -2 -21  -5  268.90   10.70   1
   2  21   6   25.00    2.80   1
  -2 -21  -6   21.40    3.80   1
   2  22  -5   38.40    4.00   1
  -2 -22   5   42.20    3.90   1
   2  22  -4   30.80    3.50   1
  -2 -22   4   37.50    3.70   1
   2  22  -3    2.10    2.30   1
  -2 -22   3    0.70    1.80   1
   2  22  -2   43.40    3.10   1
  -2 -22   2   42.20    3.40   1
   2  22  -1    9.20    1.90   1
  -2 -22   1    9.90    2.20   1
   2  22   0  176.60    5.60   1
  -2 -22   0  175.30    6.10   1
   2  22   1   27.70    2.70   1
  -2 -22  -1   28.50    2.60   1
   2  22   2  175.20    6.60   1
  -2 -22  -2  186.70    6.80   1
   2  22   3  135.70    5.70   1
  -2 -22  -3  134.80    5.50   1
   2  22   4   58.20    3.80   1
  -2 -22  -4   58.80    3.70   1
   2  22   5   48.60    3.60   1
  -2 -22  -5   48.30    5.00   1
   2  23  -4    5.50    3.10   1
  -2 -23   4    8.60    2.70   1
   2  23  -3  215.00    9.80   1
  -2 -23   3  222.80    9.30   1
   2  23  -2   25.40    2.60   1
  -2 -23   2   33.80    3.60   1
   2  23  -1  164.30    6.00   1
  -2 -23   1  163.70    6.40   1
   2  23   0    8.50    2.10   1
  -2 -23   0    9.30    2.10   1
   2  23   1  119.00    5.50   1
  -2 -23  -1  117.20    5.20   1
   2  23   2    5.40    2.10   1
  -2 -23  -2    5.40    1.90   1
   2  23   3   42.70    3.50   1
  -2 -23  -3   37.90    3.10   1
   2  23   4    1.10    2.10   1
  -2 -23  -4    0.30    2.00   1
   2  24  -3    2.60    2.20   1
  -2 -24   3    0.40    5.40   1
   2  24  -2   76.20    4.60   1
  -2 -24   2   76.70    5.10   1
   2  24  -1   16.90    2.40   1
  -2 -24   1   16.70    3.10   1
   2  24   0    1.60    1.90   1
  -2 -24   0   -2.10    2.20   1
   2  24   1   37.50    2.90   1
  -2 -24  -1   39.80    3.10   1
   2  24   2   34.50    3.40   1
  -2 -24  -2   38.10    4.50   1
   2  24   3   50.00    4.50   1
  -2 -24  -3   33.20    4.20   1
   3   0 -11   32.40    3.00   1
   3   0 -10   -1.00    1.60   1
   3   0  -9  138.20    4.70   1
   3   0  -8    1.00    0.90   1
   3   0  -7  663.70   11.30   1
   3   0  -6   -0.10    0.50   1
   3   0  -5    3.80    0.60   1
   3   0  -4    0.00    0.40   1
   3   0  -3  215.10    3.30   1
   3   0  -2    0.00    0.20   1
   3   0  -1   61.10    0.90   1
   3   0   0    0.00    0.20   1
   3   0   1 1015.20   10.80   1
   3   0   2    0.20    0.10   1
   3   0   3  397.00    5.00   1
   3   0   4   -0.20    0.30   1
   3   0   5   17.90    0.70   1
   3   0   6    0.90    0.50   1
   3   0   7  435.90    8.20   1
   3   0   8   -0.30    0.90   1
   3   0   9  138.80    4.90   1
   3   0  10    0.10    2.40   1
   3   0  11    2.00    3.30   1
   3   1 -11    2.60    2.00   1
  -3  -1  11    2.10    2.30   1
   3   1 -10   56.80    3.30   1
  -3  -1  10   55.30    3.20   1
   3   1  -9   44.90    2.60   1
  -3  -1   9   48.80    2.70   1
   3   1  -8  639.10   11.10   1
  -3  -1   8  644.20   12.30   1
   3   1  -7    2.30    0.70   1
  -3  -1   7    4.30    0.80   1
   3   1  -6  500.30    8.60   1
  -3  -1   6  489.80    7.80   1
   3   1  -5 1224.10   19.00   1
  -3  -1   5 1221.30   15.90   1
   3   1  -4  483.30    7.10   1
  -3  -1   4  483.70    7.10   1
   3   1  -3  560.70    7.40   1
  -3  -1   3  561.30    7.30   1
   3   1  -2 1275.80   14.70   1
  -3  -1   2 1258.20   16.90   1
   3   1  -1  239.70    2.80   1
  -3  -1   1  239.10    2.80   1
   3   1   0   21.30    0.40   1
  -3  -1   0   21.10    0.50   1
   3   1   1    5.40    0.20   1
  -3  -1  -1    5.00    0.40   1
   3   1   2    1.40    0.30   1
  -3  -1  -2    2.10    0.40   1
   3   1   3  147.40    2.60   1
  -3  -1  -3  147.10    2.00   1
   3   1   4  404.10    5.20   1
  -3  -1  -4  397.50    5.10   1
   3   1   5   -0.10    0.50   1
  -3  -1  -5    0.50    0.40   1
   3   1   6  268.80    4.80   1
  -3  -1  -6  268.90    4.70   1
   3   1   7  455.80    9.30   1
  -3  -1  -7  460.20    8.40   1
   3   1   8  217.80    5.30   1
  -3  -1  -8  228.30    4.90   1
   3   1   9  164.00    5.40   1
  -3  -1  -9  160.00    4.70   1
   3   1  10   97.30    4.70   1
  -3  -1 -10   93.90    4.50   1
   3   1  11   -0.90    2.50   1
  -3  -1 -11    1.90    2.30   1
   3   2 -11   30.10    3.40   1
  -3  -2  11   31.50    3.10   1
   3   2 -10   21.50    2.70   1
  -3  -2  10   26.30    2.50   1
   3   2  -9   13.10    1.50   1
  -3  -2   9   14.90    1.90   1
   3   2  -8   25.40    1.70   1
  -3  -2   8   23.50    1.40   1
   3   2  -7    0.90    0.80   1
  -3  -2   7   -0.50    0.80   1
   3   2  -6   24.40    1.10   1
  -3  -2   6   25.20    1.10   1
   3   2  -5    3.60    0.60   1
  -3  -2   5    4.80    0.60   1
   3   2  -4   24.60    0.90   1
  -3  -2   4   24.90    0.80   1
   3   2  -3  235.60    3.30   1
  -3  -2   3  232.00    3.80   1
   3   2  -2 1147.30   15.30   1
  -3  -2   2 1173.10   14.60   1
   3   2  -1 1605.10   17.10   1
  -3  -2   1 1627.90   17.40   1
   3   2   0   82.40    1.10   1
  -3  -2   0   80.90    1.10   1
   3   2   1 1511.60   16.10   1
  -3  -2  -1 1492.80   17.20   1
   3   2   2 2549.10   30.60   1
  -3  -2  -2 2512.10   33.00   1
   3   2   3 1438.70   15.40   1
  -3  -2  -3 1410.00   16.20   1
   3   2   4    1.40    0.50   1
  -3  -2  -4    1.40    0.30   1
   3   2   5 1600.40   22.10   1
  -3  -2  -5 1615.80   19.20   1
   3   2   6   12.50    0.90   1
  -3  -2  -6   14.70    0.90   1
   3   2   7  170.30    3.70   1
  -3  -2  -7  171.80    3.70   1
   3   2   8   56.00    2.30   1
  -3  -2  -8   59.70    2.10   1
   3   2   9    9.50    1.50   1
  -3  -2  -9    8.40    1.60   1
   3   2  10    1.20    1.60   1
  -3  -2 -10   -0.80    1.70   1
   3   2  11    1.70    2.30   1
  -3  -2 -11   -0.30    2.00   1
   3   3 -11   49.60    4.00   1
  -3  -3  11   42.90    3.90   1
   3   3 -10  116.50    4.40   1
  -3  -3  10  115.00    4.90   1
   3   3  -9    9.00    1.40   1
  -3  -3   9    7.00    1.70   1
   3   3  -8  415.80    9.40   1
  -3  -3   8  422.00    8.60   1
   3   3  -7    5.70    0.70   1
  -3  -3   7    7.00    0.90   1
   3   3  -6  968.50   11.80   1
  -3  -3   6  970.00   14.40   1
   3   3  -5    5.50    0.60   1
  -3  -3   5    6.40    0.60   1
   3   3  -4 1218.50   14.40   1
  -3  -3   4 1228.70   15.60   1
   3   3  -3   87.30    1.60   1
  -3  -3   3   85.60    1.70   1
   3   3  -2 1569.30   22.60   1
  -3  -3   2 1651.20   20.50   1
   3   3  -1  417.20    5.10   1
  -3  -3   1  421.50    4.90   1
   3   3   0 1517.70   15.30   1
  -3  -3   0 1521.50   15.50   1
   3   3   1  208.70    2.50   1
  -3  -3  -1  205.50    3.10   1
   3   3   2   69.00    1.00   1
  -3  -3  -2   66.20    1.40   1
   3   3   3  216.60    2.90   1
  -3  -3  -3  217.40    2.80   1
   3   3   4  256.80    4.20   1
  -3  -3  -4  252.80    3.30   1
   3   3   5   12.10    0.80   1
  -3  -3  -5   12.90    0.70   1
   3   3   6  166.30    3.60   1
  -3  -3  -6  168.40    3.10   1
   3   3   7  199.10    4.20   1
  -3  -3  -7  198.20    4.10   1
   3   3   8   -0.50    1.20   1
  -3  -3  -8    0.30    0.90   1
   3   3   9   52.30    2.70   1
  -3  -3  -9   59.90    3.20   1
   3   3  10   26.40    2.30   1
  -3  -3 -10   25.20    2.70   1
   3   3  11    7.10    2.40   1
  -3  -3 -11    5.80    3.00   1
   3   4 -11   30.30    3.70   1
  -3  -4  11   20.10    3.10   1
   3   4 -10  116.90    5.70   1
  -3  -4  10  125.90    5.90   1
   3   4  -9   59.80    2.90   1
  -3  -4   9   58.90    2.60   1
   3   4  -8   11.00    1.40   1
  -3  -4   8   12.00    1.30   1
   3   4  -7  119.80    2.60   1
  -3  -4   7  113.70    2.90   1
   3   4  -6    3.70    0.50   1
  -3  -4   6    4.00    0.70   1
   3   4  -5  131.20    2.40   1
  -3  -4   5  128.30    2.30   1
   3   4  -4  131.10    2.10   1
  -3  -4   4  124.20    2.60   1
   3   4  -3    7.20    0.60   1
  -3  -4   3    6.70    0.50   1
   3   4  -2   18.10    0.80   1
  -3  -4   2   18.30    0.60   1
   3   4  -1  148.30    2.80   1
  -3  -4   1  153.10    2.20   1
   3   4   0  523.20    6.40   1
  -3  -4   0  520.40    6.00   1
   3   4   1    4.90    0.20   1
  -3  -4  -1    4.80    0.40   1
   3   4   2   60.60    1.10   1
  -3  -4  -2   63.50    1.30   1
   3   4   3  492.10    6.40   1
  -3  -4  -3  487.10    6.10   1
   3   4   4   31.60    0.90   1
  -3  -4  -4   30.80    0.80   1
   3   4   5  431.60    7.10   1
  -3  -4  -5  433.40    6.00   1
   3   4   6   26.70    1.40   1
  -3  -4  -6   27.50    1.10   1
   3   4   7   67.40    2.60   1
  -3  -4  -7   68.20    2.10   1
   3   4   8   14.90    1.50   1
  -3  -4  -8   17.30    1.30   1
   3   4   9   40.70    2.40   1
  -3  -4  -9   40.80    2.70   1
   3   4  10   21.10    2.30   1
  -3  -4 -10   16.50    2.30   1
   3   4  11    4.80    2.90   1
  -3  -4 -11    2.70    2.80   1
   3   5 -11   -3.40    2.20   1
  -3  -5  11   -1.70    2.60   1
   3   5 -10  144.50    6.80   1
  -3  -5  10  149.20    6.80   1
   3   5  -9    1.00    1.30   1
  -3  -5   9    3.20    1.20   1
   3   5  -8   77.80    3.10   1
  -3  -5   8   82.30    3.80   1
   3   5  -7   17.70    1.20   1
  -3  -5   7   14.30    1.10   1
   3   5  -6   34.80    1.10   1
  -3  -5   6   35.50    1.30   1
   3   5  -5  280.70    4.40   1
  -3  -5   5  271.70    4.60   1
   3   5  -4   86.30    1.50   1
  -3  -5   4   89.20    1.80   1
   3   5  -3  454.50    7.20   1
  -3  -5   3  454.50    6.60   1
   3   5  -2   37.90    1.00   1
  -3  -5   2   39.30    0.80   1
   3   5  -1  115.10    2.10   1
  -3  -5   1  111.90    1.80   1
   3   5   0   13.70    0.50   1
  -3  -5   0   14.10    0.40   1
   3   5   1   60.20    0.90   1
  -3  -5  -1   60.40    1.10   1
   3   5   2  590.80    6.70   1
  -3  -5  -2  574.60    7.60   1
   3   5   3    9.80    0.60   1
  -3  -5  -3   10.90    0.60   1
   3   5   4  512.20    7.80   1
  -3  -5  -4  500.90    6.50   1
   3   5   5  233.40    4.60   1
  -3  -5  -5  240.30    3.60   1
   3   5   6  178.80    4.00   1
  -3  -5  -6  183.90    3.20   1
   3   5   7   10.30    1.20   1
  -3  -5  -7   12.10    1.00   1
   3   5   8  379.60    8.10   1
  -3  -5  -8  383.60    8.40   1
   3   5   9   17.60    2.00   1
  -3  -5  -9   21.70    2.50   1
   3   5  10  352.00   10.00   1
  -3  -5 -10  355.20   12.90   1
   3   5  11   46.10    3.80   1
  -3  -5 -11   56.60    4.70   1
   3   6 -11    2.20    2.50   1
  -3  -6  11    1.30    3.10   1
   3   6 -10  108.60    5.80   1
  -3  -6  10  104.80    6.70   1
   3   6  -9   14.60    2.20   1
  -3  -6   9   15.80    1.90   1
   3   6  -8   92.80    3.20   1
  -3  -6   8   98.70    3.20   1
   3   6  -7    0.30    0.70   1
  -3  -6   7    0.60    0.80   1
   3   6  -6    0.20    0.50   1
  -3  -6   6    0.90    0.60   1
   3   6  -5   41.70    1.20   1
  -3  -6   5   41.10    1.30   1
   3   6  -4    4.80    0.40   1
  -3  -6   4    5.10    0.50   1
   3   6  -3  317.50    5.30   1
  -3  -6   3  313.10    4.80   1
   3   6  -2  125.20    3.30   1
  -3  -6   2  132.30    2.30   1
   3   6  -1 1030.20   15.20   1
  -3  -6   1 1029.60   13.00   1
   3   6   0  334.90    4.50   1
  -3  -6   0  330.80    4.20   1
   3   6   1  327.50    4.20   1
  -3  -6  -1  324.40    4.30   1
   3   6   2 2428.00   29.10   1
  -3  -6  -2 2383.40   29.00   1
   3   6   3  253.40    3.50   1
  -3  -6  -3  249.60    3.50   1
   3   6   4  354.70    6.30   1
  -3  -6  -4  356.20    5.20   1
   3   6   5  135.10    2.80   1
  -3  -6  -5  135.60    2.30   1
   3   6   6    1.70    0.80   1
  -3  -6  -6   -0.40    0.50   1
   3   6   7   71.60    2.60   1
  -3  -6  -7   71.60    2.00   1
   3   6   8   74.00    3.20   1
  -3  -6  -8   81.20    2.90   1
   3   6   9   61.20    3.10   1
  -3  -6  -9   63.30    3.90   1
   3   6  10    1.30    1.70   1
  -3  -6 -10   -1.50    2.40   1
   3   6  11   -3.90    2.90   1
  -3  -6 -11    2.70    3.90   1
   3   7 -10  163.30    7.40   1
  -3  -7  10  154.10    9.00   1
   3   7  -9   -1.70    1.80   1
  -3  -7   9    3.90    1.60   1
   3   7  -8  282.00    7.40   1
  -3  -7   8  295.50    7.80   1
   3   7  -7    2.20    0.80   1
  -3  -7   7    3.50    1.00   1
   3   7  -6  382.80    6.50   1
  -3  -7   6  378.40    8.30   1
   3   7  -5  334.90    5.00   1
  -3  -7   5  339.80    5.20   1
   3   7  -4 1367.60   17.50   1
  -3  -7   4 1327.80   18.30   1
   3   7  -3    4.00    0.50   1
  -3  -7   3    3.30    0.70   1
   3   7  -2 2178.60   31.30   1
  -3  -7   2 2173.40   26.70   1
   3   7  -1  276.40    4.70   1
  -3  -7   1  275.90    4.00   1
   3   7   0 1675.80   20.40   1
  -3  -7   0 1574.20   23.20   1
   3   7   1    2.60    0.40   1
  -3  -7  -1    3.10    0.40   1
   3   7   2 1880.10   23.10   1
  -3  -7  -2 1863.60   23.10   1
   3   7   3   22.50    0.70   1
  -3  -7  -3   21.90    1.00   1
   3   7   4  157.00    3.00   1
  -3  -7  -4  158.30    2.90   1
   3   7   5    3.20    0.70   1
  -3  -7  -5    2.90    0.50   1
   3   7   6    4.20    0.90   1
  -3  -7  -6    6.00    0.80   1
   3   7   7    6.80    1.20   1
  -3  -7  -7    6.70    0.80   1
   3   7   8   13.30    1.50   1
  -3  -7  -8   14.20    1.30   1
   3   7   9    6.20    1.70   1
  -3  -7  -9    7.30    1.90   1
   3   7  10   -0.30    1.60   1
  -3  -7 -10    5.30    2.20   1
   3   8 -10  127.00    6.50   1
  -3  -8  10  132.30    8.20   1
   3   8  -9    2.90    1.70   1
  -3  -8   9    3.10    2.10   1
   3   8  -8  103.40    4.00   1
  -3  -8   8  107.20    4.00   1
   3   8  -7   -0.50    1.20   1
  -3  -8   7    0.80    1.10   1
   3   8  -6   -0.90    0.60   1
  -3  -8   6   -0.60    0.70   1
   3   8  -5   63.10    1.60   1
  -3  -8   5   63.70    1.60   1
   3   8  -4  219.30    4.10   1
  -3  -8   4  212.30    3.70   1
   3   8  -3   32.10    1.10   1
  -3  -8   3   34.20    1.40   1
   3   8  -2   53.90    1.30   1
  -3  -8   2   51.60    1.40   1
   3   8  -1   64.00    1.70   1
  -3  -8   1   63.60    1.40   1
   3   8   0   98.70    2.00   1
  -3  -8   0   98.10    2.30   1
   3   8   1    2.80    0.40   1
  -3  -8  -1    3.80    0.40   1
   3   8   2  123.20    2.00   1
  -3  -8  -2  123.50    2.20   1
   3   8   3   31.50    0.90   1
  -3  -8  -3   31.40    1.10   1
   3   8   4  311.40    5.30   1
  -3  -8  -4  318.50    4.80   1
   3   8   5  269.90    5.00   1
  -3  -8  -5  273.50    4.90   1
   3   8   6   23.40    1.30   1
  -3  -8  -6   25.10    1.20   1
   3   8   7   21.40    1.80   1
  -3  -8  -7   23.00    1.40   1
   3   8   8   16.00    1.60   1
  -3  -8  -8   20.10    1.70   1
   3   8   9   10.30    1.90   1
  -3  -8  -9    8.20    1.90   1
   3   8  10   25.60    2.80   1
  -3  -8 -10   16.80    2.70   1
   3   9 -10  121.10    6.60   1
  -3  -9  10  128.60    8.00   1
   3   9  -9   -1.10    1.80   1
  -3  -9   9    1.70    2.20   1
   3   9  -8   22.00    2.20   1
  -3  -9   8   24.80    2.40   1
   3   9  -7   44.20    2.90   1
  -3  -9   7   43.80    2.30   1
   3   9  -6    0.30    0.90   1
  -3  -9   6   -0.40    0.80   1
   3   9  -5   45.10    1.50   1
  -3  -9   5   45.70    1.40   1
   3   9  -4   25.60    1.10   1
  -3  -9   4   26.90    1.40   1
   3   9  -3  428.40    7.40   1
  -3  -9   3  426.70    7.30   1
   3   9  -2  101.90    2.10   1
  -3  -9   2   97.00    2.20   1
   3   9  -1  234.50    4.40   1
  -3  -9   1  226.70    3.50   1
   3   9   0   66.20    2.20   1
  -3  -9   0   67.20    1.90   1
   3   9   1  151.80    2.50   1
  -3  -9  -1  154.30    2.70   1
   3   9   2  530.50    8.10   1
  -3  -9  -2  530.80    7.80   1
   3   9   3  714.40   11.50   1
  -3  -9  -3  702.60   10.30   1
   3   9   4  534.00    8.50   1
  -3  -9  -4  547.50    7.90   1
   3   9   5   57.00    1.80   1
  -3  -9  -5   60.60    1.90   1
   3   9   6  466.40    8.20   1
  -3  -9  -6  484.30   10.10   1
   3   9   7   31.00    1.70   1
  -3  -9  -7   33.40    1.60   1
   3   9   8  287.80    8.00   1
  -3  -9  -8  280.00    9.00   1
   3   9   9    6.50    2.10   1
  -3  -9  -9    6.70    2.20   1
   3   9  10  314.80   10.60   1
  -3  -9 -10  323.60   12.50   1
   3  10 -10   47.90    3.80   1
  -3 -10  10   40.50    4.60   1
   3  10  -9   65.40    3.70   1
  -3 -10   9   64.80    5.20   1
   3  10  -8  126.30    5.50   1
  -3 -10   8  131.40    5.60   1
   3  10  -7    1.70    1.60   1
  -3 -10   7    2.10    1.10   1
   3  10  -6  200.40    5.40   1
  -3 -10   6  209.90    4.90   1
   3  10  -5  163.70    4.10   1
  -3 -10   5  158.50    3.60   1
   3  10  -4    2.70    0.70   1
  -3 -10   4    1.80    0.80   1
   3  10  -3  156.60    3.20   1
  -3 -10   3  141.50    3.20   1
   3  10  -2  578.50    9.60   1
  -3 -10   2  557.40    8.30   1
   3  10  -1   28.50    1.20   1
  -3 -10   1   27.00    1.10   1
   3  10   0  274.40    6.50   1
  -3 -10   0  269.70    4.90   1
   3  10   1  109.80    2.40   1
  -3 -10  -1  112.40    2.00   1
   3  10   2   62.80    1.60   1
  -3 -10  -2   60.80    1.60   1
   3  10   3    2.20    0.70   1
  -3 -10  -3    0.90    0.50   1
   3  10   4  281.90    5.40   1
  -3 -10  -4  287.90    5.00   1
   3  10   5   89.60    2.60   1
  -3 -10  -5   82.60    2.70   1
   3  10   6  165.00    3.80   1
  -3 -10  -6  166.70    4.20   1
   3  10   7   23.30    1.60   1
  -3 -10  -7   23.80    1.60   1
   3  10   8    4.40    1.50   1
  -3 -10  -8    4.90    2.00   1
   3  10   9   23.70    2.80   1
  -3 -10  -9   20.80    3.10   1
   3  10  10   10.10    2.30   1
  -3 -10 -10    9.90    3.30   1
   3  11 -10   45.60    3.70   1
  -3 -11  10   62.30    6.20   1
   3  11  -9    3.80    2.20   1
  -3 -11   9    5.80    3.10   1
   3  11  -8  148.90    6.10   1
  -3 -11   8  155.00    6.40   1
   3  11  -7   47.00    3.20   1
  -3 -11   7   42.10    2.40   1
   3  11  -6  576.50   17.20   1
  -3 -11   6  587.60   11.10   1
   3  11  -5   14.90    2.30   1
  -3 -11   5   12.60    1.20   1
   3  11  -4  575.60   10.40   1
  -3 -11   4  577.40   11.20   1
   3  11  -3  135.10    3.10   1
  -3 -11   3  132.60    3.60   1
   3  11  -2  847.30   12.30   1
  -3 -11   2  846.00   12.40   1
   3  11  -1  120.60    2.70   1
  -3 -11   1  126.60    2.90   1
   3  11   0 2084.70   31.10   1
  -3 -11   0 2021.30   30.10   1
   3  11   1   40.40    1.20   1
  -3 -11  -1   41.50    1.20   1
   3  11   2  681.20   10.30   1
  -3 -11  -2  684.10   11.00   1
   3  11   3   11.30    0.90   1
  -3 -11  -3    9.90    1.00   1
   3  11   4   68.90    2.10   1
  -3 -11  -4   65.40    2.20   1
   3  11   5   77.50    2.50   1
  -3 -11  -5   84.30    2.40   1
   3  11   6  185.60    4.30   1
  -3 -11  -6  187.90    4.60   1
   3  11   7  109.20    3.60   1
  -3 -11  -7  109.00    3.40   1
   3  11   8   27.40    2.20   1
  -3 -11  -8   26.40    2.70   1
   3  11   9   79.20    4.40   1
  -3 -11  -9   81.70    4.80   1
   3  11  10    8.20    2.30   1
  -3 -11 -10    9.80    3.40   1
   3  12  -9   -0.40    2.30   1
  -3 -12   9    4.30    3.50   1
   3  12  -8   50.80    3.50   1
  -3 -12   8   46.10    3.30   1
   3  12  -7   45.70    3.30   1
  -3 -12   7   51.40    2.60   1
   3  12  -6  103.10    5.40   1
  -3 -12   6   95.10    3.60   1
   3  12  -5   41.60    3.30   1
  -3 -12   5   40.00    1.90   1
   3  12  -4    1.60    0.90   1
  -3 -12   4    0.40    1.00   1
   3  12  -3   14.40    0.90   1
  -3 -12   3   15.30    1.40   1
   3  12  -2   46.40    1.70   1
  -3 -12   2   47.90    1.60   1
   3  12  -1    0.30    0.70   1
  -3 -12   1    2.10    0.90   1
   3  12   0   -0.30    0.70   1
  -3 -12   0   -0.80    0.80   1
   3  12   1   34.30    1.10   1
  -3 -12  -1   36.60    1.50   1
   3  12   2  178.40    3.40   1
  -3 -12  -2  182.00    4.40   1
   3  12   3   64.60    1.80   1
  -3 -12  -3   67.00    2.00   1
   3  12   4   83.90    2.50   1
  -3 -12  -4   79.80    2.70   1
   3  12   5   63.90    2.10   1
  -3 -12  -5   68.00    2.00   1
   3  12   6  120.20    3.30   1
  -3 -12  -6  120.70    3.50   1
   3  12   7    0.80    1.00   1
  -3 -12  -7   -0.30    1.20   1
   3  12   8   17.50    2.10   1
  -3 -12  -8   23.40    3.20   1
   3  12   9    1.40    2.50   1
  -3 -12  -9   -1.20    2.40   1
   3  13  -9    2.30    2.30   1
  -3 -13   9    3.50    3.10   1
   3  13  -8   11.40    2.40   1
  -3 -13   8    9.10    2.00   1
   3  13  -7   34.60    2.90   1
  -3 -13   7   35.60    2.40   1
   3  13  -6   13.60    2.30   1
  -3 -13   6   13.70    1.60   1
   3  13  -5  235.40    7.00   1
  -3 -13   5  224.90    5.90   1
   3  13  -4    4.70    1.10   1
  -3 -13   4    2.50    1.30   1
   3  13  -3  207.60    4.20   1
  -3 -13   3  208.10    5.20   1
   3  13  -2    1.60    0.80   1
  -3 -13   2    1.90    0.80   1
   3  13  -1   54.20    1.90   1
  -3 -13   1   52.00    2.40   1
   3  13   0   11.40    1.00   1
  -3 -13   0   11.60    1.10   1
   3  13   1   38.80    1.20   1
  -3 -13  -1   40.60    1.60   1
   3  13   2  217.90    4.00   1
  -3 -13  -2  220.20    5.10   1
   3  13   3    5.20    0.80   1
  -3 -13  -3    3.70    0.80   1
   3  13   4  256.90    5.60   1
  -3 -13  -4  261.80    5.70   1
   3  13   5    6.50    1.10   1
  -3 -13  -5    4.80    1.10   1
   3  13   6  502.50   11.30   1
  -3 -13  -6  497.90   10.00   1
   3  13   7    1.50    1.40   1
  -3 -13  -7    0.80    1.30   1
   3  13   8  420.60   12.50   1
  -3 -13  -8  424.50   14.50   1
   3  13   9    6.70    2.20   1
  -3 -13  -9    3.60    2.40   1
   3  14  -9  164.70    7.10   1
  -3 -14   9  163.30    9.80   1
   3  14  -8   37.80    4.30   1
  -3 -14   8   33.60    3.40   1
   3  14  -7  254.60    8.50   1
  -3 -14   7  238.80    7.10   1
   3  14  -6   25.50    2.50   1
  -3 -14   6   25.00    2.10   1
   3  14  -5   33.20    2.50   1
  -3 -14   5   28.30    2.00   1
   3  14  -4    1.40    1.50   1
  -3 -14   4    1.50    1.20   1
   3  14  -3    5.00    0.80   1
  -3 -14   3    3.90    1.10   1
   3  14  -2   25.80    1.50   1
  -3 -14   2   24.10    1.70   1
   3  14  -1   60.50    2.00   1
  -3 -14   1   60.00    2.30   1
   3  14   0   61.80    2.10   1
  -3 -14   0   68.50    2.60   1
   3  14   1   82.20    2.20   1
  -3 -14  -1   79.90    2.80   1
   3  14   2   15.80    1.30   1
  -3 -14  -2   15.40    1.10   1
   3  14   3    6.90    0.90   1
  -3 -14  -3    8.30    1.10   1
   3  14   4    4.50    0.90   1
  -3 -14  -4    5.30    0.90   1
   3  14   5   49.70    2.30   1
  -3 -14  -5   53.00    2.30   1
   3  14   6   61.80    2.70   1
  -3 -14  -6   69.80    2.80   1
   3  14   7   28.00    2.50   1
  -3 -14  -7   28.00    2.10   1
   3  14   8   -2.00    2.00   1
  -3 -14  -8    0.60    1.70   1
   3  14   9   14.10    2.70   1
  -3 -14  -9   21.20    2.90   1
   3  15  -8  112.50    6.10   1
  -3 -15   8  113.80    6.10   1
   3  15  -7    9.90    2.80   1
  -3 -15   7    8.50    2.10   1
   3  15  -6  369.80   11.10   1
  -3 -15   6  360.50    9.50   1
   3  15  -5   59.40    3.10   1
  -3 -15   5   57.50    2.80   1
   3  15  -4  272.30    8.10   1
  -3 -15   4  272.20    7.00   1
   3  15  -3  204.80    5.00   1
  -3 -15   3  200.50    5.40   1
   3  15  -2  245.80    5.90   1
  -3 -15   2  237.90    5.90   1
   3  15  -1  248.00    7.00   1
  -3 -15   1  254.40    5.90   1
   3  15   0  462.80    9.50   1
  -3 -15   0  453.60    9.30   1
   3  15   1   13.70    1.30   1
  -3 -15  -1   14.90    1.50   1
   3  15   2  187.10    4.50   1
  -3 -15  -2  192.20    5.00   1
   3  15   3   -0.20    0.70   1
  -3 -15  -3    0.00    0.70   1
   3  15   4  176.10    4.40   1
  -3 -15  -4  183.30    4.60   1
   3  15   5    0.90    1.10   1
  -3 -15  -5    2.50    1.10   1
   3  15   6  299.40    6.70   1
  -3 -15  -6  294.10    7.80   1
   3  15   7  184.50    6.70   1
  -3 -15  -7  186.00    6.60   1
   3  15   8   52.00    3.80   1
  -3 -15  -8   51.90    4.20   1
   3  16  -8    5.20    2.60   1
  -3 -16   8   -0.20    3.10   1
   3  16  -7   71.40    4.60   1
  -3 -16   7   68.40    3.80   1
   3  16  -6   43.30    3.10   1
  -3 -16   6   43.10    2.90   1
   3  16  -5   84.90    3.70   1
  -3 -16   5   88.00    3.70   1
   3  16  -4    0.40    1.50   1
  -3 -16   4    1.40    1.40   1
   3  16  -3    1.70    0.90   1
  -3 -16   3    1.50    1.20   1
   3  16  -2   51.70    2.00   1
  -3 -16   2   54.00    2.50   1
   3  16  -1    2.10    0.70   1
  -3 -16   1    1.00    1.00   1
   3  16   0    2.90    1.40   1
  -3 -16   0    0.80    1.00   1
   3  16   1   19.70    1.60   1
  -3 -16  -1   22.00    1.70   1
   3  16   2    5.30    1.30   1
  -3 -16  -2    2.70    1.20   1
   3  16   3   73.90    3.10   1
  -3 -16  -3   77.20    3.00   1
   3  16   4    7.40    1.30   1
  -3 -16  -4    6.10    1.20   1
   3  16   5  209.50    5.00   1
  -3 -16  -5  219.50    6.10   1
   3  16   6   -0.80    1.40   1
  -3 -16  -6   -2.20    1.40   1
   3  16   7   65.30    3.50   1
  -3 -16  -7   64.30    4.20   1
   3  16   8    3.40    3.10   1
  -3 -16  -8    0.10    3.10   1
   3  17  -8   54.60    4.90   1
  -3 -17   8   45.20    7.50   1
   3  17  -7   78.90    4.60   1
  -3 -17   7   85.30    5.40   1
   3  17  -6   86.30    4.20   1
  -3 -17   6   83.00    4.10   1
   3  17  -5  194.60    6.40   1
  -3 -17   5  200.30    6.40   1
   3  17  -4   11.40    1.80   1
  -3 -17   4   13.90    1.70   1
   3  17  -3   63.70    3.00   1
  -3 -17   3   58.20    3.30   1
   3  17  -2   83.90    2.90   1
  -3 -17   2   83.10    3.30   1
   3  17  -1  291.30    6.70   1
  -3 -17   1  294.90    7.30   1
   3  17   0  256.90    6.60   1
  -3 -17   0  254.50    6.50   1
   3  17   1  281.90    7.30   1
  -3 -17  -1  288.80    7.30   1
   3  17   2   30.70    1.90   1
  -3 -17  -2   27.20    1.90   1
   3  17   3   23.40    1.90   1
  -3 -17  -3   22.70    1.80   1
   3  17   4   87.90    3.30   1
  -3 -17  -4   88.40    3.60   1
   3  17   5   24.10    2.00   1
  -3 -17  -5   24.20    2.10   1
   3  17   6  273.60    8.00   1
  -3 -17  -6  275.30   10.10   1
   3  17   7    7.40    2.20   1
  -3 -17  -7   11.70    3.10   1
   3  17   8  114.30    6.80   1
  -3 -17  -8  135.30   12.30   1
   3  18  -7  149.90    6.50   1
  -3 -18   7  141.10    7.20   1
   3  18  -6   25.70    2.70   1
  -3 -18   6   14.20    2.50   1
   3  18  -5   82.70    3.90   1
  -3 -18   5   87.00    4.00   1
   3  18  -4   48.10    2.90   1
  -3 -18   4   46.90    2.80   1
   3  18  -3   17.30    2.40   1
  -3 -18   3   26.70    2.60   1
   3  18  -2   28.60    1.90   1
  -3 -18   2   30.60    2.30   1
   3  18  -1   45.20    2.30   1
  -3 -18   1   41.70    2.40   1
   3  18   0    1.10    1.50   1
  -3 -18   0    3.10    1.20   1
   3  18   1   18.40    2.00   1
  -3 -18  -1   20.90    1.90   1
   3  18   2   20.70    1.80   1
  -3 -18  -2   19.40    1.80   1
   3  18   3   84.20    3.20   1
  -3 -18  -3   88.60    3.60   1
   3  18   4   -0.10    1.20   1
  -3 -18  -4   -1.50    1.40   1
   3  18   5   62.60    3.20   1
  -3 -18  -5   56.10    3.70   1
   3  18   6    1.60    2.00   1
  -3 -18  -6    2.50    2.10   1
   3  18   7    6.30    2.80   1
  -3 -18  -7    1.00    3.00   1
   3  19  -7    9.10    2.90   1
  -3 -19   7    4.10    3.30   1
   3  19  -6   25.70    3.10   1
  -3 -19   6   24.60    2.50   1
   3  19  -5   55.30    3.50   1
  -3 -19   5   55.40    3.40   1
   3  19  -4  141.90    5.30   1
  -3 -19   4  137.80    5.90   1
   3  19  -3  139.40    6.10   1
  -3 -19   3  142.90    6.10   1
   3  19  -2   90.60    4.00   1
  -3 -19   2   93.40    3.90   1
   3  19  -1    4.00    1.30   1
  -3 -19   1    6.50    1.50   1
   3  19   0    1.50    1.40   1
  -3 -19   0    2.40    1.30   1
   3  19   1    2.50    1.40   1
  -3 -19  -1    3.10    1.40   1
   3  19   2  162.40    5.40   1
  -3 -19  -2  159.10    4.70   1
   3  19   3   23.50    2.00   1
  -3 -19  -3   24.30    2.20   1
   3  19   4  376.50    9.10   1
  -3 -19  -4  374.40    9.90   1
   3  19   5   23.40    2.30   1
  -3 -19  -5   24.00    3.10   1
   3  19   6   53.90    4.50   1
  -3 -19  -6   46.90    4.10   1
   3  19   7   31.90    4.50   1
   3  20  -6   10.90    2.50   1
  -3 -20   6   13.50    2.80   1
   3  20  -5    1.50    2.70   1
  -3 -20   5    0.40    2.10   1
   3  20  -4   14.30    2.80   1
  -3 -20   4   17.10    2.60   1
   3  20  -3    9.50    2.60   1
  -3 -20   3    8.20    2.40   1
   3  20  -2    3.90    1.60   1
  -3 -20   2    5.10    1.90   1
   3  20  -1   23.70    2.00   1
  -3 -20   1   23.90    2.20   1
   3  20   0    3.90    1.70   1
  -3 -20   0    5.10    1.50   1
   3  20   1   40.90    2.80   1
  -3 -20  -1   41.70    2.40   1
   3  20   2   32.90    2.60   1
  -3 -20  -2   31.10    2.60   1
   3  20   3   50.70    3.50   1
  -3 -20  -3   46.40    3.00   1
   3  20   4   26.30    2.40   1
  -3 -20  -4   33.20    2.60   1
   3  20   5   27.70    2.50   1
  -3 -20  -5   29.40    3.20   1
   3  20   6   36.20    4.40   1
  -3 -20  -6   34.40    3.90   1
   3  21  -5   38.60    4.10   1
  -3 -21   5   45.40    4.00   1
   3  21  -4  102.60    5.80   1
  -3 -21   4  100.60    5.00   1
   3  21  -3  133.40    5.80   1
  -3 -21   3  120.80    5.30   1
   3  21  -2  277.30    9.30   1
  -3 -21   2  289.70    9.50   1
   3  21  -1   68.70    4.00   1
  -3 -21   1   63.20    3.20   1
   3  21   0  198.20    6.00   1
  -3 -21   0  189.60    5.60   1
   3  21   1   33.50    2.80   1
  -3 -21  -1   31.40    2.50   1
   3  21   2  110.20    4.80   1
  -3 -21  -2  101.50    4.60   1
   3  21   3   19.20    2.50   1
  -3 -21  -3   22.20    2.60   1
   3  21   4   53.50    3.80   1
  -3 -21  -4   45.60    3.30   1
   3  21   5    8.90    3.10   1
  -3 -21  -5   11.20    3.10   1
   3  22  -4   -0.20    2.50   1
  -3 -22   4   -4.30    3.00   1
   3  22  -3   20.80    2.80   1
  -3 -22   3   22.60    2.80   1
   3  22  -2   16.90    2.60   1
  -3 -22   2   14.20    2.40   1
   3  22  -1   -1.10    2.00   1
  -3 -22   1   -0.90    1.40   1
   3  22   0   97.90    5.00   1
  -3 -22   0   93.30    4.10   1
   3  22   1    7.70    2.10   1
  -3 -22  -1    6.60    2.20   1
   3  22   2   96.90    4.90   1
  -3 -22  -2  107.90    5.00   1
   3  22   3   58.00    3.90   1
  -3 -22  -3   51.80    3.50   1
   3  22   4   24.70    3.50   1
  -3 -22  -4   18.80    3.00   1
   3  23  -3   -4.00    2.10   1
  -3 -23   3   -0.60    3.10   1
   3  23  -2    7.20    2.40   1
  -3 -23   2    4.40    2.30   1
   3  23  -1    6.50    2.20   1
  -3 -23   1    6.20    1.80   1
   3  23   0   11.00    2.30   1
  -3 -23   0    4.70    1.80   1
   3  23   1    5.40    2.50   1
  -3 -23  -1    6.60    2.20   1
   3  23   2   50.30    3.80   1
  -3 -23  -2   50.70    4.20   1
   3  23   3    2.00    2.70   1
  -3 -23  -3   -1.00    2.10   1
   3  24  -1    3.50    2.50   1
   3  24   0   10.90    2.70   1
  -3 -24   0   11.90    3.30   1
   4   0 -10   44.50    3.10   1
   4   0  -9    0.20    1.40   1
   4   0  -8   96.10    3.10   1
   4   0  -7   -0.20    0.80   1
   4   0  -6  344.10    6.60   1
   4   0  -5   -0.20    0.70   1
   4   0  -4  192.90    3.00   1
   4   0  -3   -0.40    0.50   1
   4   0  -2  163.30    2.50   1
   4   0  -1    1.00    0.30   1
   4   0   0  287.50    3.70   1
   4   0   1   -0.10    0.40   1
   4   0   2   78.20    1.80   1
   4   0   3   -0.60    0.50   1
   4   0   4  594.40    7.80   1
   4   0   5   -0.50    0.50   1
   4   0   6  227.10    4.10   1
   4   0   7   -0.20    1.00   1
   4   0   8   -0.20    1.30   1
   4   0   9    0.40    1.30   1
   4   0  10    0.20    1.80   1
   4   1 -10    3.10    2.30   1
  -4  -1  10   -0.90    1.80   1
   4   1  -9  107.50    4.30   1
  -4  -1   9  109.70    4.30   1
   4   1  -8    3.00    1.50   1
  -4  -1   8    2.20    1.00   1
   4   1  -7  250.50    5.20   1
  -4  -1   7  248.30    5.10   1
   4   1  -6  149.20    3.60   1
  -4  -1   6  151.30    3.30   1
   4   1  -5  278.90    5.40   1
  -4  -1   5  277.10    5.30   1
   4   1  -4  651.70    9.70   1
  -4  -1   4  637.90   10.30   1
   4   1  -3 1067.80   13.50   1
  -4  -1   3 1039.20   15.80   1
   4   1  -2  439.90    6.50   1
  -4  -1   2  439.50    6.60   1
   4   1  -1 1544.00   18.20   1
  -4  -1   1 1545.60   16.90   1
   4   1   0  532.70    6.20   1
  -4  -1   0  524.60    6.50   1
   4   1   1  343.90    5.00   1
  -4  -1  -1  340.40    5.20   1
   4   1   2  418.50    6.20   1
  -4  -1  -2  414.10    6.80   1
   4   1   3  267.20    3.50   1
  -4  -1  -3  257.50    4.30   1
   4   1   4  196.90    3.10   1
  -4  -1  -4  195.00    3.00   1
   4   1   5  535.30    7.30   1
  -4  -1  -5  544.90    7.40   1
   4   1   6    1.00    0.60   1
  -4  -1  -6    0.50    0.60   1
   4   1   7  145.20    3.60   1
  -4  -1  -7  148.00    3.60   1
   4   1   8  162.40    4.20   1
  -4  -1  -8  164.70    4.30   1
   4   1   9   37.20    2.40   1
  -4  -1  -9   37.70    2.20   1
   4   1  10   23.80    2.70   1
  -4  -1 -10   23.00    2.50   1
   4   2 -10   11.10    2.50   1
  -4  -2  10   11.20    2.30   1
   4   2  -9   15.70    2.50   1
  -4  -2   9    9.60    1.70   1
   4   2  -8   83.90    3.40   1
  -4  -2   8   83.10    3.30   1
   4   2  -7   12.10    1.20   1
  -4  -2   7   11.50    1.10   1
   4   2  -6   -0.10    0.70   1
  -4  -2   6    1.60    0.70   1
   4   2  -5   10.00    0.90   1
  -4  -2   5    9.10    0.90   1
   4   2  -4  250.30    4.60   1
  -4  -2   4  253.40    4.70   1
   4   2  -3   18.50    0.80   1
  -4  -2   3   18.50    0.90   1
   4   2  -2   63.40    1.40   1
  -4  -2   2   66.10    1.50   1
   4   2  -1    8.50    0.40   1
  -4  -2   1    8.60    0.50   1
   4   2   0  264.70    3.00   1
  -4  -2   0  262.80    3.30   1
   4   2   1  161.10    2.10   1
  -4  -2  -1  157.30    2.80   1
   4   2   2 1395.10   17.40   1
  -4  -2  -2 1384.20   20.70   1
[truncated: 181,060 more chars]
