# Supplementary material for: Three new acid M + arsenates and phosphates with multiply protonated As/PO4 groups
Source: Acta Crystallogr C Struct Chem. 2019 Jul 25;75(Pt 8):1134–41. doi: 10.1107/S2053229619008489 (PMC6681722; doi:10.1107/S2053229619008489)
Supplement: Supplementary file 2 [file c-75-01134-CsH2AsO4H3AsO42sup2.hkl]

data_CsH2AsO4H3AsO42                                                            
_shelx_title ' csliqu in P2(1)/c = CsH8As3O12 = Cs(H2AsO4)(H3AsO4)2'            
_shelx_refln_list_code          4                                               
_shelx_F_calc_maximum      530.62                                               
_exptl_crystal_F_000      1032.00                                               
_reflns_d_resolution_high  0.6598                                               
                                                                                
loop_                                                                           
 _space_group_symop_operation_xyz                                               
 'x, y, z'                                                                      
 '-x, y+1/2, -z+1/2'                                                            
 '-x, -y, -z'                                                                   
 'x, -y-1/2, z-1/2'                                                             
                                                                                
_cell_length_a     9.7120                                                       
_cell_length_b    12.7380                                                       
_cell_length_c     9.3070                                                       
_cell_angle_alpha  90.000                                                       
_cell_angle_beta   90.910                                                       
_cell_angle_gamma  90.000                                                       
                                                                                
_shelx_F_squared_multiplier     1.000                                           
                                                                                
loop_                                                                           
 _refln_index_h                                                                 
 _refln_index_k                                                                 
 _refln_index_l                                                                 
 _refln_F_squared_calc                                                          
 _refln_F_squared_meas                                                          
 _refln_F_squared_sigma                                                         
 _refln_observed_status                                                         
   2   0   0       1595.80       1666.55        27.42 o                         
   3   0   0        561.75        545.72        12.59 o                         
   4   0   0     131004.42     126701.67      1406.96 o                         
   5   0   0       9476.62       9193.14       108.58 o                         
   6   0   0       4260.24       4364.20        56.92 o                         
   7   0   0       3832.81       3819.39        52.64 o                         
   8   0   0      19514.32      19379.32       278.16 o                         
   9   0   0       8825.36       9063.51       139.50 o                         
  10   0   0        870.88        947.97        39.85 o                         
  11   0   0       2868.14       2938.75        75.62 o                         
  12   0   0        861.83        767.52        48.23 o                         
  13   0   0       2824.91       2870.63       100.80 o                         
  14   0   0         42.25        -31.44        39.82 o                         
   2   1   0       2613.07       2421.54        21.67 o                         
   3   1   0      25806.70      24276.08       189.13 o                         
   4   1   0        232.27        188.91         5.03 o                         
   5   1   0       8484.86       8246.15        70.20 o                         
   6   1   0       7659.24       7430.43        66.04 o                         
   7   1   0      11934.44      11956.03        99.90 o                         
   8   1   0       4774.78       4729.15        59.58 o                         
   9   1   0       1470.53       1461.29        40.92 o                         
  10   1   0        137.36        117.75        19.91 o                         
  11   1   0       1119.02       1141.50        32.53 o                         
  12   1   0         23.08         27.50        18.13 o                         
  13   1   0        104.08        104.60        75.45 o                         
  14   1   0         10.82         16.34        28.87 o                         
   1   2   0          0.18         10.90         2.10 o                         
   2   2   0     255945.53     241047.31      6430.22 o                         
   3   2   0       8068.91       7532.02        61.08 o                         
   4   2   0       6794.46       6607.94        51.79 o                         
   5   2   0        361.72        381.09         9.55 o                         
   6   2   0      60398.49      60140.19       709.68 o                         
   7   2   0       8540.91       8261.79        81.87 o                         
   8   2   0       1202.78       1227.96        23.74 o                         
   9   2   0       4307.31       4401.80        63.23 o                         
  10   2   0       3050.87       3156.32        51.43 o                         
  11   2   0       5963.60       6276.99       100.69 o                         
  12   2   0         53.51         24.45        23.62 o                         
  13   2   0       3293.26       3552.45        86.15 o                         
  14   2   0         24.82         54.49        29.64 o                         
   1   3   0      12181.63      11302.90        77.88 o                         
   2   3   0       4052.29       3870.09        30.69 o                         
   3   3   0        309.55        350.67        12.58 o                         
   4   3   0       2288.05       2177.36        32.62 o                         
   5   3   0      17433.83      17233.19       135.08 o                         
   6   3   0       6035.27       5839.36        55.03 o                         
   7   3   0       1342.17       1283.53        20.78 o                         
   8   3   0       4975.62       4944.17        59.53 o                         
   9   3   0       4101.26       4097.57        72.58 o                         
  10   3   0        156.66        188.89        20.96 o                         
  11   3   0        396.00        359.19        21.46 o                         
  12   3   0         39.71         27.42        25.58 o                         
  13   3   0        243.32        213.90        34.24 o                         
  14   3   0          6.57        -13.30        31.83 o                         
   0   4   0     263631.31     262027.11      4384.86 o                         
   1   4   0        164.72        175.22         5.24 o                         
   2   4   0       6140.27       6002.43        45.67 o                         
   3   4   0        149.95        148.86         4.45 o                         
   4   4   0      53074.51      52176.47       366.56 o                         
   5   4   0       7537.80       7498.84        67.36 o                         
   6   4   0        469.97        516.69        20.97 o                         
   7   4   0       3297.14       3251.45        51.54 o                         
   8   4   0       9835.56       9994.77       118.25 o                         
   9   4   0       9291.03       9516.05       140.57 o                         
  10   4   0        308.21        275.90        23.63 o                         
  11   4   0       2852.54       3020.59        58.54 o                         
  12   4   0        138.92        141.55        24.41 o                         
  13   4   0       2768.89       2900.66        75.17 o                         
  14   4   0         43.84         17.77        33.22 o                         
   1   5   0       6192.25       5814.57        44.96 o                         
   2   5   0       1555.32       1547.32        21.02 o                         
   3   5   0      15976.28      15003.68       105.75 o                         
   4   5   0        790.61        789.04        14.69 o                         
   5   5   0        120.59        145.21         6.98 o                         
   6   5   0       4650.20       4593.50        40.80 o                         
   7   5   0      11389.35      11338.14       109.89 o                         
   8   5   0       3697.78       3740.72        58.89 o                         
   9   5   0        570.91        548.38        20.21 o                         
  10   5   0        242.45        227.97        23.16 o                         
  11   5   0       1351.64       1358.65        43.01 o                         
  12   5   0        112.36        101.94        34.58 o                         
  13   5   0         56.10         40.34        28.29 o                         
  14   5   0         95.23        102.56        35.74 o                         
   0   6   0       1492.61       1620.82        25.22 o                         
   1   6   0         99.04         99.84         3.49 o                         
   2   6   0      88432.52      89277.98       573.56 o                         
   3   6   0       2852.11       2843.36        27.26 o                         
   4   6   0        267.43        283.03         7.41 o                         
   5   6   0       1060.21       1034.55        14.84 o                         
   6   6   0      28489.53      28975.21       261.43 o                         
   7   6   0       3942.40       3865.07        46.05 o                         
   8   6   0        482.15        487.08        19.65 o                         
   9   6   0        867.72        810.38        29.36 o                         
  10   6   0        629.58        659.43        32.22 o                         
  11   6   0       4999.60       5434.99       100.08 o                         
  12   6   0        118.04         77.92        22.65 o                         
  13   6   0       1320.14       1426.41        66.07 o                         
   1   7   0      32134.04      31854.87       215.10 o                         
   2   7   0       1080.99       1119.97        11.06 o                         
   3   7   0       5073.90       5053.00        39.36 o                         
   4   7   0       1616.32       1633.30        28.35 o                         
   5   7   0      25315.43      25984.15       252.42 o                         
   6   7   0       1694.09       1699.26        61.94 o                         
   7   7   0          2.89         12.38         8.05 o                         
   8   7   0       2604.99       2606.36        66.17 o                         
   9   7   0       5988.92       6096.30        98.00 o                         
  10   7   0        730.12        680.83        27.71 o                         
  11   7   0         45.31         31.29        19.67 o                         
  12   7   0         87.77         77.87        57.63 o                         
  13   7   0        163.39        165.53        61.83 o                         
   0   8   0      67484.29      67045.98       643.15 o                         
   1   8   0        164.90        162.46         5.93 o                         
   2   8   0        951.49        999.67        11.05 o                         
   3   8   0       2030.16       1965.10        19.14 o                         
   4   8   0      24218.73      24506.63       194.20 o                         
   5   8   0       1328.61       1335.91        56.67 o                         
   6   8   0        304.34        286.22        11.58 o                         
   7   8   0         30.29         20.26         8.53 o                         
   8   8   0       1659.11       1579.90        27.73 o                         
   9   8   0       4714.76       4982.95        82.56 o                         
  10   8   0        105.10         97.94        19.10 o                         
  11   8   0        386.42        392.61        28.65 o                         
  12   8   0         13.07         35.69        25.90 o                         
  13   8   0       1931.58       1919.87        94.78 o                         
   1   9   0      16021.17      16121.42       121.58 o                         
   2   9   0       1716.38       1701.55        17.63 o                         
   3   9   0      28588.18      29253.24       210.88 o                         
   4   9   0       1111.55       1136.88        20.98 o                         
   5   9   0       3368.69       3357.49        39.27 o                         
   6   9   0       2889.29       2992.77        40.68 o                         
   7   9   0      13120.24      13698.56       147.64 o                         
   8   9   0       1032.12        970.00        46.14 o                         
   9   9   0          6.02        -18.55        28.29 o                         
  10   9   0        649.39        628.79        27.40 o                         
  11   9   0       1245.91       1360.56        50.78 o                         
  12   9   0        288.83        261.08        41.24 o                         
  13   9   0          0.15         37.72        71.25 o                         
   0  10   0        765.28        816.16        32.51 o                         
   1  10   0       1404.78       1388.20        16.64 o                         
   2  10   0      11400.71      11439.80        95.05 o                         
   3  10   0        474.72        461.63        32.50 o                         
   4  10   0       3608.12       3610.93        40.38 o                         
   5  10   0        717.12        655.86        16.62 o                         
   6  10   0       3421.98       3512.90        53.27 o                         
   7  10   0       2537.71       2477.46        44.84 o                         
   8  10   0         51.05         24.60        14.02 o                         
   9  10   0        324.65        296.94        24.11 o                         
  10  10   0         39.20         49.28        42.96 o                         
  11  10   0       3176.06       3420.65       181.68 o                         
  12  10   0          0.49        -28.54        49.80 o                         
   1  11   0      19312.23      19853.00       154.06 o                         
   2  11   0       1617.72       1614.16        22.12 o                         
   3  11   0       4904.91       5097.90        57.31 o                         
   4  11   0       3507.91       3546.23        46.95 o                         
   5  11   0      12595.99      13054.15       159.57 o                         
   6  11   0        882.74        848.33        20.94 o                         
   7  11   0        236.42        245.16        15.09 o                         
   8  11   0        790.50        756.64        27.40 o                         
   9  11   0       2963.19       2959.08        69.97 o                         
  10  11   0        244.82        219.14        50.30 o                         
  11  11   0          6.01         20.47        34.61 o                         
  12  11   0         22.95         31.96        57.90 o                         
   0  12   0       6591.29       6726.60        86.77 o                         
   1  12   0        292.68        290.80         9.55 o                         
   2  12   0       2719.49       2802.45        37.05 o                         
   3  12   0        719.55        676.34        16.31 o                         
   4  12   0       2996.90       2894.78        58.84 o                         
   5  12   0       1612.03       1545.43        56.66 o                         
   6  12   0        653.56        650.70        25.91 o                         
   7  12   0          9.89         -6.89        15.09 o                         
   8  12   0          1.39          3.77        20.96 o                         
   9  12   0       3779.70       4052.46       122.16 o                         
  10  12   0          7.10        -24.72        36.10 o                         
  11  12   0         64.45         73.83        42.21 o                         
   1  13   0       7163.23       7404.98        81.86 o                         
   2  13   0        970.12        912.08        19.98 o                         
   3  13   0      14397.03      14956.66       198.38 o                         
   4  13   0        582.08        552.26        21.15 o                         
   5  13   0       1400.33       1310.26        36.14 o                         
   6  13   0       1458.66       1505.81        95.46 o                         
   7  13   0       6392.58       6448.57       155.83 o                         
   8  13   0         59.56         48.35        34.09 o                         
   9  13   0          3.18         -1.45        28.64 o                         
  10  13   0        330.63        352.83        41.76 o                         
   0  14   0       3524.27       3477.77       103.82 o                         
   1  14   0        673.38        661.00        24.69 o                         
   2  14   0       2075.32       2116.05        48.28 o                         
   3  14   0        172.86        183.18        26.20 o                         
   4  14   0       3863.53       3923.75       136.64 o                         
   5  14   0        421.15        374.16        24.68 o                         
   6  14   0         91.98        126.06        24.15 o                         
   7  14   0        963.20        992.82        78.64 o                         
   8  14   0         50.68         70.99        32.35 o                         
   9  14   0          1.18        -32.05        32.05 o                         
  10  14   0        239.77        226.19        46.91 o                         
   1  15   0       8377.96       8625.39       278.47 o                         
   2  15   0        152.81        121.47        17.82 o                         
   3  15   0       1456.17       1366.95        39.21 o                         
   4  15   0       1570.89       1611.46        62.95 o                         
   5  15   0       6933.53       7078.80       154.03 o                         
   6  15   0         34.34        -11.91        28.04 o                         
   7  15   0         15.49         14.12        27.12 o                         
   8  15   0        709.36        692.24        57.66 o                         
   9  15   0       1352.25       1206.11        67.12 o                         
   0  16   0        342.18        297.99        29.20 o                         
   1  16   0        428.20        448.32        22.09 o                         
   2  16   0       4659.30       4809.17       180.86 o                         
   3  16   0        583.35        608.36        26.68 o                         
   4  16   0         34.45         42.72        23.16 o                         
   5  16   0         88.04         41.16        26.55 o                         
   6  16   0       1008.81        949.58        52.83 o                         
   7  16   0         71.66        112.18        37.59 o                         
   8  16   0        216.58        198.18        40.79 o                         
   1  17   0       1389.97       1349.78        38.23 o                         
   2  17   0        268.39        251.55        50.31 o                         
   3  17   0       2548.38       2614.59        84.67 o                         
   4  17   0         58.13         67.62        36.10 o                         
   5  17   0        139.88        165.38        30.70 o                         
   6  17   0       1134.08       1170.36        75.50 o                         
   0  18   0       1507.51       1460.12        95.45 o                         
   1  18   0        575.48        608.11        53.46 o                         
   2  18   0         20.62         45.64        26.55 o                         
   3  18   0         14.50         41.91        50.30 o                         
   4  18   0       1431.71       1427.06        74.95 o                         
   5  18   0        218.56        215.07        46.67 o                         
   1  19   0        758.61        718.29        53.37 o                         
   2  19   0          5.63         10.44        34.50 o                         
 -14   1   1       1093.30       1184.25        50.36 o                         
 -13   1   1        188.82        185.57        28.87 o                         
 -12   1   1       2214.05       2292.73        53.44 o                         
 -11   1   1        467.54        432.77        20.60 o                         
 -10   1   1       4879.10       5107.79        66.73 o                         
  -9   1   1        913.56        918.55        21.16 o                         
  -8   1   1      10042.06      10077.12       103.70 o                         
  -7   1   1          6.21         10.25         6.55 o                         
  -6   1   1      18237.33      17913.36       190.13 o                         
  -5   1   1        293.98        308.72         8.05 o                         
  -4   1   1       3376.51       2904.56        32.70 o                         
  -3   1   1        431.52        407.40        12.59 o                         
  -2   1   1       9766.52       8968.03        61.92 o                         
  -1   1   1       1220.41       1216.75        10.44 o                         
   0   1   1        355.43        401.23         5.94 o                         
   1   1   1        102.65        119.66         5.24 o                         
   2   1   1       1267.02       1351.55        16.84 o                         
   3   1   1       3471.44       3250.69        29.12 o                         
   4   1   1      15728.06      15219.45       126.13 o                         
   5   1   1       1503.80       1530.03        19.14 o                         
   6   1   1       9942.85       9493.36        84.78 o                         
   7   1   1        157.79        132.05         8.89 o                         
   8   1   1      11583.43      11321.28       122.26 o                         
   9   1   1          6.05         10.67         8.05 o                         
  10   1   1       5182.57       5313.28        81.05 o                         
  11   1   1         80.22         48.93        16.99 o                         
  12   1   1       3274.41       3557.73        72.12 o                         
  13   1   1        110.77        130.76        31.22 o                         
  14   1   1       1142.02       1315.79        54.11 o                         
 -14   2   1          4.02        -26.07        39.82 o                         
 -13   2   1        154.33        172.35        28.16 o                         
 -12   2   1         90.16         63.96        21.15 o                         
 -11   2   1         73.98        113.93        46.11 o                         
 -10   2   1          6.88         -2.10        11.04 o                         
  -9   2   1        343.02        347.68        18.87 o                         
  -8   2   1          0.98          8.38         7.41 o                         
  -7   2   1        390.52        380.68        11.05 o                         
  -6   2   1       2506.26       2522.79        45.21 o                         
  -5   2   1       2546.99       2482.89        26.01 o                         
  -4   2   1        186.49        211.72        11.53 o                         
  -3   2   1          2.04         13.62         2.10 o                         
  -2   2   1        295.82        307.00         5.03 o                         
  -1   2   1       1003.35       1040.62        13.68 o                         
   0   2   1        316.60        322.17         3.15 o                         
   1   2   1         75.73        132.10         2.96 o                         
   2   2   1        472.03        502.63         5.94 o                         
   3   2   1          1.75         25.83         3.49 o                         
   4   2   1        901.18        951.21        12.55 o                         
   5   2   1         92.00         97.47         5.93 o                         
   6   2   1        310.60        315.45        10.06 o                         
   7   2   1        175.57        201.57         9.55 o                         
   8   2   1         10.12          6.71         6.97 o                         
   9   2   1         77.31         84.55        10.46 o                         
  10   2   1        323.17        320.92        16.62 o                         
  11   2   1        230.88        226.40        18.48 o                         
  12   2   1          0.62          4.91        20.54 o                         
  13   2   1        147.18        139.51        30.70 o                         
  14   2   1         51.24         87.54        32.50 o                         
 -14   3   1        444.08        433.94        46.12 o                         
 -13   3   1        202.81        162.31        39.82 o                         
 -12   3   1       3035.37       3242.54        74.22 o                         
 -11   3   1        251.29        232.06        27.15 o                         
 -10   3   1       4102.98       4128.19        70.23 o                         
  -9   3   1          8.80         21.87        11.58 o                         
  -8   3   1      13559.19      13859.72       138.88 o                         
  -7   3   1         17.35         13.62        10.37 o                         
  -6   3   1       8324.13       8053.47        69.55 o                         
  -5   3   1        642.48        668.60        12.03 o                         
  -4   3   1       9169.68       8540.39        65.50 o                         
  -3   3   1       8725.20       8764.78        66.85 o                         
  -2   3   1       4467.12       4330.47        36.67 o                         
  -1   3   1          2.34          5.59         5.24 o                         
   0   3   1       3703.80       3284.93        24.00 o                         
   1   3   1       7625.50       7367.10        51.55 o                         
   2   3   1       4246.02       4071.73        32.84 o                         
   3   3   1      22733.66      23280.61       171.53 o                         
   4   3   1       1120.52       1023.37        13.12 o                         
   5   3   1       2476.14       2385.46        25.29 o                         
   6   3   1      20427.70      20169.65       154.06 o                         
   7   3   1          8.76          7.45         6.55 o                         
   8   3   1       7039.71       6879.89        79.12 o                         
   9   3   1        116.76        117.26        13.62 o                         
  10   3   1       5463.50       5629.04        81.73 o                         
  11   3   1         46.56        107.69        25.15 o                         
  12   3   1       1604.61       1612.52        47.89 o                         
  13   3   1          1.75        -31.43        31.43 o                         
  14   3   1       1764.46       1992.59       102.81 o                         
 -14   4   1         10.25        -29.61        33.99 o                         
 -13   4   1        162.83        111.27        41.92 o                         
 -12   4   1          5.04         30.04        22.08 o                         
 -11   4   1       1333.68       1377.22        72.38 o                         
 -10   4   1         49.46         29.34        16.10 o                         
  -9   4   1       2064.46       2120.98        36.80 o                         
  -8   4   1        251.29        252.07        12.67 o                         
  -7   4   1       1988.21       1962.39        52.51 o                         
  -6   4   1       1314.79       1317.64        18.51 o                         
  -5   4   1       2378.29       2293.56        32.59 o                         
  -4   4   1        161.16        159.80         6.55 o                         
  -3   4   1       3223.32       3254.04        42.17 o                         
  -2   4   1         63.76         92.91         6.29 o                         
  -1   4   1       3194.27       3109.42        76.04 o                         
   0   4   1         17.63         50.65         4.19 o                         
   1   4   1       2016.66       2243.01        17.87 o                         
   2   4   1       1886.63       2080.18        17.67 o                         
   3   4   1       3678.22       3684.26        33.77 o                         
   4   4   1          8.93         12.99         3.49 o                         
   5   4   1         31.00         44.01         4.45 o                         
   6   4   1          8.99         13.62         5.93 o                         
   7   4   1       2683.68       2623.49        32.30 o                         
   8   4   1        116.44         97.00        14.28 o                         
   9   4   1       1379.48       1408.42        45.11 o                         
  10   4   1          5.18         -7.06        14.67 o                         
  11   4   1        326.51        303.60        21.45 o                         
  12   4   1         97.96        106.16        22.49 o                         
  13   4   1        182.49        190.52        26.33 o                         
  14   4   1         10.47        -15.72        32.60 o                         
 -14   5   1       1124.94       1094.39        55.24 o                         
 -13   5   1         10.31         59.93        30.70 o                         
 -12   5   1        499.34        473.08        28.66 o                         
 -11   5   1        627.75        649.33        29.72 o                         
 -10   5   1       3563.90       3644.89        75.67 o                         
  -9   5   1         38.77         38.24        16.77 o                         
  -8   5   1       3418.11       3372.83        43.39 o                         
  -7   5   1         39.77         47.89        13.62 o                         
  -6   5   1      15838.14      15758.28       144.55 o                         
  -5   5   1       2301.81       2275.96        24.22 o                         
  -4   5   1       3038.39       2939.67        29.00 o                         
  -3   5   1        165.48        177.19         5.93 o                         
  -2   5   1       1908.80       1675.56        15.56 o                         
  -1   5   1      16120.07      15410.85       112.48 o                         
   0   5   1       8420.72       8675.86        59.56 o                         
   1   5   1        600.74        595.90         7.42 o                         
   2   5   1       2527.35       2651.25        21.55 o                         
   3   5   1       7484.76       7134.10        51.62 o                         
   4   5   1       9530.46       9257.36        75.46 o                         
   5   5   1         66.23        100.43         5.24 o                         
   6   5   1        960.12        915.45        25.18 o                         
   7   5   1       3094.13       3065.69        43.10 o                         
   8   5   1       8184.33       8089.07       122.52 o                         
   9   5   1        226.25        205.97        16.61 o                         
  10   5   1       1365.43       1284.31        67.14 o                         
  11   5   1        134.50        153.32        20.59 o                         
  12   5   1       2724.69       3035.69        73.84 o                         
  13   5   1        196.47        153.92        28.65 o                         
  14   5   1        249.42        230.86        49.26 o                         
 -13   6   1       1100.64       1141.27        46.83 o                         
 -12   6   1          8.78         -1.52        20.96 o                         
 -11   6   1        931.55        939.29        56.62 o                         
 -10   6   1        132.59        120.47        21.84 o                         
  -9   6   1       1827.95       1865.44        58.77 o                         
  -8   6   1         13.12          4.93        12.53 o                         
  -7   6   1       5692.88       5727.10        99.08 o                         
  -6   6   1       1795.97       1795.14        27.30 o                         
  -5   6   1       6133.03       6010.72       119.31 o                         
  -4   6   1         11.22         20.66         5.03 o                         
  -3   6   1       4418.19       4396.77        35.80 o                         
  -2   6   1       1690.32       1831.06        16.14 o                         
  -1   6   1        645.31        671.37         8.90 o                         
   0   6   1        879.97        987.39        29.39 o                         
   1   6   1        469.83        482.28        14.68 o                         
   2   6   1        757.51        765.15        15.74 o                         
   3   6   1        290.17        318.88        19.92 o                         
   4   6   1         66.06         84.30         6.29 o                         
   5   6   1       4530.22       4505.89        40.80 o                         
   6   6   1         18.67         25.15         6.55 o                         
   7   6   1        537.48        543.79        14.03 o                         
   8   6   1        182.68        146.66         9.55 o                         
   9   6   1       1691.92       1677.24        36.11 o                         
  10   6   1         16.47          7.11        16.99 o                         
  11   6   1       1744.49       1773.94        82.89 o                         
  12   6   1         69.83         66.17        28.29 o                         
  13   6   1        770.52        803.34        43.27 o                         
 -13   7   1        229.93        228.70        50.30 o                         
 -12   7   1       1693.21       1712.46        57.70 o                         
 -11   7   1         89.47        109.76        21.64 o                         
 -10   7   1        572.04        549.77        28.66 o                         
  -9   7   1        184.02        198.10        20.59 o                         
  -8   7   1       6613.59       6739.98        88.62 o                         
  -7   7   1       1917.31       1921.16        59.84 o                         
  -6   7   1        820.66        789.41        17.07 o                         
  -5   7   1         74.26         71.41         7.28 o                         
  -4   7   1       5483.62       5378.20        63.31 o                         
  -3   7   1      11616.92      11662.38        88.43 o                         
  -2   7   1        395.05        417.94        17.82 o                         
  -1   7   1        615.73        682.78         8.90 o                         
   0   7   1       2499.56       2396.26        19.34 o                         
   1   7   1      12352.98      12167.49        91.50 o                         
   2   7   1        321.97        297.86         7.41 o                         
   3   7   1       2984.41       3000.29        28.15 o                         
   4   7   1         36.45         45.92         6.29 o                         
   5   7   1       9432.85       9496.80        74.05 o                         
   6   7   1       7915.67       7805.57        70.97 o                         
   7   7   1       1340.17       1285.93        21.48 o                         
   8   7   1        726.30        692.85        25.16 o                         
   9   7   1        789.91        797.27        27.26 o                         
  10   7   1       2402.43       2409.95        98.69 o                         
  11   7   1        106.86         64.74        20.96 o                         
  12   7   1         11.86         31.99        24.67 o                         
  13   7   1         36.19         59.57        38.44 o                         
 -13   8   1        409.78        408.87        77.56 o                         
 -12   8   1        186.80        141.79        30.74 o                         
 -11   8   1       1692.54       1702.26        50.45 o                         
 -10   8   1        105.76        118.46        26.20 o                         
  -9   8   1       2732.86       2751.07        51.73 o                         
  -8   8   1        799.87        756.69        34.60 o                         
  -7   8   1       4301.00       4370.83        72.59 o                         
  -6   8   1         70.92         72.09         9.55 o                         
  -5   8   1       1654.27       1676.20        36.74 o                         
  -4   8   1        615.46        583.09        11.59 o                         
  -3   8   1       4376.21       4363.05        35.39 o                         
  -2   8   1        310.47        296.58         6.55 o                         
  -1   8   1       3163.84       3202.13        26.01 o                         
   0   8   1        657.87        673.63        14.68 o                         
   1   8   1        122.12        121.57         5.93 o                         
   2   8   1         26.55         35.75         4.45 o                         
   3   8   1        881.38        915.40        12.54 o                         
   4   8   1          4.83         11.38         5.03 o                         
   5   8   1       1412.83       1396.95        30.43 o                         
   6   8   1       1014.78       1017.90        17.01 o                         
   7   8   1       3909.42       4034.27        76.77 o                         
   8   8   1          2.24         25.54        11.58 o                         
   9   8   1       2258.61       2247.00        42.98 o                         
  10   8   1        370.94        322.37        44.02 o                         
  11   8   1        854.95        791.48       107.99 o                         
  12   8   1        156.76        137.34        37.73 o                         
  13   8   1        529.72        569.66        48.85 o                         
 -12   9   1         38.73         40.75        66.01 o                         
 -11   9   1        151.35        172.84        50.30 o                         
 -10   9   1       1484.71       1499.15        84.97 o                         
  -9   9   1        907.72        876.62        26.69 o                         
  -8   9   1        133.03        112.53        15.09 o                         
  -7   9   1         45.67         36.41        10.78 o                         
  -6   9   1       8621.14       8740.67       161.64 o                         
  -5   9   1       7212.70       7355.41       133.00 o                         
  -4   9   1        534.58        533.28        11.59 o                         
  -3   9   1        860.72        822.56        12.54 o                         
  -2   9   1      11975.83      11953.74       110.52 o                         
  -1   9   1      20981.60      21356.07       151.06 o                         
   0   9   1        955.27        931.44        12.55 o                         
   1   9   1        583.23        546.90        10.47 o                         
   2   9   1       1662.45       1668.14        20.63 o                         
   3   9   1      15916.71      16081.37       205.88 o                         
   4   9   1       4261.26       4285.37        46.53 o                         
   5   9   1        179.06        178.34        24.10 o                         
   6   9   1        133.79        139.58         8.89 o                         
   7   9   1       4518.22       4617.63        79.96 o                         
   8   9   1       2721.55       2745.81        46.77 o                         
   9   9   1         62.96         29.59        12.53 o                         
  10   9   1         30.78         28.64        19.00 o                         
  11   9   1        287.13        292.96        31.23 o                         
  12   9   1       1331.20       1395.54        63.31 o                         
 -12  10   1         11.80         24.78        33.22 o                         
 -11  10   1       1082.27       1128.07        72.36 o                         
 -10  10   1        178.61        170.19        22.94 o                         
  -9  10   1       2339.01       2436.50        47.44 o                         
  -8  10   1          8.68         22.61        13.56 o                         
  -7  10   1       3420.55       3515.92        63.08 o                         
  -6  10   1        922.05        896.19        25.21 o                         
  -5  10   1       6610.93       6652.07       118.10 o                         
  -4  10   1         71.46         62.27         7.41 o                         
  -3  10   1       2109.84       2135.02        24.20 o                         
  -2  10   1        282.36        289.66        12.58 o                         
  -1  10   1        170.65        185.51         7.41 o                         
   0  10   1        369.27        380.84        11.53 o                         
   1  10   1         26.51         41.22        13.62 o                         
   2  10   1         38.00         49.27         5.93 o                         
   3  10   1       1721.85       1659.81        20.78 o                         
   4  10   1         26.22         24.39        14.67 o                         
   5  10   1       1469.55       1483.91        23.60 o                         
   6  10   1        151.66        154.43        11.04 o                         
   7  10   1       2132.92       2117.78        38.26 o                         
   8  10   1        300.34        264.12        17.00 o                         
   9  10   1       2202.37       2229.56        59.32 o                         
  10  10   1          8.59         42.37        30.35 o                         
  11  10   1       1785.50       1894.91        77.15 o                         
  12  10   1         43.07         68.78        66.01 o                         
 -12  11   1        785.33        701.41        87.65 o                         
 -11  11   1        517.24        415.16        51.63 o                         
 -10  11   1        236.07        248.58        69.17 o                         
  -9  11   1         19.02         28.13        39.82 o                         
  -8  11   1       2836.50       2839.70        62.48 o                         
  -7  11   1       3729.07       3803.00        66.20 o                         
  -6  11   1        310.62        288.25        27.25 o                         
  -5  11   1         25.51         14.99         8.89 o                         
  -4  11   1       3714.90       3780.89        44.47 o                         
  -3  11   1      11419.68      11978.72       141.98 o                         
  -2  11   1       1418.35       1425.60        29.38 o                         
  -1  11   1        184.19        154.87        13.62 o                         
   0  11   1       5093.73       5044.99        46.91 o                         
   1  11   1      14661.69      15080.35       133.35 o                         
   2  11   1       1179.61       1118.96        22.03 o                         
   3  11   1       1198.07       1141.38        19.29 o                         
   4  11   1       1238.66       1214.44        22.67 o                         
   5  11   1      10078.22      10259.04       190.33 o                         
   6  11   1       2467.27       2484.05        63.00 o                         
   7  11   1         65.73         60.53        18.48 o                         
   8  11   1        297.21        279.63        25.91 o                         
   9  11   1       1265.99       1247.57        49.84 o                         
  10  11   1        964.97        950.28        49.28 o                         
  11  11   1          4.12         -2.18        37.77 o                         
  12  11   1        379.52        430.76       126.82 o                         
 -11  12   1       1343.36       1411.77        70.35 o                         
 -10  12   1          3.00         -3.63        33.32 o                         
  -9  12   1       1722.36       1687.88        65.91 o                         
  -8  12   1         81.98          3.72        29.53 o                         
  -7  12   1       2523.36       2554.49        65.10 o                         
  -6  12   1         52.15         64.97        15.87 o                         
  -5  12   1       2945.47       2949.89        59.73 o                         
  -4  12   1         16.80         17.93         8.38 o                         
  -3  12   1       1266.64       1243.97        22.03 o                         
  -2  12   1        473.01        475.92        11.58 o                         
  -1  12   1       1436.82       1454.00        21.48 o                         
   0  12   1        253.21        236.56         9.55 o                         
   1  12   1         33.04         33.85         8.05 o                         
   2  12   1        492.61        502.21        14.60 o                         
   3  12   1       1269.05       1332.93        29.37 o                         
   4  12   1        499.09        471.54        31.45 o                         
   5  12   1       1427.82       1301.43       101.76 o                         
   6  12   1          5.41         30.48        16.10 o                         
   7  12   1       2769.08       2793.72        64.86 o                         
   8  12   1        244.56        232.36        26.33 o                         
   9  12   1       1796.32       1760.65        54.72 o                         
  10  12   1        117.88         68.37        40.87 o                         
  11  12   1        895.15        884.36        63.16 o                         
 -10  13   1        486.71        470.74        45.31 o                         
  -9  13   1       1219.42       1212.62        59.27 o                         
  -8  13   1        877.69        793.04        38.73 o                         
  -7  13   1         81.94         61.43        23.16 o                         
  -6  13   1       1477.10       1448.56        39.39 o                         
  -5  13   1       5878.89       6028.24       108.78 o                         
  -4  13   1       1000.36       1014.38        70.26 o                         
  -3  13   1         13.26          0.42        11.04 o                         
  -2  13   1       1510.17       1515.97        26.23 o                         
  -1  13   1       9509.09      10001.60       109.09 o                         
   0  13   1        283.64        268.72        11.86 o                         
   1  13   1         10.68          4.35        15.72 o                         
   2  13   1        700.08        656.40        19.28 o                         
   3  13   1      10963.76      11267.46       164.68 o                         
   4  13   1        765.49        730.24        26.69 o                         
   5  13   1         59.34         51.35        16.30 o                         
   6  13   1       1000.61       1001.71        33.15 o                         
   7  13   1       3210.60       3275.92        97.69 o                         
   8  13   1        733.95        669.34        70.24 o                         
   9  13   1         14.97         49.62        79.64 o                         
  10  13   1        882.24        755.45        59.45 o                         
 -10  14   1        152.06        175.62        42.22 o                         
  -9  14   1       1076.26       1105.80        57.32 o                         
  -8  14   1          4.65          7.47        28.87 o                         
  -7  14   1       1758.30       1743.05        81.84 o                         
  -6  14   1        182.63        134.53        25.65 o                         
  -5  14   1       1043.64       1022.41        40.28 o                         
  -4  14   1        396.18        358.81        19.64 o                         
  -3  14   1       1469.42       1497.77        33.36 o                         
  -2  14   1        130.13        121.18        14.60 o                         
  -1  14   1        171.02        170.25        16.61 o                         
   0  14   1        418.33        440.34        20.59 o                         
   1  14   1        242.60        199.72        15.51 o                         
   2  14   1        656.22        645.14        51.37 o                         
   3  14   1        223.51        204.75        17.06 o                         
   4  14   1         52.88         75.92        16.99 o                         
   5  14   1       1077.13       1017.80        50.34 o                         
   6  14   1        170.99        145.28        21.45 o                         
   7  14   1       1046.19       1025.28        42.32 o                         
   8  14   1         44.64         24.42        29.20 o                         
   9  14   1       1219.15       1045.38        79.70 o                         
  10  14   1         68.88         63.78        51.35 o                         
  -9  15   1          0.26        -17.77        36.44 o                         
  -8  15   1        507.40        568.14        63.94 o                         
  -7  15   1       2102.09       2056.98        78.61 o                         
  -6  15   1        767.44        796.41        40.80 o                         
  -5  15   1         12.70         -4.57        20.59 o                         
  -4  15   1        269.70        323.63        37.73 o                         
  -3  15   1       6679.20       6976.88       204.33 o                         
  -2  15   1        873.57        879.67        51.38 o                         
  -1  15   1          1.13         -1.97        12.53 o                         
   0  15   1       1150.26       1153.25        33.34 o                         
   1  15   1       8815.99       9287.66       150.09 o                         
   2  15   1        460.87        430.41        24.04 o                         
   3  15   1         30.23         13.58        15.87 o                         
   4  15   1        925.22        843.71        34.82 o                         
   5  15   1       4901.33       5166.34       108.32 o                         
   6  15   1        402.67        393.67        36.70 o                         
   7  15   1          1.45         25.05        33.32 o                         
   8  15   1        864.80        891.39       118.47 o                         
   9  15   1        943.49        910.07        57.32 o                         
  -8  16   1         11.82        -33.70        33.70 o                         
  -7  16   1        818.01        840.69        49.83 o                         
  -6  16   1        374.47        305.84        34.11 o                         
  -5  16   1        952.39        991.85        62.91 o                         
  -4  16   1          0.17        -15.35        22.93 o                         
  -3  16   1        420.88        441.83        31.71 o                         
  -2  16   1       1774.22       1888.39        53.69 o                         
  -1  16   1        135.21        112.08        17.44 o                         
   0  16   1        741.32        723.44        29.09 o                         
   1  16   1          7.24          8.02        18.86 o                         
   2  16   1        290.49        256.00        20.75 o                         
   3  16   1        505.93        483.81        46.12 o                         
   4  16   1       1048.79        985.69        58.72 o                         
   5  16   1        468.21        407.70        36.29 o                         
   6  16   1         93.04         64.92        30.35 o                         
   7  16   1        677.72        579.91        50.32 o                         
   8  16   1        198.50        221.34        68.12 o                         
  -6  17   1        137.76        135.69        53.44 o                         
  -5  17   1       2134.39       2188.04        85.25 o                         
  -4  17   1       1000.67        992.63        57.89 o                         
  -3  17   1         11.33         16.94        36.67 o                         
  -2  17   1        419.06        410.44        28.66 o                         
  -1  17   1       3807.33       3902.08        91.90 o                         
   0  17   1        580.31        554.53        40.88 o                         
   1  17   1          9.12         22.79        17.60 o                         
   2  17   1        741.77        749.76        49.27 o                         
   3  17   1       4463.26       4643.98       192.36 o                         
   4  17   1        280.75        233.80        34.62 o                         
   5  17   1         42.88         18.40        26.18 o                         
   6  17   1        765.48        629.28        46.54 o                         
  -5  18   1        243.20        235.81       105.85 o                         
  -4  18   1       1316.01       1342.48        65.21 o                         
  -3  18   1        329.89        335.74        36.74 o                         
  -2  18   1        458.93        444.54        43.30 o                         
  -1  18   1        190.17        199.68        28.65 o                         
   0  18   1       1377.74       1377.85        50.34 o                         
   1  18   1        101.12         72.09        42.96 o                         
   2  18   1       1516.46       1567.61        74.47 o                         
   3  18   1         16.68         16.32        33.68 o                         
   4  18   1        667.81        665.56        73.38 o                         
   5  18   1        247.24        244.42        53.35 o                         
  -2  19   1        502.62        498.62        43.56 o                         
  -1  19   1         18.75         21.00        45.06 o                         
   0  19   1        205.06        120.97        40.24 o                         
   1  19   1       1554.92       1472.56        94.25 o                         
   2  19   1        169.20        208.27        50.32 o                         
 -14   0   2          0.91          2.10        48.20 o                         
 -13   0   2       2953.03       3116.57       128.11 o                         
 -12   0   2        219.45        159.30        37.73 o                         
 -11   0   2       4042.89       4070.55       107.23 o                         
 -10   0   2       1071.08       1034.13        39.85 o                         
  -9   0   2       3106.84       2980.48        71.46 o                         
  -8   0   2        547.90        543.09        23.07 o                         
  -7   0   2      24412.21      24482.93       286.69 o                         
  -6   0   2      37349.04      38653.45       380.44 o                         
  -5   0   2        978.91       1085.12        18.89 o                         
  -4   0   2       2144.79       2165.11        27.35 o                         
  -3   0   2       7812.69       7683.92        76.80 o                         
  -2   0   2     281562.75     274153.28      2542.37 o                         
  -1   0   2        652.88        712.11         8.40 o                         
   0   0   2       1782.45       1823.51        21.11 o                         
   1   0   2        628.06        684.72        10.50 o                         
   2   0   2     267676.09     287863.19      3346.04 o                         
   3   0   2        528.03        566.51        10.49 o                         
   4   0   2       4386.00       4447.17        54.93 o                         
   5   0   2       1942.38       2120.90        31.53 o                         
   6   0   2      85481.19      87139.96       892.27 o                         
   7   0   2        325.69        280.92        14.68 o                         
   8   0   2       2682.43       2603.83        58.84 o                         
   9   0   2        386.76        421.38        27.25 o                         
  10   0   2       4677.76       4907.04        98.90 o                         
  11   0   2       5449.86       5780.10       136.82 o                         
  12   0   2        183.65        217.98        35.63 o                         
  13   0   2       2400.60       2517.02        98.67 o                         
  14   0   2         61.60         39.82        41.91 o                         
 -14   1   2        237.24        216.28        33.32 o                         
 -13   1   2          0.93        -16.38        24.42 o                         
 -12   1   2         83.37         62.40        22.93 o                         
 -11   1   2        598.71        575.02        28.20 o                         
 -10   1   2        199.96        190.42        15.51 o                         
  -9   1   2       3414.56       3422.89        54.66 o                         
  -8   1   2       1714.06       1743.48        53.54 o                         
  -7   1   2       6557.51       6592.92        61.17 o                         
  -6   1   2       5094.52       5054.67        43.27 o                         
  -5   1   2      17703.71      17538.85       176.53 o                         
  -4   1   2       6336.38       6199.05        47.90 o                         
  -3   1   2        450.77        636.07        16.78 o                         
  -2   1   2       3099.77       3022.94        22.42 o                         
  -1   1   2      16090.88      15218.97       114.45 o                         
   0   1   2        464.01        435.63         4.45 o                         
   1   1   2         76.42        169.82         2.96 o                         
   2   1   2        897.00        853.82        11.55 o                         
   3   1   2       4782.32       4987.17        41.00 o                         
   4   1   2       1816.26       1780.14        22.08 o                         
   5   1   2      18762.88      19319.06       150.69 o                         
   6   1   2       2013.24       2038.92        37.82 o                         
   7   1   2        948.49        893.58        26.22 o                         
   8   1   2       3409.89       3250.71        49.80 o                         
   9   1   2       4326.36       4340.46        62.44 o                         
  10   1   2       1238.64       1240.15        28.19 o                         
  11   1   2        386.26        365.19        20.93 o                         
  12   1   2        466.62        459.79        69.18 o                         
  13   1   2        396.14        404.36        31.84 o                         
  14   1   2        106.39         77.74        41.92 o                         
 -14   2   2         14.74          1.94        30.35 o                         
 -13   2   2       2620.37       2741.19        71.99 o                         
 -12   2   2          1.96         -2.56        24.10 o                         
 -11   2   2       3102.35       3373.37        71.76 o                         
 -10   2   2        363.75        366.34        28.30 o                         
  -9   2   2      10973.08      11103.14       142.39 o                         
  -8   2   2       4575.87       4628.98       123.18 o                         
  -7   2   2       8299.71       8321.24       132.24 o                         
  -6   2   2        731.75        767.75        13.35 o                         
  -5   2   2      14506.99      13995.48       182.01 o                         
  -4   2   2      93582.59      95782.18      1080.85 o                         
  -3   2   2      11912.85      12268.82        84.91 o                         
  -2   2   2       1665.53       1676.49        15.78 o                         
  -1   2   2       1372.94       1367.59        12.58 o                         
   0   2   2     241236.86     221307.70      4167.53 o                         
   1   2   2       1214.67       1170.90        22.08 o                         
   2   2   2       2654.51       2663.41        27.43 o                         
   3   2   2       5653.29       5911.01        45.57 o                         
   4   2   2     107510.02     106235.74      1377.26 o                         
   5   2   2       3735.55       3646.29        33.31 o                         
   6   2   2       2046.77       2098.00        24.21 o                         
   7   2   2         56.72         73.44         8.53 o                         
   8   2   2      22291.57      21842.63       231.37 o                         
   9   2   2       3504.49       3524.40        49.79 o                         
  10   2   2        543.12        541.97        18.49 o                         
  11   2   2       3475.66       3610.41        64.02 o                         
  12   2   2        678.21        614.53        32.50 o                         
  13   2   2       2528.35       2685.90        75.93 o                         
  14   2   2         51.89         72.71        35.74 o                         
 -14   3   2        569.94        526.56        39.26 o                         
 -13   3   2          8.91          5.06        34.58 o                         
 -12   3   2          4.13        -16.62        21.14 o                         
 -11   3   2       1116.35       1051.01        34.77 o                         
 -10   3   2          6.00         19.86        16.61 o                         
  -9   3   2        760.90        735.70        25.17 o                         
  -8   3   2       1812.44       1819.63        33.01 o                         
  -7   3   2      10806.52      10856.96       100.19 o                         
  -6   3   2       3527.38       3632.83        36.86 o                         
  -5   3   2        868.33        812.39        16.79 o                         
  -4   3   2       7264.80       7121.93        51.92 o                         
  -3   3   2       8996.36       8566.15        67.17 o                         
  -2   3   2       3109.54       2939.22        30.60 o                         
  -1   3   2         13.20         52.73         4.45 o                         
   0   3   2        996.16       1034.72         9.57 o                         
   1   3   2      43342.37      42004.38       284.92 o                         
   2   3   2       3105.80       3158.52        24.59 o                         
   3   3   2      20206.08      20473.49       150.59 o                         
   4   3   2       2385.87       2324.67        34.72 o                         
   5   3   2         81.91         80.93         6.55 o                         
   6   3   2       4572.44       4449.41        43.50 o                         
   7   3   2       9402.80       9390.82        97.03 o                         
   8   3   2       3144.48       3065.91        42.94 o                         
   9   3   2        348.81        356.23        37.73 o                         
  10   3   2        980.91       1030.56        26.22 o                         
  11   3   2       1971.25       2052.96        49.70 o                         
  12   3   2        273.46        266.39        25.58 o                         
  13   3   2         16.99        -11.80        27.12 o                         
  14   3   2          5.35        -21.98        34.61 o                         
 -14   4   2         55.12         41.59        41.76 o                         
 -13   4   2       2690.64       3055.29        84.00 o                         
 -12   4   2         51.55         47.94        46.11 o                         
 -11   4   2       3927.44       4073.24        78.27 o                         
 -10   4   2        472.04        415.02        24.11 o                         
  -9   4   2       3664.97       3824.85        53.89 o                         
  -8   4   2         45.53         40.24        10.46 o                         
  -7   4   2      17430.53      17368.67       159.73 o                         
  -6   4   2      15003.18      15131.33       118.49 o                         
  -5   4   2        140.93        150.06        16.77 o                         
  -4   4   2       3080.34       3043.85        47.38 o                         
  -3   4   2       8220.35       7881.58        95.68 o                         
  -2   4   2      80327.90      77392.97       577.51 o                         
  -1   4   2        211.84        270.46         5.03 o                         
   0   4   2       4490.90       4254.10        31.33 o                         
   1   4   2         52.93         75.45         3.49 o                         
   2   4   2     126150.42     125727.74       854.35 o                         
   3   4   2         25.81         37.72         3.49 o                         
   4   4   2        104.88        106.11         5.24 o                         
   5   4   2       1874.49       1951.99        20.80 o                         
   6   4   2      53844.40      54140.38       404.17 o                         
   7   4   2       3516.41       3454.06        42.83 o                         
   8   4   2        710.10        690.57        19.01 o                         
   9   4   2       1616.94       1672.37        31.06 o                         
  10   4   2       2319.94       2330.05        49.89 o                         
  11   4   2       6320.14       6570.56       142.16 o                         
  12   4   2        115.73        132.85        24.67 o                         
  13   4   2       2066.23       2255.61        64.04 o                         
  14   4   2          2.27        -36.28        36.28 o                         
 -14   5   2         21.95         77.00       119.45 o                         
 -13   5   2         27.84         10.53        30.39 o                         
 -12   5   2        343.36        320.50        27.15 o                         
 -11   5   2        400.82        438.68        27.70 o                         
 -10   5   2        308.54        307.38        22.09 o                         
  -9   5   2       3134.21       3075.65        56.41 o                         
  -8   5   2         75.58         88.66        20.96 o                         
  -7   5   2       1035.00       1020.66        22.25 o                         
  -6   5   2       3923.16       3879.95        43.44 o                         
  -5   5   2      22502.27      22086.39       168.63 o                         
  -4   5   2       1754.08       1748.87        21.20 o                         
  -3   5   2        587.50        611.50        10.07 o                         
  -2   5   2       3182.88       3273.02        31.29 o                         
  -1   5   2      39923.49      39099.12       375.53 o                         
   0   5   2         38.64         33.66         2.96 o                         
   1   5   2       2428.08       2146.55        18.56 o                         
   2   5   2        775.28        763.75        16.79 o                         
   3   5   2       6483.81       6555.52        58.23 o                         
   4   5   2       5441.83       5406.10        43.00 o                         
   5   5   2      17556.06      17590.42       177.84 o                         
   6   5   2       3232.63       3246.68        64.16 o                         
   7   5   2        164.73        184.47        17.82 o                         
   8   5   2       3734.03       3664.59        91.49 o                         
   9   5   2       6993.38       7066.04       149.72 o                         
  10   5   2       1476.96       1409.93        52.46 o                         
  11   5   2         19.20        -13.54        19.09 o                         
  12   5   2         88.47         69.65        38.77 o                         
  13   5   2        321.24        312.32        38.76 o                         
  14   5   2         66.12         67.34       270.35 o                         
 -13   6   2       1965.81       2164.32        80.05 o                         
 -12   6   2         33.41         49.97        56.58 o                         
 -11   6   2       1357.86       1334.33        42.33 o                         
 -10   6   2        147.49        111.22        19.64 o                         
  -9   6   2       6200.88       6427.06        93.76 o                         
  -8   6   2       1172.88       1152.14        25.93 o                         
  -7   6   2       1735.09       1675.50        26.72 o                         
  -6   6   2        294.83        288.12         8.89 o                         
  -5   6   2       9868.40       9811.32        79.63 o                         
  -4   6   2      39744.51      39468.12       283.33 o                         
  -3   6   2        990.88        983.06        22.04 o                         
  -2   6   2        729.49        755.94        11.05 o                         
  -1   6   2       1665.48       1569.15        38.88 o                         
   0   6   2     118358.84     118247.68      1245.53 o                         
   1   6   2        571.17        506.94        13.63 o                         
   2   6   2        291.63        318.22        13.63 o                         
   3   6   2         23.29         23.05         4.45 o                         
   4   6   2      70709.14      71997.30       882.84 o                         
   5   6   2       1416.06       1374.09        14.84 o                         
   6   6   2        581.56        583.48        16.78 o                         
   7   6   2          7.55         16.68         8.38 o                         
   8   6   2      12872.49      12866.83       131.06 o                         
   9   6   2       5200.56       5123.79        71.91 o                         
  10   6   2        364.35        330.51        51.36 o                         
  11   6   2       1505.05       1467.23        45.70 o                         
  12   6   2        312.09        300.48        37.73 o                         
  13   6   2       2430.76       2625.04        83.12 o                         
 -13   7   2         20.96         43.05        36.67 o                         
 -12   7   2         75.85        119.93        30.45 o                         
 -11   7   2       1073.58       1021.20        40.90 o                         
 -10   7   2          3.78         33.53        18.48 o                         
  -9   7   2        105.24         54.29        15.51 o                         
  -8   7   2        297.41        288.13        17.60 o                         
  -7   7   2      13698.35      13921.46       157.14 o                         
  -6   7   2        695.48        723.93        22.02 o                         
  -5   7   2        120.05        116.15         8.53 o                         
  -4   7   2        750.59        755.38        12.54 o                         
  -3   7   2      40194.67      39901.01       662.51 o                         
  -2   7   2       1053.26       1044.71        12.59 o                         
  -1   7   2       4483.98       4398.30        35.43 o                         
   0   7   2        378.11        418.51         8.05 o                         
   1   7   2      38966.50      39315.85       272.15 o                         
   2   7   2        418.73        444.58         8.90 o                         
   3   7   2      30500.46      30892.12       348.56 o                         
   4   7   2       1894.71       1904.20        20.01 o                         
   5   7   2       4584.89       4618.63        67.41 o                         
   6   7   2       4576.97       4597.13       100.02 o                         
   7   7   2      16465.50      16869.04       171.38 o                         
   8   7   2       3734.60       3759.92        49.00 o                         
   9   7   2          5.64          5.24         8.89 o                         
  10   7   2       1599.81       1590.65        43.02 o                         
  11   7   2       2385.87       2518.90        60.11 o                         
  12   7   2        396.52        353.79        34.81 o                         
  13   7   2         50.04         13.97        35.20 o                         
 -13   8   2        843.63        953.75        57.93 o                         
 -12   8   2         12.60         12.74        26.67 o                         
 -11   8   2       2606.34       2651.82        73.13 o                         
 -10   8   2          0.30        -20.96        20.96 o                         
  -9   8   2        439.31        335.68        25.07 o                         
  -8   8   2          2.56          3.14        13.34 o                         
  -7   8   2       4427.20       4560.27        70.68 o                         
  -6   8   2       4279.77       4245.02        58.43 o                         
  -5   8   2        110.38        102.43         6.55 o                         
  -4   8   2        259.83        270.69         9.55 o                         
  -3   8   2       4429.87       4381.38        36.45 o                         
  -2   8   2      35729.59      36060.33       254.22 o                         
  -1   8   2         51.28         56.66         4.45 o                         
   0   8   2       1860.77       1885.98        30.46 o                         
   1   8   2       1320.55       1317.30        16.33 o                         
   2   8   2      64940.22      66880.15       479.43 o                         
   3   8   2        920.15        920.43        14.69 o                         
   4   8   2       1574.68       1631.69        22.52 o                         
   5   8   2        588.44        534.72        11.05 o                         
   6   8   2      20208.64      20498.49       405.05 o                         
   7   8   2       2425.71       2350.35        38.61 o                         
   8   8   2         26.07         37.94         8.89 o                         
   9   8   2        216.23        235.56        18.13 o                         
  10   8   2        844.68        754.75        29.73 o                         
  11   8   2       3771.93       3975.02        93.58 o                         
  12   8   2         35.54         62.75        37.77 o                         
  13   8   2        571.10        534.40        92.24 o                         
 -12   9   2         50.74         31.79        31.24 o                         
 -11   9   2         34.25         -6.29        26.18 o                         
 -10   9   2         67.66         54.12        24.67 o                         
  -9   9   2       2791.01       2870.65        89.26 o                         
  -8   9   2        300.66        293.96        34.59 o                         
  -7   9   2          7.19         22.93        14.67 o                         
  -6   9   2       1035.39       1039.69        39.86 o                         
  -5   9   2      26012.80      26946.99       253.13 o                         
  -4   9   2       2461.79       2489.32        32.23 o                         
  -3   9   2       1522.71       1591.13        19.13 o                         
  -2   9   2         79.18         92.69         8.38 o                         
  -1   9   2      34572.78      35545.84       248.71 o                         
   0   9   2        390.55        387.34        10.48 o                         
   1   9   2      19504.28      19631.65       275.48 o                         
   2   9   2       1097.94       1088.03        14.84 o                         
   3   9   2      15019.92      15492.44       135.48 o                         
   4   9   2       2748.20       2811.64        43.09 o                         
   5   9   2      17441.31      17990.01       467.98 o                         
   6   9   2       1923.34       1982.25        74.53 o                         
   7   9   2       1392.05       1366.66        37.77 o                         
   8   9   2       2869.54       2738.11        59.87 o                         
   9   9   2       7418.88       7719.27       132.03 o                         
  10   9   2       1326.99       1318.77        43.59 o                         
  11   9   2         13.54          7.82        55.54 o                         
  12   9   2        146.38        118.37        54.49 o                         
 -12  10   2        183.65        177.88        79.64 o                         
 -11  10   2        976.87        977.63        48.80 o                         
 -10  10   2          0.46          5.03        22.08 o                         
  -9  10   2       3646.69       3856.98        90.37 o                         
  -8  10   2         66.06        116.49        30.39 o                         
  -7  10   2        177.23        172.30        20.96 o                         
  -6  10   2        453.22        453.51        18.93 o                         
  -5  10   2       2600.31       2685.45        75.63 o                         
  -4  10   2       5977.01       5872.53        64.34 o                         
  -3  10   2        419.83        414.07        10.38 o                         
  -2  10   2       1357.51       1392.52        17.81 o                         
  -1  10   2         16.84         14.67         8.38 o                         
   0  10   2      16873.27      17176.06       204.88 o                         
   1  10   2        517.72        483.59        11.86 o                         
   2  10   2       4342.36       4379.01        49.48 o                         
   3  10   2        811.70        766.32        16.11 o                         
   4  10   2      11589.99      11607.55       119.45 o                         
   5  10   2        699.10        659.59        24.56 o                         
   6  10   2        376.21        379.93        28.30 o                         
   7  10   2          0.18         -4.31         9.78 o                         
   8  10   2       2448.42       2284.87        65.17 o                         
   9  10   2       3700.78       3888.12       128.20 o                         
  10  10   2         45.29         37.72        30.18 o                         
  11  10   2        182.74        150.07        36.29 o                         
  12  10   2          0.45         -4.87        32.56 o                         
 -11  11   2        312.27        197.97        39.83 o                         
 -10  11   2         29.81         78.16        25.06 o                         
  -9  11   2          3.39         35.56        39.82 o                         
  -8  11   2        273.11        246.51        27.90 o                         
  -7  11   2       5456.38       5450.31        90.45 o                         
  -6  11   2       2293.50       2316.15        46.19 o                         
  -5  11   2         75.95         52.85         8.05 o                         
  -4  11   2        654.79        625.48        20.97 o                         
  -3  11   2      18776.07      19476.71       201.60 o                         
  -2  11   2       1585.02       1626.85        22.26 o                         
  -1  11   2       6265.92       6342.61       112.82 o                         
   0  11   2         10.68          5.87         6.97 o                         
   1  11   2      14401.28      14676.74       129.25 o                         
   2  11   2        229.42        204.64        11.04 o                         
   3  11   2      12076.32      12664.87       140.94 o                         
   4  11   2       1351.96       1329.87        30.17 o                         
   5  11   2       5212.39       5333.66       184.22 o                         
   6  11   2       1725.05       1749.88        43.35 o                         
   7  11   2       7499.05       7839.83       230.88 o                         
   8  11   2       1069.67       1033.07        93.33 o                         
   9  11   2          0.09         10.01        50.30 o                         
  10  11   2        642.41        616.88        42.08 o                         
  11  11   2       1396.66       1303.71        62.40 o                         
 -11  12   2       2680.18       2941.36       116.99 o                         
 -10  12   2        183.10        166.07        50.35 o                         
  -9  12   2        229.55        266.59        59.74 o                         
  -8  12   2         31.79         41.54        24.04 o                         
  -7  12   2       2358.63       2437.04        65.58 o                         
  -6  12   2        100.44        107.54        16.30 o                         
  -5  12   2        232.02        201.95        13.62 o                         
  -4  12   2       1157.03       1155.88        22.25 o                         
  -3  12   2       1436.30       1443.35        22.11 o                         
  -2  12   2       3238.45       3381.55        40.69 o                         
  -1  12   2        220.54        221.07        14.67 o                         
   0  12   2       1909.77       2010.44        31.17 o                         
   1  12   2        567.66        531.48        23.06 o                         
   2  12   2       6856.02       6820.65        76.86 o                         
   3  12   2        146.35        129.32        11.58 o                         
   4  12   2       1466.16       1440.50        39.98 o                         
   5  12   2        256.99        262.72        19.97 o                         
   6  12   2       2067.06       2060.15        46.88 o                         
   7  12   2       2016.49       1987.72        55.47 o                         
   8  12   2        139.41        147.53        25.58 o                         
   9  12   2         13.28         25.39        37.72 o                         
  10  12   2         16.06         38.70        31.63 o                         
  11  12   2       1498.24       1733.31       266.42 o                         
 -10  13   2          5.23         13.35        45.06 o                         
  -9  13   2       1012.39        855.70        93.32 o                         
  -8  13   2        833.76        724.95        39.16 o                         
  -7  13   2          1.88          4.48        27.24 o                         
  -6  13   2        471.61        445.34        27.13 o                         
  -5  13   2       9734.97       9730.31       184.22 o                         
  -4  13   2       2934.76       2966.66        46.63 o                         
  -3  13   2        817.08        751.99        20.76 o                         
  -2  13   2          5.06         -4.75        11.04 o                         
  -1  13   2      10050.45      10370.37       122.76 o                         
   0  13   2        656.88        649.36        27.26 o                         
   1  13   2      12147.36      12384.53       148.56 o                         
   2  13   2        308.63        260.45        25.15 o                         
   3  13   2       5552.12       5534.14        86.86 o                         
   4  13   2        592.07        540.73        25.07 o                         
   5  13   2       7054.15       7230.45       117.63 o                         
   6  13   2        177.25        177.02        25.06 o                         
   7  13   2        478.14        469.75        30.36 o                         
   8  13   2        776.28        680.52        55.57 o                         
   9  13   2       2998.99       3090.11        85.07 o                         
  10  13   2        284.15        282.92        77.55 o                         
  -9  14   2       1825.49       1800.46       156.32 o                         
  -8  14   2        450.85        466.70        35.66 o                         
  -7  14   2         86.21         66.37        25.58 o                         
  -6  14   2        587.61        509.48        40.88 o                         
  -5  14   2        981.79        942.81        36.46 o                         
  -4  14   2        665.26        612.63        32.50 o                         
  -3  14   2        621.29        550.48        25.66 o                         
  -2  14   2       3280.14       3326.13       129.23 o                         
  -1  14   2         22.45         36.49        12.53 o                         
   0  14   2       2025.47       2062.49        43.84 o                         
   1  14   2        467.34        449.99        19.27 o                         
   2  14   2       4157.67       4205.74        94.63 o                         
   3  14   2        545.24        556.88        24.68 o                         
   4  14   2        596.55        600.77        25.66 o                         
   5  14   2         10.23         14.32        17.60 o                         
   6  14   2        454.87        357.78        27.39 o                         
   7  14   2        212.10        158.20        27.39 o                         
   8  14   2         47.25         26.78        33.32 o                         
   9  14   2        922.19        857.34        51.88 o                         
  -9  15   2         14.30         15.54        33.70 o                         
  -8  15   2          9.57         11.96        34.58 o                         
  -7  15   2       2093.74       2022.79        79.75 o                         
  -6  15   2       1994.02       2121.76        65.92 o                         
  -5  15   2         27.19         28.00        32.48 o                         
  -4  15   2          8.28         -7.50        22.93 o                         
  -3  15   2       6721.20       6937.21       131.66 o                         
  -2  15   2       1547.08       1472.92        43.30 o                         
  -1  15   2       3138.57       3102.95        74.58 o                         
   0  15   2          0.28        -16.85        42.96 o                         
   1  15   2       3719.08       3803.70       100.89 o                         
   2  15   2         36.68         52.94        16.77 o                         
   3  15   2       6781.47       7021.64       117.42 o                         
   4  15   2        125.36         87.18        40.87 o                         
   5  15   2       1082.48       1035.77        91.23 o                         
   6  15   2        747.23        703.55        37.07 o                         
   7  15   2       3867.71       3934.54       167.06 o                         
   8  15   2        143.75         61.85        39.08 o                         
  -7  16   2        400.11        407.99        44.02 o                         
  -6  16   2        222.72        160.36        31.22 o                         
  -5  16   2        370.14        293.35        38.20 o                         
  -4  16   2       1936.66       1898.31        66.78 o                         
  -3  16   2         91.76         84.34        48.20 o                         
  -2  16   2         23.37         12.57        21.26 o                         
  -1  16   2        599.98        571.98        30.19 o                         
   0  16   2       4067.91       4138.98       179.73 o                         
   1  16   2        659.12        676.16        26.20 o                         
   2  16   2        106.64         84.96        18.59 o                         
   3  16   2        538.63        525.80        26.56 o                         
   4  16   2       2588.36       2667.82        63.96 o                         
   5  16   2        628.99        581.42        31.64 o                         
   6  16   2          7.82        -35.63        35.63 o                         
   7  16   2        116.02        143.53        34.74 o                         
  -6  17   2         71.86         28.29        38.53 o                         
  -5  17   2       1414.59       1252.53        65.03 o                         
  -4  17   2       1624.10       1757.65        69.68 o                         
  -3  17   2         58.58         61.60        31.22 o                         
  -2  17   2          1.73         21.22        23.57 o                         
  -1  17   2       1895.41       1868.41        62.98 o                         
   0  17   2        427.50        387.11        28.66 o                         
   1  17   2       2160.30       2172.88       124.89 o                         
   2  17   2         45.50         16.26        21.14 o                         
   3  17   2        842.73        834.23        43.57 o                         
   4  17   2        499.39        431.68        30.36 o                         
   5  17   2       1873.83       1872.70        88.13 o                         
   6  17   2         43.80        138.40        36.96 o                         
  -4  18   2        130.46        127.37        47.16 o                         
  -3  18   2        551.32        531.12        97.48 o                         
  -2  18   2       1325.25       1256.57        54.91 o                         
  -1  18   2        220.64        233.95        47.16 o                         
   0  18   2         55.45         86.66        35.63 o                         
   1  18   2        572.10        511.54        38.20 o                         
   2  18   2       2107.15       1976.88        77.17 o                         
   3  18   2        323.24        365.39        51.81 o                         
   4  18   2         65.10        100.99        57.63 o                         
  -1  19   2         84.45         54.72        57.63 o                         
   0  19   2          5.59          5.81        39.92 o                         
   1  19   2        791.50        831.55        68.93 o                         
 -14   1   3        364.91        343.77        39.26 o                         
 -13   1   3        102.56        129.42        46.11 o                         
 -12   1   3       1932.36       1945.82        53.42 o                         
 -11   1   3        548.51        602.88        31.03 o                         
 -10   1   3       3275.20       3351.49        61.66 o                         
  -9   1   3        399.97        471.17        16.62 o                         
  -8   1   3       7998.35       8109.65        86.49 o                         
  -7   1   3         85.05        105.83        16.77 o                         
  -6   1   3      10652.51      10786.83        85.44 o                         
  -5   1   3        798.01        884.39        11.87 o                         
  -4   1   3      14723.17      14528.66        98.62 o                         
  -3   1   3        390.48        442.76        10.49 o                         
  -2   1   3       4136.26       3718.58        31.99 o                         
  -1   1   3       2304.61       2255.31        19.37 o                         
   0   1   3      27557.45      26595.28       178.13 o                         
   1   1   3       4618.71       4493.82        33.70 o                         
   2   1   3       3431.41       3763.08        32.07 o                         
   3   1   3       5092.50       5272.05        46.09 o                         
   4   1   3       1596.52       1642.75        18.53 o                         
   5   1   3       1578.44       1531.57        25.20 o                         
   6   1   3       3471.85       3353.59        50.51 o                         
   7   1   3        222.07        242.22        10.38 o                         
   8   1   3       4116.62       3831.27        50.59 o                         
   9   1   3        311.58        326.90        16.10 o                         
  10   1   3       4930.54       4848.86        70.39 o                         
  11   1   3          7.98         -6.29        16.61 o                         
  12   1   3       1745.37       1853.47       135.35 o                         
  13   1   3          7.82         16.70        24.42 o                         
  14   1   3       1263.40       1284.89        71.31 o                         
 -14   2   3         11.78        -19.12        29.53 o                         
 -13   2   3          3.41         56.58        28.16 o                         
 -12   2   3         87.91         70.84        34.58 o                         
 -11   2   3        275.56        280.08        21.15 o                         
 -10   2   3          1.03        -21.32        32.48 o                         
  -9   2   3        355.44        350.23        22.01 o                         
  -8   2   3        852.84        866.65        65.02 o                         
  -7   2   3       1454.20       1440.90        21.48 o                         
  -6   2   3          7.66          7.33         5.93 o                         
  -5   2   3          4.30          9.43         4.45 o                         
  -4   2   3       2326.81       2400.27        21.03 o                         
  -3   2   3       3562.82       3728.45        35.86 o                         
  -2   2   3        284.27        306.91         5.03 o                         
   0   2   3       2820.48       2856.94        25.23 o                         
   1   2   3         26.62         39.48         5.24 o                         
   2   2   3       2685.14       2822.64        25.20 o                         
   3   2   3        451.73        478.93         8.39 o                         
   4   2   3        309.16        328.40         9.44 o                         
   5   2   3        353.50        377.24         9.55 o                         
   6   2   3          5.59          3.59         5.03 o                         
   7   2   3        182.21        168.79        14.67 o                         
   8   2   3        834.25        801.78        19.98 o                         
   9   2   3        382.18        341.12        15.51 o                         
  10   2   3        105.30         88.35        14.02 o                         
  11   2   3        217.66        236.92        19.27 o                         
  12   2   3         55.42         51.16        24.04 o                         
  13   2   3         37.93          2.57        32.50 o                         
  14   2   3         27.78        -30.14        30.14 o                         
 -14   3   3        718.85        645.38        50.34 o                         
 -13   3   3         35.34         99.26        32.20 o                         
 -12   3   3       1045.30       1067.15        50.33 o                         
 -11   3   3        347.84        320.92        50.31 o                         
 -10   3   3       5649.83       5722.81       116.86 o                         
  -9   3   3         52.18         64.35        20.96 o                         
  -8   3   3       3452.79       3515.78        48.17 o                         
  -7   3   3         39.93         77.22         8.05 o                         
  -6   3   3      16231.01      16523.37       233.95 o                         
  -5   3   3        120.46        109.03         5.93 o                         
  -4   3   3      11390.97      11139.16        85.28 o                         
  -3   3   3       1197.83       1200.32        23.10 o                         
  -2   3   3      29498.03      28970.95       247.81 o                         
  -1   3   3      22348.07      22615.95       268.54 o                         
   0   3   3        154.35        105.44         4.19 o                         
   1   3   3       7813.92       8091.20        67.09 o                         
   2   3   3       4287.59       4472.63        58.10 o                         
   3   3   3       7017.14       7004.47        58.43 o                         
   4   3   3       7608.69       7968.28        64.88 o                         
   5   3   3       1297.51       1377.14        17.02 o                         
   6   3   3        808.40        770.67        13.57 o                         
   7   3   3       3022.94       2895.97        34.91 o                         
   8   3   3       4936.90       4688.30        57.31 o                         
   9   3   3         33.44         46.15        22.00 o                         
  10   3   3       1514.73       1449.46        32.24 o                         
  11   3   3        447.45        459.11        25.91 o                         
  12   3   3       3579.63       3805.04        83.46 o                         
  13   3   3         24.76         32.95        31.63 o                         
  14   3   3        625.97        618.37        46.68 o                         
 -14   4   3         29.57          4.78        36.69 o                         
 -13   4   3       1090.35       1110.58        53.48 o                         
 -12   4   3          7.98          2.69        20.12 o                         
 -11   4   3        637.67        603.63        32.07 o                         
 -10   4   3        620.72        586.32        28.05 o                         
  -9   4   3       1254.23       1254.57        28.67 o                         
  -8   4   3         13.77          1.13         9.43 o                         
  -7   4   3       2379.54       2321.79        33.20 o                         
  -6   4   3       1458.31       1466.85        28.34 o                         
  -5   4   3       7782.54       7887.76        60.50 o                         
  -4   4   3         51.63         53.62         5.03 o                         
  -3   4   3       1001.02        963.97        22.04 o                         
  -2   4   3       1121.47       1178.31        14.05 o                         
  -1   4   3       6747.16       6955.68        59.97 o                         
   0   4   3        292.15        321.87         5.93 o                         
   1   4   3        316.80        322.15         9.44 o                         
   2   4   3        381.23        418.54         9.44 o                         
   3   4   3         44.94         47.73         5.24 o                         
   4   4   3        123.12        131.01         5.93 o                         
   5   4   3       1236.49       1201.76        26.24 o                         
   6   4   3       1170.70       1179.70        17.62 o                         
   7   4   3        522.17        530.35        18.87 o                         
   8   4   3          9.59          2.69         9.16 o                         
   9   4   3        771.27        718.43        18.49 o                         
  10   4   3          2.26         -0.26        14.67 o                         
  11   4   3        600.14        555.94        47.17 o                         
  12   4   3        169.70        151.87        31.84 o                         
  13   4   3        558.71        551.69        39.70 o                         
 -13   5   3        250.39        247.06        38.72 o                         
 -12   5   3       2066.72       2100.47        55.98 o                         
 -11   5   3          1.10          4.73        19.00 o                         
 -10   5   3        725.15        668.00        29.84 o                         
  -9   5   3       1211.07       1252.30        52.45 o                         
  -8   5   3       9412.92       9410.56       112.88 o                         
  -7   5   3        487.48        426.80        23.06 o                         
  -6   5   3       5549.48       5448.63        54.21 o                         
  -5   5   3       1001.13        984.36        18.88 o                         
  -4   5   3       6338.36       6314.72        55.52 o                         
  -3   5   3       5936.26       6130.27        62.36 o                         
  -2   5   3       4912.68       4767.36        40.24 o                         
  -1   5   3         54.78         56.49         9.43 o                         
   0   5   3      17371.42      17512.04       116.09 o                         
   1   5   3       8306.05       8017.43        82.86 o                         
   2   5   3        917.89        959.16        32.53 o                         
   3   5   3        613.53        685.12        13.63 o                         
   4   5   3          1.99          7.33         7.33 o                         
   5   5   3       9788.89      10030.73       120.87 o                         
   6   5   3       3507.19       3397.80        42.08 o                         
   7   5   3        670.20        616.66        18.87 o                         
   8   5   3        831.80        763.85        19.98 o                         
   9   5   3       2315.98       2319.86        40.86 o                         
  10   5   3       5423.37       5554.50        92.55 o                         
  11   5   3         99.21         92.99        17.60 o                         
  12   5   3        288.03        290.12        28.20 o                         
  13   5   3         28.31        -20.58        31.70 o                         
 -13   6   3         77.12         74.68        29.71 o                         
 -12   6   3        463.49        446.00        40.88 o                         
 -11   6   3       1783.91       1918.83        49.90 o                         
 -10   6   3         28.30        -17.26        25.06 o                         
  -9   6   3       3014.15       3036.83        76.50 o                         
  -8   6   3        749.37        801.46        22.10 o                         
  -7   6   3       5136.32       5024.07        74.77 o                         
  -6   6   3        130.96        134.46         8.38 o                         
  -5   6   3       4070.92       3977.99       114.75 o                         
  -4   6   3       1557.45       1600.84        18.90 o                         
  -3   6   3       6376.54       6407.81        58.06 o                         
  -2   6   3         27.62         31.11         6.55 o                         
  -1   6   3       1188.55       1166.30        13.36 o                         
   0   6   3       3872.64       3831.94        29.04 o                         
   1   6   3       1871.41       1826.03        17.65 o                         
   2   6   3        299.46        296.17        10.48 o                         
   3   6   3        592.80        586.18        22.02 o                         
   4   6   3         22.14         34.06         5.24 o                         
   5   6   3         74.17         62.27         5.93 o                         
   6   6   3         40.04         44.46         6.98 o                         
   7   6   3       2984.03       3013.09        83.02 o                         
   8   6   3        258.89        201.43        11.86 o                         
   9   6   3       1778.11       1767.76        35.68 o                         
  10   6   3        464.13        441.02        62.89 o                         
  11   6   3       1129.21       1121.31        39.96 o                         
  12   6   3          2.58         15.47        30.70 o                         
  13   6   3        399.34        386.47        54.78 o                         
 -13   7   3         31.91         39.82        31.39 o                         
 -12   7   3         97.85        130.85        34.58 o                         
 -11   7   3        621.44        626.98        37.62 o                         
 -10   7   3       3003.51       3038.44        72.47 o                         
  -9   7   3        284.74        236.73        19.97 o                         
  -8   7   3        100.75        126.33        14.02 o                         
  -7   7   3        247.21        236.04         9.37 o                         
  -6   7   3       8841.33       8942.16       218.85 o                         
  -5   7   3        333.53        336.99        24.11 o                         
  -4   7   3       3013.66       2934.55        37.86 o                         
  -3   7   3       2157.44       2076.48        24.74 o                         
  -2   7   3      11113.71      11063.77        90.91 o                         
  -1   7   3      15762.32      15641.20       322.12 o                         
   0   7   3        145.70        141.55         5.93 o                         
   1   7   3         16.58         22.45         3.49 o                         
   2   7   3        830.30        878.05        11.87 o                         
   3   7   3       8617.00       8668.42        66.53 o                         
   4   7   3       2461.25       2463.20        27.46 o                         
   5   7   3        273.28        246.13         8.05 o                         
   6   7   3          7.82         11.53         7.41 o                         
   7   7   3       3353.12       3436.72        45.80 o                         
   8   7   3       2774.82       2815.25        46.22 o                         
   9   7   3        101.37         60.87        15.17 o                         
  10   7   3          4.74          2.77        17.05 o                         
  11   7   3        438.31        409.92        51.36 o                         
  12   7   3       2026.25       2084.68       120.67 o                         
  13   7   3         99.56         55.67        45.65 o                         
 -13   8   3       1182.73       1131.44        76.55 o                         
 -12   8   3          5.12          4.76        31.01 o                         
 -11   8   3        720.01        643.55        45.36 o                         
 -10   8   3        712.96        709.86        39.27 o                         
  -9   8   3       2416.77       2497.26        74.54 o                         
  -8   8   3        304.73        299.86        30.39 o                         
  -7   8   3       2331.58       2369.63        49.35 o                         
  -6   8   3       1983.51       1880.30        58.79 o                         
  -5   8   3       7342.01       7282.68        84.13 o                         
  -4   8   3         63.69         59.49        11.04 o                         
  -3   8   3       2819.51       2781.93        37.08 o                         
  -2   8   3       2684.73       2626.07        29.29 o                         
  -1   8   3       2073.81       2116.08        24.16 o                         
   0   8   3         50.07         62.70         7.34 o                         
   1   8   3       1012.07       1018.71        13.35 o                         
   2   8   3        186.34        198.13         7.41 o                         
   3   8   3         92.86         92.51         8.05 o                         
   4   8   3       1383.48       1421.20        41.98 o                         
   5   8   3       2593.29       2510.64        37.87 o                         
   6   8   3        306.76        283.60        14.67 o                         
   7   8   3        690.14        680.51        27.26 o                         
   8   8   3        113.30        102.55        35.63 o                         
   9   8   3       1833.26       1829.49        58.76 o                         
  10   8   3         45.57         31.32        25.90 o                         
  11   8   3       1107.90       1082.65        51.34 o                         
  12   8   3        109.59        148.96        38.19 o                         
 -12   9   3        812.51        744.99        65.00 o                         
 -11   9   3         58.09         21.75        26.67 o                         
 -10   9   3         20.24         19.91        25.19 o                         
  -9   9   3        213.04        208.09        27.15 o                         
  -8   9   3       4669.36       4739.75        80.33 o                         
  -7   9   3        857.93        842.65        22.66 o                         
  -6   9   3         67.09         62.13         6.98 o                         
  -5   9   3          9.91          9.43         4.45 o                         
  -4   9   3       7419.80       7444.40        85.74 o                         
  -3   9   3       6323.90       6331.35       146.64 o                         
  -2   9   3         33.85         35.75         5.93 o                         
  -1   9   3          2.90          2.69         5.03 o                         
   0   9   3      11926.50      11969.96        99.13 o                         
   1   9   3      12794.69      13051.70       114.80 o                         
   2   9   3        276.84        283.39        10.48 o                         
   3   9   3        524.06        521.05        20.97 o                         
   4   9   3        299.39        307.76        13.10 o                         
   5   9   3       6787.91       6902.09       122.35 o                         
   6   9   3       1262.86       1266.23        41.96 o                         
   7   9   3        102.09        106.46        17.60 o                         
   8   9   3         48.04         59.01        31.44 o                         
   9   9   3       1396.68       1376.96        67.55 o                         
  10   9   3       2495.47       2501.77        79.33 o                         
  11   9   3          8.46         15.15        28.64 o                         
  12   9   3         36.78         36.04        37.77 o                         
 -12  10   3        185.08        218.86        45.83 o                         
 -11  10   3       1638.75       1787.90        69.09 o                         
 -10  10   3        112.30        114.45        30.35 o                         
  -9  10   3       1620.30       1646.87        65.05 o                         
  -8  10   3        315.23        288.11        26.56 o                         
  -7  10   3       5194.59       5400.75        86.46 o                         
  -6  10   3          2.66         -7.33         7.41 o                         
  -5  10   3       3616.02       3790.35        70.33 o                         
  -4  10   3       1178.40       1252.60        25.68 o                         
  -3  10   3       3003.79       2986.85        36.21 o                         
  -2  10   3        502.78        497.35        16.77 o                         
  -1  10   3       2674.97       2593.56        35.73 o                         
   0  10   3        452.22        425.01        11.05 o                         
   1  10   3        102.68        110.22        12.58 o                         
   2  10   3          0.98          2.10         7.41 o                         
   3  10   3         36.98         55.89        20.96 o                         
   4  10   3        666.07        608.39        18.60 o                         
   5  10   3         97.78         85.20        19.91 o                         
   6  10   3         77.66        120.14        27.25 o                         
   7  10   3       2598.00       2518.42        77.71 o                         
   8  10   3          5.72         11.49        22.65 o                         
   9  10   3       1503.39       1403.77        53.41 o                         
  10  10   3         31.35          1.18        37.72 o                         
  11  10   3       1117.62       1106.67        56.93 o                         
  12  10   3         62.33        105.13        44.31 o                         
 -11  11   3        164.43        150.43        39.08 o                         
 -10  11   3       1013.08       1026.03        69.21 o                         
  -9  11   3        570.44        447.88        38.46 o                         
  -8  11   3        394.80        355.82        44.02 o                         
  -7  11   3          5.21         17.73        17.77 o                         
  -6  11   3       3806.98       3839.59       157.68 o                         
  -5  11   3       1258.67       1225.49        28.68 o                         
  -4  11   3         52.55         52.89        13.62 o                         
  -3  11   3          1.43          5.39         5.03 o                         
  -2  11   3       4997.11       4900.89        65.28 o                         
  -1  11   3      10649.44      10634.66       108.54 o                         
   0  11   3         20.80         25.61         6.55 o                         
   1  11   3        251.40        214.45        11.04 o                         
   2  11   3        682.48        666.48        15.52 o                         
   3  11   3       9098.93       9324.86       127.72 o                         
   4  11   3        819.59        848.23        28.06 o                         
   5  11   3        102.55         91.69        18.48 o                         
   6  11   3        886.41        946.87        31.65 o                         
   7  11   3       2745.00       2695.05        57.69 o                         
   8  11   3        963.54        958.00        60.82 o                         
   9  11   3         33.41         19.91        31.12 o                         
  10  11   3        359.31        387.74        63.93 o                         
  11  11   3        579.01        465.44        44.18 o                         
 -11  12   3        409.55        443.10        67.98 o                         
 -10  12   3        186.76        211.84        36.44 o                         
  -9  12   3       1689.80       1623.38        59.34 o                         
  -8  12   3         36.79         11.50        26.67 o                         
  -7  12   3       2542.25       2516.59        67.19 o                         
  -6  12   3        244.15        223.16        22.49 o                         
  -5  12   3       2750.85       2864.67       120.78 o                         
  -4  12   3        257.57        224.93        15.72 o                         
  -3  12   3       3108.93       3149.50        43.09 o                         
  -2  12   3         12.00          9.43         5.93 o                         
  -1  12   3       1602.87       1604.50        33.58 o                         
   0  12   3       1267.43       1242.30        23.60 o                         
   1  12   3        252.39        221.99        15.72 o                         
   2  12   3        146.24        116.44        11.04 o                         
   3  12   3         15.84         49.25        13.34 o                         
   4  12   3        453.65        452.86        40.88 o                         
   5  12   3       1455.36       1471.77        56.65 o                         
   6  12   3        228.20        184.32        24.10 o                         
   7  12   3        403.86        368.02        25.91 o                         
   8  12   3         21.29         41.79        24.42 o                         
   9  12   3       1610.48       1657.50        55.26 o                         
  10  12   3         95.24         62.04        28.65 o                         
  11  12   3        727.08        572.82        94.35 o                         
 -10  13   3        582.72        526.27        46.81 o                         
  -9  13   3        172.07        163.48        32.57 o                         
  -8  13   3        664.25        587.93        38.77 o                         
  -7  13   3       1631.00       1625.90        50.80 o                         
  -6  13   3        670.54        611.15        31.72 o                         
  -5  13   3         36.81         42.83        23.05 o                         
  -4  13   3        710.14        691.69        21.46 o                         
  -3  13   3       3632.50       3796.46        56.25 o                         
  -2  13   3        206.66        193.41        12.53 o                         
  -1  13   3         25.24         10.80         9.55 o                         
   0  13   3       1226.75       1132.35        29.56 o                         
   1  13   3       7990.92       8300.74       124.17 o                         
   2  13   3        102.54        123.33        15.51 o                         
   3  13   3         10.59         11.58        15.51 o                         
   4  13   3        504.77        473.81        31.45 o                         
   5  13   3       5178.61       5132.95        96.58 o                         
   6  13   3        448.28        427.72        54.51 o                         
   7  13   3         26.17         27.48        19.64 o                         
   8  13   3        668.43        643.77        74.43 o                         
   9  13   3       1538.86       1609.11        56.41 o                         
  10  13   3        361.04        301.81        36.26 o                         
  -9  14   3        416.72        443.36        48.91 o                         
  -8  14   3        150.05        155.86        28.24 o                         
  -7  14   3       1405.83       1373.67        71.32 o                         
  -6  14   3        172.20        147.29        22.49 o                         
  -5  14   3       2083.63       2057.24        54.86 o                         
  -4  14   3        118.11         86.52        16.10 o                         
  -3  14   3       1096.48       1046.60        32.51 o                         
  -2  14   3        553.82        545.64        25.07 o                         
  -1  14   3        404.54        374.02        20.55 o                         
   0  14   3         81.92         75.21        13.56 o                         
   1  14   3        497.32        390.68        21.27 o                         
   2  14   3        697.26        691.38        25.66 o                         
   3  14   3        197.16        178.12        19.97 o                         
   4  14   3        410.38        432.01        27.25 o                         
   5  14   3         29.64         34.58        23.71 o                         
   6  14   3        225.37        221.25        26.55 o                         
   7  14   3       1172.84       1179.61        45.09 o                         
   8  14   3        252.80        231.89        49.26 o                         
   9  14   3        365.75        315.70        51.36 o                         
  -8  15   3        873.04        856.99        51.23 o                         
  -7  15   3          8.84        -31.73        31.73 o                         
  -6  15   3        420.20        370.33        35.64 o                         
  -5  15   3       2411.34       2503.23        66.56 o                         
  -4  15   3        879.71        827.13        44.04 o                         
  -3  15   3          5.74         -5.48        17.77 o                         
  -2  15   3        765.56        830.24        47.18 o                         
  -1  15   3       6337.89       6572.15       150.58 o                         
   0  15   3        255.54        279.05        22.49 o                         
   1  15   3          6.44         17.46        16.87 o                         
   2  15   3        470.75        431.61        23.63 o                         
   3  15   3       6505.95       6946.11       162.16 o                         
   4  15   3        389.01        370.28        45.07 o                         
   5  15   3         20.09          1.23        21.45 o                         
   6  15   3       1118.93       1085.63        54.53 o                         
   7  15   3       2291.80       2309.20        78.71 o                         
   8  15   3         94.11         13.62        74.40 o                         
  -7  16   3        484.04        443.46        46.53 o                         
  -6  16   3        130.09        109.75        37.72 o                         
  -5  16   3       1063.35       1084.26        54.11 o                         
  -4  16   3        898.73        818.47        46.55 o                         
  -3  16   3        455.60        465.49        37.14 o                         
  -2  16   3        249.30        201.72        25.35 o                         
  -1  16   3        915.82        844.88        63.96 o                         
   0  16   3        965.95       1117.68        44.46 o                         
   1  16   3         42.99         35.33        27.24 o                         
   2  16   3        461.37        452.52        35.48 o                         
   3  16   3          4.17         19.03        28.29 o                         
   4  16   3       1000.39        953.33        38.21 o                         
   5  16   3        156.77         79.07        24.42 o                         
   6  16   3        538.11        506.53        36.97 o                         
   7  16   3        122.85         62.08        39.25 o                         
  -6  17   3       1133.77       1105.46        61.53 o                         
  -5  17   3         14.61          0.04        34.24 o                         
  -4  17   3        291.28        276.02        39.09 o                         
  -3  17   3       2379.56       2468.41       182.63 o                         
  -2  17   3       1022.97       1032.58        47.18 o                         
  -1  17   3         35.68         74.23        26.20 o                         
   0  17   3        765.78        699.03        69.19 o                         
   1  17   3       4399.75       4705.29       161.52 o                         
   2  17   3        448.22        482.00        39.26 o                         
   3  17   3          2.92         34.21        30.39 o                         
   4  17   3        721.55        569.38        44.76 o                         
   5  17   3       2310.17       2242.53        99.70 o                         
   6  17   3        157.26         69.82        46.80 o                         
  -4  18   3         13.06         27.24        52.39 o                         
  -3  18   3        534.52        537.78        45.88 o                         
  -2  18   3       1293.33       1283.32        62.24 o                         
  -1  18   3        122.34         92.02        31.22 o                         
   0  18   3        598.88        616.83        44.03 o                         
   1  18   3        302.08        233.83        42.07 o                         
   2  18   3       1573.42       1690.04       108.04 o                         
   3  18   3         11.09        -12.48        33.99 o                         
   4  18   3        635.24        570.54        55.56 o                         
 -14   0   4        160.35        173.96        46.11 o                         
 -13   0   4       1220.77       1182.96        69.22 o                         
 -12   0   4        261.76        285.06        41.92 o                         
 -11   0   4       3524.49       3841.46       105.07 o                         
 -10   0   4        385.63        316.54        29.35 o                         
  -9   0   4       6344.60       6173.31       122.24 o                         
  -8   0   4        994.69        941.86        27.27 o                         
  -7   0   4       1354.98       1282.31        35.68 o                         
  -6   0   4        643.81        606.11        14.68 o                         
  -5   0   4       9546.53       9776.12        99.73 o                         
  -4   0   4      62531.12      65335.79       577.34 o                         
  -3   0   4        545.30        591.51        12.59 o                         
  -2   0   4        490.60        490.82        10.49 o                         
  -1   0   4       9409.35       8976.32        96.04 o                         
   0   0   4      82092.30      77911.07       776.23 o                         
   1   0   4       3357.86       3216.80        35.86 o                         
   2   0   4      10577.21      10767.17       111.05 o                         
   3   0   4        107.62        100.61         6.29 o                         
   4   0   4     156661.47     164611.91      1634.88 o                         
   5   0   4        174.80        188.65        12.58 o                         
   6   0   4       1204.97       1259.16        29.38 o                         
   7   0   4        364.86        306.08        18.87 o                         
   8   0   4      28172.17      28225.04       495.03 o                         
   9   0   4       1121.57       1092.93        37.76 o                         
  10   0   4        831.18        826.26        44.04 o                         
  11   0   4       1785.53       1850.93        65.06 o                         
  12   0   4       1591.75       1657.50        75.53 o                         
  13   0   4       2213.51       2289.90       125.93 o                         
  14   0   4        189.43        259.89        79.64 o                         
 -14   1   4        626.69        680.02        47.17 o                         
 -13   1   4          3.45         15.21        25.90 o                         
 -12   1   4        169.64        133.38        24.42 o                         
 -11   1   4        410.11        304.92        25.91 o                         
 -10   1   4        131.43        104.96        29.34 o                         
  -9   1   4       1523.88       1517.52        41.97 o                         
  -8   1   4          2.49         -8.05         8.05 o                         
  -7   1   4       7929.56       8015.67        79.86 o                         
  -6   1   4          8.76         16.77         5.93 o                         
  -5   1   4       6097.32       6108.19        45.54 o                         
  -4   1   4       2732.09       2798.14        38.93 o                         
  -3   1   4      16442.60      15963.17       111.81 o                         
  -2   1   4       4273.22       4173.82        33.48 o                         
  -1   1   4       1495.25       1278.15        13.13 o                         
   0   1   4         12.46         13.70         2.96 o                         
   1   1   4      12215.08      12505.64        87.10 o                         
   2   1   4        164.21        161.44         4.45 o                         
   3   1   4       1199.34       1306.02        14.05 o                         
   4   1   4       5071.42       5140.30        80.22 o                         
   5   1   4        278.52        310.39         8.89 o                         
   6   1   4       4239.50       4241.96        50.04 o                         
   7   1   4       2537.83       2576.38        38.55 o                         
   8   1   4       2775.75       2751.42        45.15 o                         
   9   1   4        900.03        887.87        46.14 o                         
  10   1   4       3083.89       3167.93        93.49 o                         
  11   1   4       1780.25       1762.54        42.12 o                         
  12   1   4       2204.52       2353.13       129.09 o                         
  13   1   4         33.60         23.05        32.20 o                         
  14   1   4        194.91        188.52       108.99 o                         
 -14   2   4          0.36          3.28        33.99 o                         
 -13   2   4       2195.57       2274.15        66.79 o                         
 -12   2   4          0.24         -8.38        20.75 o                         
 -11   2   4       2802.84       2687.79        60.83 o                         
 -10   2   4         25.26         61.82        17.78 o                         
  -9   2   4       3726.01       3810.38        60.90 o                         
  -8   2   4         52.69         28.20         8.05 o                         
  -7   2   4      11122.43      11328.09       106.32 o                         
  -6   2   4       4759.90       4861.58        49.77 o                         
  -5   2   4       1550.23       1520.43        19.30 o                         
  -4   2   4        732.50        720.96        10.49 o                         
  -3   2   4       7968.06       7819.54       106.11 o                         
  -2   2   4      77758.78      77717.66       522.63 o                         
  -1   2   4        269.17        242.39         7.34 o                         
   0   2   4       4621.04       4700.23        35.78 o                         
   1   2   4        976.66        854.60         9.56 o                         
   2   2   4     113429.44     110710.09       777.52 o                         
   3   2   4       3751.27       3853.33        33.51 o                         
   4   2   4         12.13         18.86         5.93 o                         
   5   2   4         21.84         32.52         7.41 o                         
   6   2   4      62772.03      64500.70      1109.83 o                         
   7   2   4       1376.71       1274.88        32.53 o                         
   8   2   4        755.51        779.07        22.10 o                         
   9   2   4        609.06        692.42        23.63 o                         
  10   2   4       6634.67       6811.58       109.74 o                         
  11   2   4       3108.32       3083.48        64.60 o                         
  12   2   4        521.04        517.78        66.04 o                         
  13   2   4       1309.99       1323.45        73.41 o                         
 -13   3   4          5.52         -8.38        28.64 o                         
 -12   3   4        660.45        595.01        36.30 o                         
 -11   3   4         64.64         50.30        27.24 o                         
 -10   3   4        209.11        208.28        28.30 o                         
  -9   3   4       2580.88       2507.53        88.22 o                         
  -8   3   4          4.20         15.72         8.89 o                         
  -7   3   4       1206.97       1226.80        22.96 o                         
  -6   3   4        335.31        337.22         9.55 o                         
  -5   3   4      17983.55      18285.07       137.96 o                         
  -4   3   4       5739.69       5830.55        47.16 o                         
  -3   3   4        758.20        712.44        10.07 o                         
  -2   3   4       1786.35       1792.62        19.15 o                         
  -1   3   4      32211.68      32025.71       229.87 o                         
   0   3   4        352.38        339.26         6.55 o                         
   1   3   4        112.54        115.90         6.29 o                         
   2   3   4        674.02        683.93        11.05 o                         
   3   3   4      12566.41      12524.95        97.15 o                         
   4   3   4       3083.70       3218.98        32.74 o                         
   5   3   4       5848.07       5921.28        85.49 o                         
   6   3   4       5387.62       5359.77        58.74 o                         
   7   3   4        583.65        554.34        17.82 o                         
   8   3   4       1055.02        972.61        25.17 o                         
   9   3   4       5466.54       5356.41        86.33 o                         
  10   3   4       2533.07       2463.84        53.46 o                         
  11   3   4        140.64        109.90        44.01 o                         
  12   3   4        841.42        762.86        42.99 o                         
  13   3   4        386.65        277.20        45.88 o                         
 -13   4   4       1227.97       1237.40        57.84 o                         
 -12   4   4        119.90         68.25        23.57 o                         
 -11   4   4       4302.33       4738.08        85.88 o                         
 -10   4   4         70.64         38.77        16.30 o                         
  -9   4   4       7425.53       7477.82       103.89 o                         
  -8   4   4        364.93        350.41        14.60 o                         
  -7   4   4       3807.08       3789.36        63.11 o                         
  -6   4   4        795.25        753.58        18.88 o                         
  -5   4   4      10674.98      10747.24        91.23 o                         
  -4   4   4      25020.62      25418.04       214.21 o                         
  -3   4   4          5.22          0.30         5.03 o                         
  -2   4   4         33.93         52.48        10.48 o                         
  -1   4   4       4096.01       3897.67        32.04 o                         
   0   4   4      50457.88      48324.44       467.21 o                         
   1   4   4       1143.16       1088.87        17.85 o                         
   2   4   4       1402.78       1428.96        30.45 o                         
   3   4   4        938.92        909.70        11.87 o                         
   4   4   4      97110.21      99965.59       713.38 o                         
   5   4   4       1057.25       1045.77        20.98 o                         
   6   4   4        191.21        207.05        10.78 o                         
   7   4   4        278.71        320.04        20.96 o                         
   8   4   4      17664.54      17880.65       203.35 o                         
   9   4   4       2317.07       2230.35        47.83 o                         
  10   4   4        209.94        212.85        31.44 o                         
  11   4   4       1707.90       1717.88        77.64 o                         
  12   4   4        822.25        809.73        50.33 o                         
  13   4   4       1914.32       1905.34        99.67 o                         
 -13   5   4          0.17         18.35        36.28 o                         
 -12   5   4         66.01         40.59        29.07 o                         
 -11   5   4        404.03        350.29        26.19 o                         
 -10   5   4        236.02        186.33        27.25 o                         
  -9   5   4        229.74        242.61        29.34 o                         
  -8   5   4        236.63        241.66        19.91 o                         
  -7   5   4       7977.80       8036.22       118.27 o                         
  -6   5   4        158.72        170.57         8.53 o                         
  -5   5   4       1520.68       1485.79        19.98 o                         
  -4   5   4       4549.96       4623.19        44.68 o                         
  -3   5   4      34049.97      34353.36       297.77 o                         
  -2   5   4       3786.79       3726.04        82.17 o                         
  -1   5   4        169.12        188.36        10.48 o                         
   0   5   4         72.34         77.66         9.43 o                         
   1   5   4      30426.74      30523.15       223.22 o                         
   2   5   4          0.84         -2.79         3.75 o                         
   3   5   4       8558.90       8458.62        69.68 o                         
   4   5   4       4335.27       4338.91        56.89 o                         
   5   5   4       3025.89       3087.04        35.69 o                         
   6   5   4       2269.75       2310.49        43.06 o                         
   7   5   4       8509.49       8651.82       156.36 o                         
   8   5   4       2333.93       2272.93        46.20 o                         
   9   5   4          8.49          1.20        31.43 o                         
  10   5   4        895.01        810.65        27.92 o                         
  11   5   4       2244.60       2192.79        61.59 o                         
  12   5   4       1032.49       1104.45        66.06 o                         
  13   5   4          0.37         10.81        42.06 o                         
 -13   6   4       1074.34       1019.60        75.50 o                         
 -12   6   4          0.51         38.69        29.07 o                         
 -11   6   4       2784.18       2810.46        77.13 o                         
 -10   6   4          7.39         16.77        17.78 o                         
  -9   6   4       2081.43       2100.37        48.72 o                         
  -8   6   4         21.78         21.24        11.53 o                         
  -7   6   4      12141.13      12281.70       132.34 o                         
  -6   6   4       2637.80       2518.52        35.74 o                         
  -5   6   4       1756.14       1733.12        33.59 o                         
  -4   6   4        293.33        287.39        10.47 o                         
  -3   6   4       9313.66       9405.07        76.93 o                         
  -2   6   4      52704.03      54019.00       684.48 o                         
  -1   6   4        767.01        748.93        12.54 o                         
   0   6   4        718.80        703.95         9.56 o                         
   1   6   4       1194.57       1129.68        20.99 o                         
   2   6   4      92471.62      94069.66       801.40 o                         
   3   6   4       2275.97       2306.04        23.64 o                         
   4   6   4         11.03         11.68         5.03 o                         
   5   6   4        184.07        200.31         8.89 o                         
   6   6   4      32545.00      32933.26       703.18 o                         
   7   6   4       1648.38       1611.46        27.43 o                         
   8   6   4        332.82        345.62        15.09 o                         
   9   6   4        427.74        461.89        30.40 o                         
  10   6   4       4362.94       4389.16        86.79 o                         
  11   6   4       2171.76       2068.78        67.84 o                         
  12   6   4        224.73        187.90        68.12 o                         
  13   6   4        780.69        800.73        79.68 o                         
 -13   7   4          0.12          5.30        36.05 o                         
 -12   7   4        840.52        801.06        47.18 o                         
 -11   7   4         17.04         63.02        37.72 o                         
 -10   7   4          4.04        -26.85        27.24 o                         
  -9   7   4       2736.04       2639.63        91.36 o                         
  -8   7   4          2.38         -0.48         9.55 o                         
  -7   7   4        473.73        441.28        29.35 o                         
  -6   7   4        416.43        390.92        18.87 o                         
  -5   7   4      25269.29      24780.73       398.87 o                         
  -4   7   4       3630.95       3618.65        43.97 o                         
  -3   7   4          7.75         19.91         8.89 o                         
  -2   7   4        222.85        243.12         9.55 o                         
  -1   7   4      33946.61      34704.03       553.47 o                         
   0   7   4       1468.93       1410.32        15.54 o                         
   1   7   4      11159.20      11050.33        81.87 o                         
   2   7   4        148.63        141.03         5.24 o                         
   3   7   4      13514.50      13622.79       110.42 o                         
   4   7   4        414.28        436.25        13.34 o                         
   5   7   4      20266.52      20521.38       331.57 o                         
   6   7   4       3737.23       3857.62        53.63 o                         
   7   7   4       1676.21       1702.73        30.40 o                         
   8   7   4       1356.47       1369.32        32.24 o                         
   9   7   4       7293.71       7685.33       123.98 o                         
  10   7   4       2023.65       1915.32        87.10 o                         
  11   7   4         54.09          5.66        29.20 o                         
  12   7   4        290.93        248.64        34.75 o                         
 -12   8   4        138.64        158.96        34.11 o                         
 -11   8   4       1525.55       1600.21        62.72 o                         
 -10   8   4         14.18         27.81        27.15 o                         
  -9   8   4       4600.26       4704.67       104.11 o                         
  -8   8   4         62.40         14.38        22.01 o                         
  -7   8   4        945.91        915.66        24.77 o                         
  -6   8   4          2.72          2.79        16.77 o                         
  -5   8   4       8106.54       7966.34       219.69 o                         
  -4   8   4      11415.81      11130.94       150.56 o                         
  -3   8   4         95.99        104.79        11.04 o                         
  -2   8   4       2887.80       2826.39        42.05 o                         
  -1   8   4       2121.60       2088.71        28.11 o                         
   0   8   4      41841.69      41726.26       422.71 o                         
   1   8   4       1580.03       1558.67        19.13 o                         
   2   8   4       2278.30       2334.54        26.62 o                         
   3   8   4         12.42         20.54         6.97 o                         
   4   8   4      37414.51      37662.64       331.75 o                         
   5   8   4          1.92         -1.05         9.43 o                         
   6   8   4         16.51          5.80         9.55 o                         
   7   8   4          5.06         -5.59         8.06 o                         
   8   8   4       7605.26       7735.79       139.59 o                         
   9   8   4        982.70        889.46       103.81 o                         
  10   8   4          4.06         -9.51        39.82 o                         
  11   8   4        464.35        504.43        44.82 o                         
  12   8   4        402.44        374.46        60.79 o                         
 -12   9   4         65.00         78.42        34.11 o                         
 -11   9   4        246.78        217.07        36.70 o                         
 -10   9   4        143.00        155.31        30.14 o                         
  -9   9   4         68.43         56.11        25.90 o                         
  -8   9   4        122.48        113.33        24.42 o                         
  -7   9   4       5506.64       5430.09        90.83 o                         
  -6   9   4       1182.62       1117.20        29.56 o                         
  -5   9   4        137.35        136.28        17.82 o                         
  -4   9   4        507.56        498.41        18.33 o                         
  -3   9   4      26410.00      26679.29       329.20 o                         
  -2   9   4       2403.15       2465.97        46.22 o                         
  -1   9   4       3926.14       3779.48        46.43 o                         
   0   9   4         25.12         19.91         5.93 o                         
   1   9   4      25293.90      25725.95       222.10 o                         
   2   9   4        321.97        293.86        10.48 o                         
   3   9   4      13922.59      13767.08       142.46 o                         
   4   9   4       1545.57       1540.77        26.59 o                         
   5   9   4       4768.66       4817.60        65.29 o                         
   6   9   4       1356.86       1382.96        27.42 o                         
   7   9   4      12120.31      12563.63       212.76 o                         
   8   9   4       2360.24       2400.45        57.84 o                         
   9   9   4        455.92        359.74        28.66 o                         
  10   9   4        954.27        966.73        50.33 o                         
  11   9   4       2601.79       2785.47       135.42 o                         
  12   9   4        329.46        315.45        43.26 o                         
 -11  10   4       2124.69       2262.98       177.34 o                         
 -10  10   4         76.65         31.38        38.77 o                         
  -9  10   4        663.57        641.57        41.43 o                         
  -8  10   4         99.57         66.52        27.25 o                         
  -7  10   4       5098.55       5188.86        90.78 o                         
  -6  10   4         77.73         53.98        12.57 o                         
  -5  10   4        235.93        231.32        17.00 o                         
  -4  10   4         53.05         58.94        16.77 o                         
  -3  10   4       2153.86       2200.01        35.72 o                         
  -2  10   4       5815.59       5732.57        83.46 o                         
  -1  10   4        801.40        808.74        19.92 o                         
   0  10   4       4276.24       4252.23        48.84 o                         
   1  10   4        120.48         91.22        16.77 o                         
   2  10   4      19940.48      20029.81       195.96 o                         
   3  10   4        890.27        931.17        25.67 o                         
   4  10   4       1319.28       1342.30        27.15 o                         
   5  10   4         36.39          4.19        16.77 o                         
   6  10   4       6313.73       6374.35       130.63 o                         
   7  10   4        845.42        810.60        45.09 o                         
   8  10   4        457.10        397.33        27.39 o                         
   9  10   4         35.28         29.34        24.15 o                         
  10  10   4        779.21        813.95        53.13 o                         
  11  10   4       1161.81       1079.72       104.87 o                         
 -11  11   4         54.71         73.35        33.12 o                         
 -10  11   4          7.04         -7.46        41.91 o                         
  -9  11   4        777.10        657.09        36.12 o                         
  -8  11   4        299.56        298.51        27.12 o                         
  -7  11   4         80.17         83.56        21.26 o                         
  -6  11   4        942.61        878.63        53.48 o                         
  -5  11   4       7801.25       7928.25       111.50 o                         
  -4  11   4       2036.85       2063.86        40.94 o                         
  -3  11   4        177.65        161.09        15.72 o                         
  -2  11   4         15.19         -2.51        11.04 o                         
  -1  11   4      14797.14      15184.60       160.00 o                         
   0  11   4        496.96        481.94        15.72 o                         
   1  11   4       3720.21       3654.96        62.04 o                         
   2  11   4         37.86         40.46         9.55 o                         
   3  11   4      11705.80      11655.05       146.75 o                         
   4  11   4        105.55        111.17        39.82 o                         
   5  11   4       8055.95       8093.73       113.39 o                         
   6  11   4        984.64       1024.87        31.04 o                         
   7  11   4       1060.10       1005.39        39.28 o                         
   8  11   4       1328.65       1227.96        42.71 o                         
   9  11   4       3996.30       4187.60        97.15 o                         
  10  11   4        688.59        604.09        39.10 o                         
  11  11   4          5.21        -36.25        36.25 o                         
 -10  12   4          1.83         35.90        33.70 o                         
  -9  12   4       2758.36       2883.45        86.09 o                         
  -8  12   4        113.04        144.43        38.77 o                         
  -7  12   4         14.83         14.13        21.26 o                         
  -6  12   4         98.13         88.42        24.04 o                         
  -5  12   4       2957.95       3038.46        55.92 o                         
  -4  12   4        215.06        222.48        17.60 o                         
  -3  12   4        626.11        593.34        20.60 o                         
  -2  12   4        790.94        797.22        40.89 o                         
  -1  12   4        518.99        492.62        31.45 o                         
   0  12   4       3478.87       3469.12        65.17 o                         
   1  12   4        657.16        659.95        22.10 o                         
   2  12   4       2328.32       2344.66        52.50 o                         
   3  12   4          6.19          8.95        16.10 o                         
   4  12   4       4325.86       4400.65        79.55 o                         
   5  12   4          8.06         11.35        17.05 o                         
   6  12   4        534.22        525.52        28.88 o                         
   7  12   4        108.57         78.12        24.15 o                         
   8  12   4       1223.86       1179.50        43.58 o                         
   9  12   4        425.04        374.78        34.12 o                         
  10  12   4         74.06         -5.86        27.53 o                         
 -10  13   4          1.23        -35.25        35.42 o                         
  -9  13   4        128.79        121.47        32.15 o                         
  -8  13   4         70.49         99.36        31.02 o                         
  -7  13   4       1326.91       1170.79        48.88 o                         
  -6  13   4       1388.80       1361.58        44.85 o                         
  -5  13   4         44.60         67.48        20.92 o                         
  -4  13   4         35.77          1.40        13.09 o                         
  -3  13   4       8232.20       8350.85       110.36 o                         
  -2  13   4       1329.94       1381.65        37.76 o                         
  -1  13   4       1426.44       1325.46        31.67 o                         
   0  13   4          1.15         12.57        11.25 o                         
   1  13   4      10093.66      10397.85       154.27 o                         
   2  13   4        317.86        314.43        17.60 o                         
   3  13   4       4314.79       4382.86       167.19 o                         
   4  13   4        105.15        103.14        19.64 o                         
   5  13   4       2456.24       2547.82        57.39 o                         
   6  13   4        568.58        501.88        26.68 o                         
   7  13   4       4830.78       5111.83       119.87 o                         
   8  13   4        800.10        772.59        38.77 o                         
   9  13   4        248.54        210.00        31.63 o                         
  -9  14   4          3.96         47.20        61.82 o                         
  -8  14   4         39.67         45.70        29.07 o                         
  -7  14   4       1763.70       1718.71        64.00 o                         
  -6  14   4        185.70        170.39        31.44 o                         
  -5  14   4         87.41        100.94        27.39 o                         
  -4  14   4        398.62        346.38        44.02 o                         
  -3  14   4        602.39        568.21        22.09 o                         
  -2  14   4         72.31         85.14        16.99 o                         
  -1  14   4        815.64        837.05        40.89 o                         
   0  14   4       3815.50       3958.42        79.61 o                         
   1  14   4          3.11         33.07        15.87 o                         
   2  14   4       1704.11       1640.71        51.41 o                         
   3  14   4       1004.83        962.69        34.11 o                         
   4  14   4       1322.00       1318.51        41.45 o                         
   5  14   4        732.82        734.71        35.49 o                         
   6  14   4        290.85        269.04        26.56 o                         
   7  14   4         20.82          7.54        25.65 o                         
   8  14   4        525.45        486.49        37.78 o                         
   9  14   4        127.79        134.95        30.18 o                         
  -8  15   4        495.41        521.50        46.92 o                         
  -7  15   4        149.36        147.80        37.73 o                         
  -6  15   4         52.10         58.99        35.63 o                         
  -5  15   4       2344.22       2347.78        73.82 o                         
  -4  15   4       1445.63       1452.66        50.78 o                         
  -3  15   4         27.00         25.15        31.44 o                         
  -2  15   4         78.96         80.48        19.00 o                         
  -1  15   4       4435.24       4678.89       224.99 o                         
   0  15   4        833.47        829.73        35.22 o                         
   1  15   4       2120.75       2043.78        64.55 o                         
   2  15   4          1.70         -1.63        19.96 o                         
   3  15   4       3356.73       3482.43        77.25 o                         
   4  15   4         19.41         -2.10        20.75 o                         
   5  15   4       3625.27       3664.58        87.27 o                         
   6  15   4        239.05        211.40        32.20 o                         
   7  15   4        466.59        359.92        38.76 o                         
   8  15   4       1176.31       1134.02       127.94 o                         
  -7  16   4         59.02         -9.14        33.68 o                         
  -6  16   4        256.67        196.90        48.21 o                         
  -5  16   4        394.74        377.11        48.31 o                         
  -4  16   4        223.79        217.58        35.63 o                         
  -3  16   4        547.41        498.45        33.71 o                         
  -2  16   4       1811.45       1751.50        52.77 o                         
  -1  16   4         35.81         -9.43        22.23 o                         
   0  16   4          1.09        -14.23        31.63 o                         
   1  16   4        682.29        727.48        72.34 o                         
   2  16   4       3265.90       3423.88        85.80 o                         
   3  16   4        552.62        568.55        36.75 o                         
   4  16   4          3.27         -8.27        26.67 o                         
   5  16   4        238.95        252.58        31.71 o                         
   6  16   4       1224.24       1241.90        73.41 o                         
   7  16   4        458.90        363.41        45.72 o                         
  -5  17   4        108.04        152.45        40.57 o                         
  -4  17   4          7.30         21.46        38.77 o                         
  -3  17   4       1601.23       1577.13        68.87 o                         
  -2  17   4       1045.50       1053.20        54.87 o                         
  -1  17   4         62.69         69.16        31.12 o                         
   0  17   4          1.09         48.48        60.77 o                         
   1  17   4       1803.27       1745.05        69.69 o                         
   2  17   4         10.19         37.68        36.28 o                         
   3  17   4        997.36       1047.26        59.71 o                         
   4  17   4         97.47        115.27        38.53 o                         
   5  17   4        269.58        235.77        42.90 o                         
  -3  18   4          2.59         -2.90        38.19 o                         
  -2  18   4        383.03        415.71        45.88 o                         
  -1  18   4        620.08        615.64        75.48 o                         
   0  18   4       1831.95       1911.41        76.40 o                         
   1  18   4        177.73        171.65        36.29 o                         
   2  18   4         15.93         40.79        41.18 o                         
   3  18   4        457.71        472.59        78.61 o                         
 -13   1   5         50.06         82.70        44.01 o                         
 -12   1   5       1053.30       1026.74        51.38 o                         
 -11   1   5        151.74        154.11        25.19 o                         
 -10   1   5       3389.02       3414.64       122.93 o                         
  -9   1   5        504.30        515.48        26.68 o                         
  -8   1   5       3850.54       3937.92        56.28 o                         
  -7   1   5       1043.71       1144.73        19.93 o                         
  -6   1   5      13318.48      13756.52       107.48 o                         
  -5   1   5        305.54        343.81         8.89 o                         
  -4   1   5      13553.31      13584.27        96.36 o                         
  -3   1   5        794.40        835.98        13.64 o                         
  -2   1   5      22743.82      22417.95       161.37 o                         
  -1   1   5        910.57        948.59        12.59 o                         
   0   1   5       3560.59       3402.93        29.81 o                         
   1   1   5        481.75        513.37         8.39 o                         
   2   1   5       6243.60       6143.60        49.29 o                         
   3   1   5        260.08        262.07         5.93 o                         
   4   1   5        160.18        154.07         7.41 o                         
   5   1   5        638.28        613.65        13.35 o                         
   6   1   5        158.27        163.97        13.09 o                         
   7   1   5        506.20        466.43        18.49 o                         
   8   1   5       1630.06       1584.76        37.82 o                         
   9   1   5        145.57        161.49        19.27 o                         
  10   1   5       1574.03       1503.45        47.21 o                         
  11   1   5          6.65         50.30        23.05 o                         
  12   1   5       1644.83       1482.61        61.89 o                         
  13   1   5         16.11          9.43        47.15 o                         
 -13   2   5         42.31         -6.47        34.61 o                         
 -12   2   5          1.04         17.00        26.18 o                         
 -11   2   5         55.17         47.03        18.48 o                         
 -10   2   5        283.67        282.07        26.68 o                         
  -9   2   5        383.88        350.99        31.45 o                         
  -8   2   5         28.32         23.05        12.57 o                         
  -7   2   5          7.28         -7.81         8.05 o                         
  -6   2   5        256.31        271.63         9.55 o                         
  -5   2   5        575.48        590.64        17.83 o                         
  -4   2   5        776.04        785.06        12.54 o                         
  -3   2   5        278.51        259.77         9.43 o                         
  -2   2   5       1454.71       1500.51        15.54 o                         
  -1   2   5          7.24         10.48         2.96 o                         
   0   2   5        314.69        348.14        10.48 o                         
   1   2   5        752.84        717.69        10.49 o                         
   2   2   5        169.02        174.01         5.93 o                         
   3   2   5       1871.93       1869.93        19.31 o                         
   4   2   5        420.38        440.91         9.55 o                         
   5   2   5          0.93          4.76        17.81 o                         
   6   2   5        211.78        201.31        13.34 o                         
   7   2   5        409.95        396.24        17.00 o                         
   8   2   5         98.19         77.22        16.77 o                         
   9   2   5        313.52        287.09        19.91 o                         
  10   2   5         36.78         22.05        16.61 o                         
  11   2   5         45.03         43.74        22.65 o                         
  12   2   5         16.22         42.30        31.22 o                         
  13   2   5         70.91         94.42        57.63 o                         
 -13   3   5         80.24         93.82        34.61 o                         
 -12   3   5       1306.86       1155.01        60.81 o                         
 -11   3   5         63.46         50.38        33.53 o                         
 -10   3   5       1507.02       1501.43        47.30 o                         
  -9   3   5       1303.90       1361.42        86.02 o                         
  -8   3   5       7384.02       7649.00        98.33 o                         
  -7   3   5         23.36          4.19         8.89 o                         
  -6   3   5       6995.05       7205.51        75.11 o                         
  -5   3   5       1264.38       1330.43        22.04 o                         
  -4   3   5      27596.09      28339.44       211.82 o                         
  -3   3   5        174.64        186.25         6.55 o                         
  -2   3   5       3939.79       3855.24        33.30 o                         
  -1   3   5       1446.95       1470.27        16.80 o                         
   0   3   5      22214.88      21933.59       175.68 o                         
   1   3   5       2454.81       2549.07        22.73 o                         
   2   3   5        515.32        434.36        15.73 o                         
   3   3   5        165.82        156.97         7.34 o                         
   4   3   5        900.98        922.07        14.83 o                         
   5   3   5       5640.67       5697.43        62.58 o                         
   6   3   5         29.47         50.68         7.66 o                         
   7   3   5       1156.24       1118.68        25.93 o                         
   8   3   5        572.94        499.12        29.35 o                         
   9   3   5        629.12        620.65        36.69 o                         
  10   3   5       3434.30       3577.87        70.17 o                         
  11   3   5          5.82        -15.72        25.19 o                         
  12   3   5        507.13        431.96        53.46 o                         
  13   3   5         24.59         61.08        44.31 o                         
 -13   4   5         88.39        121.22        36.96 o                         
 -12   4   5        220.48        198.74        32.61 o                         
 -11   4   5        557.96        500.72        33.69 o                         
 -10   4   5         25.72         38.06        34.58 o                         
  -9   4   5        509.88        425.41        25.91 o                         
  -8   4   5        617.39        654.23        34.60 o                         
  -7   4   5       2596.87       2645.43        44.57 o                         
  -6   4   5        960.33        991.50        26.22 o                         
  -5   4   5       2094.81       2061.52        28.26 o                         
  -4   4   5        335.14        357.81         8.53 o                         
  -3   4   5        969.96        985.15        15.74 o                         
  -2   4   5          4.38         16.77         3.49 o                         
  -1   4   5        475.13        457.24         7.41 o                         
   0   4   5       1409.92       1440.47        15.54 o                         
   1   4   5        590.91        605.44         9.55 o                         
   2   4   5        114.34        118.20         6.55 o                         
   3   4   5        196.95        193.05         7.41 o                         
   4   4   5         14.49         17.81         5.93 o                         
   5   4   5        408.58        433.67        13.10 o                         
   6   4   5          3.08         -0.97        12.57 o                         
   7   4   5        459.83        441.04        15.87 o                         
   8   4   5         14.27         24.53        11.04 o                         
   9   4   5        423.87        390.28        27.25 o                         
  10   4   5         95.44         87.48        19.10 o                         
  11   4   5       1005.08        908.72        42.93 o                         
  12   4   5         10.79         -1.07        46.10 o                         
  13   4   5        303.77        333.99       101.66 o                         
 -13   5   5          3.69         14.67        37.72 o                         
 -12   5   5        237.26        261.61        58.69 o                         
 -11   5   5        407.00        393.55        41.93 o                         
 -10   5   5       3694.81       3550.55        80.98 o                         
  -9   5   5         10.42          0.43        20.55 o                         
  -8   5   5        467.17        461.51        25.98 o                         
  -7   5   5       2160.12       2330.18        37.67 o                         
  -6   5   5       8390.71       8625.08        92.92 o                         
  -5   5   5         77.06         80.45         6.07 o                         
  -4   5   5       7113.10       7141.22        72.35 o                         
  -3   5   5       1000.45       1035.94        34.62 o                         
  -2   5   5      11332.75      11453.65        94.70 o                         
  -1   5   5       2471.74       2558.70        25.27 o                         
   0   5   5       1281.71       1257.43        14.62 o                         
   1   5   5         26.59         32.22         5.03 o                         
   2   5   5       5430.45       5423.29        54.86 o                         
   3   5   5       8451.97       8600.37        68.00 o                         
   4   5   5         71.74         92.22         8.89 o                         
   5   5   5        325.50        306.07         8.53 o                         
   6   5   5          3.44         20.96         8.38 o                         
   7   5   5       2730.61       2707.47        73.53 o                         
   8   5   5       2009.07       1949.42        41.36 o                         
   9   5   5          6.77         45.06        28.29 o                         
  10   5   5        238.19        248.94        24.68 o                         
  11   5   5        449.70        407.77        44.02 o                         
  12   5   5       1529.26       1497.43        70.45 o                         
  13   5   5         24.81        -63.67        63.67 o                         
 -13   6   5        559.42        458.87        45.88 o                         
 -12   6   5          4.59         56.07        36.28 o                         
 -11   6   5        407.91        380.27        43.71 o                         
 -10   6   5        642.68        621.65        44.03 o                         
  -9   6   5       2064.43       2046.20        76.62 o                         
  -8   6   5        200.79        185.54        28.30 o                         
  -7   6   5       1163.31       1154.31        40.91 o                         
  -6   6   5        445.92        473.76        17.61 o                         
  -5   6   5       2509.23       2579.18        41.87 o                         
  -4   6   5        892.89        925.29        28.32 o                         
  -3   6   5       4097.83       4034.68       102.12 o                         
  -2   6   5       3780.87       3768.88        45.24 o                         
  -1   6   5       4815.69       4839.13        91.70 o                         
   0   6   5        128.17        134.27         5.93 o                         
   1   6   5         23.27         30.06         5.03 o                         
   2   6   5        161.80        154.53         8.38 o                         
   3   6   5         63.24         76.20         5.24 o                         
   4   6   5         37.56         34.40        11.53 o                         
   5   6   5        808.70        792.18        18.14 o                         
   6   6   5         26.45         24.68         6.55 o                         
   7   6   5        578.26        579.90        27.26 o                         
   8   6   5        106.22         85.66        14.28 o                         
   9   6   5       1368.71       1416.96        38.75 o                         
  10   6   5         22.88         21.85        20.12 o                         
  11   6   5        213.91        208.72        32.20 o                         
  12   6   5         54.04         31.56        37.59 o                         
 -12   7   5        443.19        440.56        42.81 o                         
 -11   7   5          1.81         19.91        49.25 o                         
 -10   7   5          1.83         -6.13        50.30 o                         
  -9   7   5       1124.41       1108.04        45.69 o                         
  -8   7   5       3710.22       3636.67        79.26 o                         
  -7   7   5        243.83        218.59        17.77 o                         
  -6   7   5        696.21        652.23        20.76 o                         
  -5   7   5       1094.66       1096.45        45.10 o                         
  -4   7   5       7905.37       7985.04       120.43 o                         
  -3   7   5       1243.78       1262.28        23.60 o                         
  -2   7   5        738.84        748.97        18.49 o                         
  -1   7   5         27.87         32.68         8.89 o                         
   0   7   5       4977.31       4957.76        48.42 o                         
   1   7   5       4636.58       4685.69        54.78 o                         
   2   7   5         95.55        120.29         6.55 o                         
   3   7   5       1667.34       1623.30        29.39 o                         
   4   7   5        823.87        833.58        19.98 o                         
   5   7   5       6824.33       6691.89        82.00 o                         
   6   7   5        412.81        397.80        13.95 o                         
   7   7   5        272.11        244.03        16.18 o                         
   8   7   5          7.03          4.84        19.09 o                         
   9   7   5       1230.69       1212.57        81.81 o                         
  10   7   5       2484.20       2531.25        73.52 o                         
  11   7   5         97.77         83.65        33.70 o                         
  12   7   5         47.80        -15.99        33.70 o                         
 -12   8   5        194.66        148.68        39.28 o                         
 -11   8   5       1413.67       1462.13        76.57 o                         
 -10   8   5         46.02         20.07        45.06 o                         
  -9   8   5        425.29        384.74        30.36 o                         
  -8   8   5       1577.69       1723.22        57.64 o                         
  -7   8   5       4325.96       4329.00        86.11 o                         
  -6   8   5        139.54        138.09        52.40 o                         
  -5   8   5       2948.44       3002.72        51.99 o                         
  -4   8   5       2724.25       2755.51        41.59 o                         
  -3   8   5       2175.54       2185.47        36.81 o                         
  -2   8   5         49.13         67.84        11.04 o                         
  -1   8   5        469.82        526.48        16.31 o                         
   0   8   5       1899.39       1921.95        49.35 o                         
   1   8   5       2320.36       2352.71        57.77 o                         
   2   8   5        426.50        415.32        12.58 o                         
   3   8   5         13.89         16.77        12.57 o                         
   4   8   5         76.36         72.28        10.48 o                         
   5   8   5         45.73         56.42        11.53 o                         
   6   8   5          3.09          7.20        11.58 o                         
   7   8   5       1261.28       1236.74        51.40 o                         
   8   8   5        212.40        170.27        36.68 o                         
   9   8   5        576.51        517.50        34.59 o                         
  10   8   5         21.06        -14.56        28.19 o                         
  11   8   5       1699.96       1646.04       148.97 o                         
  12   8   5         41.11        -12.74        49.25 o                         
 -12   9   5          4.35         63.75        45.30 o                         
 -11   9   5         33.21         11.53        34.08 o                         
 -10   9   5       1327.76       1353.00        54.88 o                         
  -9   9   5          8.00          7.92        23.57 o                         
  -8   9   5        203.96        153.21        24.42 o                         
  -7   9   5        287.69        285.08        22.09 o                         
  -6   9   5       4241.43       4289.94       125.15 o                         
  -5   9   5        695.01        681.36        20.63 o                         
  -4   9   5        182.34        174.59        16.77 o                         
  -3   9   5        420.69        390.45        18.87 o                         
  -2   9   5       5498.31       5490.13        80.91 o                         
  -1   9   5       7266.88       7274.15        93.16 o                         
   0   9   5          3.57         18.86         6.29 o                         
   1   9   5        147.76        157.41        12.58 o                         
   2   9   5       3588.50       3685.10        40.39 o                         
   3   9   5       7315.31       7470.09        83.36 o                         
   4   9   5        436.90        432.28        17.00 o                         
   5   9   5        341.85        347.75        15.09 o                         
   6   9   5        438.15        434.45        23.58 o                         
   7   9   5       2482.40       2453.04        77.70 o                         
   8   9   5       1189.17       1090.84        34.83 o                         
   9   9   5         98.54         66.26        28.64 o                         
  10   9   5         52.26         56.88        30.18 o                         
  11   9   5       1089.32       1097.88        63.23 o                         
 -11  10   5        203.67        192.92        45.83 o                         
 -10  10   5        446.35        434.95        39.26 o                         
  -9  10   5       2756.82       2832.17        76.37 o                         
  -8  10   5         13.33         28.19        22.93 o                         
  -7  10   5        961.34        849.64        34.64 o                         
  -6  10   5       1400.11       1504.14        77.63 o                         
  -5  10   5       4215.21       4214.06        74.70 o                         
  -4  10   5         60.59         51.70        24.10 o                         
  -3  10   5       3553.99       3559.43        55.51 o                         
  -2  10   5       2364.73       2248.59        50.49 o                         
  -1  10   5       5065.23       5207.68        76.67 o                         
   0  10   5        444.64        436.86        11.53 o                         
   1  10   5        415.69        361.09        28.30 o                         
   2  10   5         38.86         40.76         8.53 o                         
   3  10   5        423.32        421.27        19.92 o                         
   4  10   5        215.25        228.42        16.10 o                         
   5  10   5        674.72        645.76        35.65 o                         
   6  10   5         57.18         57.18        15.51 o                         
   7  10   5        130.70        131.61        18.48 o                         
   8  10   5        156.30        142.00        34.58 o                         
   9  10   5       1189.92       1096.79        46.70 o                         
  10  10   5         69.03         -9.50        33.12 o                         
  11  10   5        207.94        166.56        36.29 o                         
 -10  11   5        267.94        251.76        39.09 o                         
  -9  11   5        122.09        106.23        53.44 o                         
  -8  11   5        960.74        909.05        39.37 o                         
  -7  11   5        387.22        363.52        27.13 o                         
  -6  11   5        202.21        168.89        28.30 o                         
  -5  11   5          9.59         -0.74        12.53 o                         
  -4  11   5       2755.17       2750.33        52.14 o                         
  -3  11   5       2614.22       2555.93        49.34 o                         
  -2  11   5         37.45         21.24        11.53 o                         
  -1  11   5         42.42         51.43        16.77 o                         
   0  11   5       1713.47       1769.51        31.04 o                         
   1  11   5       6100.81       6417.40       116.95 o                         
   2  11   5        267.43        248.59        16.10 o                         
   3  11   5          1.96        -13.62        13.62 o                         
   4  11   5       1364.78       1329.64        35.61 o                         
   5  11   5       5545.86       5837.29        95.31 o                         
   6  11   5        408.49        376.64        22.23 o                         
   7  11   5        382.19        329.75        36.68 o                         
   8  11   5        419.78        403.21        28.20 o                         
   9  11   5       2079.34       2111.36        63.02 o                         
  10  11   5        910.12        821.07        71.30 o                         
 -10  12   5          3.05          4.98        32.48 o                         
  -9  12   5        605.66        534.95        60.80 o                         
  -8  12   5        579.06        601.88        36.81 o                         
  -7  12   5       2890.04       3039.47        69.15 o                         
  -6  12   5        105.72        104.51        21.57 o                         
  -5  12   5       2553.66       2594.47        56.92 o                         
  -4  12   5        923.86        901.34        28.67 o                         
  -3  12   5       3560.29       3691.81        65.82 o                         
  -2  12   5        773.26        748.51        25.08 o                         
  -1  12   5        863.75        853.76        34.60 o                         
   0  12   5        325.02        277.93        35.64 o                         
   1  12   5       3503.73       3545.90        72.52 o                         
   2  12   5       1048.25       1001.25        31.86 o                         
   3  12   5          1.20         42.20        15.72 o                         
   4  12   5          9.94          7.33        17.81 o                         
   5  12   5        273.69        233.40        19.97 o                         
   6  12   5        513.07        463.12        25.91 o                         
   7  12   5        949.09        934.56        38.77 o                         
   8  12   5          5.47        -24.67        24.67 o                         
   9  12   5        151.11        101.37        30.62 o                         
  10  12   5         51.55         53.11        29.71 o                         
  -9  13   5        222.24        196.93        34.11 o                         
  -8  13   5        885.09        857.81        49.86 o                         
  -7  13   5         65.52         35.07        24.67 o                         
  -6  13   5        403.53        391.54        34.25 o                         
  -5  13   5        885.93        861.73        75.49 o                         
  -4  13   5        289.55        275.34        21.65 o                         
  -3  13   5         19.41          0.74        12.57 o                         
  -2  13   5        403.92        405.24        25.91 o                         
  -1  13   5       5097.83       5294.65        94.41 o                         
   0  13   5        155.24        152.42        21.15 o                         
   1  13   5          0.46         -1.26        25.15 o                         
   2  13   5        760.86        787.15        29.66 o                         
   3  13   5       5231.83       5502.66       101.92 o                         
   4  13   5        314.98        296.00        22.09 o                         
   5  13   5          4.50         -1.68        20.96 o                         
   6  13   5        829.42        814.38        37.62 o                         
   7  13   5       3127.01       3316.58       178.53 o                         
   8  13   5        319.99        359.25        36.11 o                         
   9  13   5         25.86         87.18        33.12 o                         
  -8  14   5         52.09         52.01        36.39 o                         
  -7  14   5        508.51        432.97        40.86 o                         
  -6  14   5        360.83        347.64        47.16 o                         
  -5  14   5       2416.10       2517.75        72.65 o                         
  -4  14   5        173.43        124.41        24.68 o                         
  -3  14   5       1014.71        945.52        34.01 o                         
  -2  14   5        289.62        288.87        22.94 o                         
  -1  14   5       2652.01       2727.09       118.65 o                         
   0  14   5        958.69        952.23        40.90 o                         
   1  14   5        318.20        284.76        41.92 o                         
   2  14   5         25.52         27.11        22.65 o                         
   3  14   5        527.55        427.48        25.91 o                         
   4  14   5        672.38        700.29        73.38 o                         
   5  14   5        449.79        392.49        99.58 o                         
   6  14   5        125.35        105.20        26.55 o                         
   7  14   5         25.47         34.67        24.15 o                         
   8  14   5         23.77        -10.39        47.15 o                         
  -7  15   5        791.39        801.05        61.50 o                         
  -6  15   5        907.00        761.96        69.56 o                         
  -5  15   5          0.16         -9.30        23.16 o                         
  -4  15   5        733.25        766.25       110.08 o                         
  -3  15   5       2450.24       2488.93        62.76 o                         
  -2  15   5        664.26        689.87        39.70 o                         
  -1  15   5          2.93        -16.03        25.06 o                         
   0  15   5        543.05        543.39        37.06 o                         
   1  15   5       4755.78       5210.84       119.37 o                         
   2  15   5        184.99        162.02        26.33 o                         
   3  15   5          0.79          0.32        28.64 o                         
   4  15   5        685.99        691.86        69.19 o                         
   5  15   5       3742.70       4120.01       118.01 o                         
   6  15   5         43.42          7.15        28.87 o                         
   7  15   5         16.16        -31.01        31.01 o                         
  -6  16   5        337.32        324.30        39.26 o                         
  -5  16   5        368.97        348.96        43.04 o                         
  -4  16   5        125.04         84.67        61.83 o                         
  -3  16   5       1589.13       1658.07        72.38 o                         
  -2  16   5        487.30        495.31        51.36 o                         
  -1  16   5        630.01        604.51        42.92 o                         
   0  16   5         41.06         61.78        36.96 o                         
   1  16   5        649.40        621.24       105.88 o                         
   2  16   5       1133.40       1209.13        74.46 o                         
   3  16   5        104.49         53.28        27.12 o                         
   4  16   5        217.01        191.03        33.99 o                         
   5  16   5        124.07        108.98        34.11 o                         
   6  16   5        302.13        295.97        41.77 o                         
  -4  17   5       1125.74       1314.55        84.18 o                         
  -3  17   5          0.14        -16.84        39.25 o                         
  -2  17   5        470.88        507.57        79.66 o                         
  -1  17   5       3036.86       3304.23       105.40 o                         
   0  17   5        538.10        465.85        47.75 o                         
   1  17   5          4.24         -1.47        34.80 o                         
   2  17   5        486.08        458.93        42.23 o                         
   3  17   5       2153.32       2119.63        98.64 o                         
   4  17   5         68.65         89.09        42.80 o                         
  -1  18   5        551.22        491.18        78.52 o                         
   0  18   5       1076.51       1044.52        62.23 o                         
 -13   0   6        969.84        876.56        73.40 o                         
 -12   0   6         63.34         41.91        44.01 o                         
 -11   0   6       1323.95       1279.60        71.32 o                         
 -10   0   6         40.56        104.79        31.44 o                         
  -9   0   6       5482.28       5884.06       176.84 o                         
  -8   0   6        206.93        167.68        20.96 o                         
  -7   0   6       4513.30       4607.01        71.56 o                         
  -6   0   6       1896.31       1841.43        31.50 o                         
  -5   0   6       3749.23       3671.88        48.40 o                         
  -4   0   6        624.42        566.24        14.68 o                         
  -3   0   6      17586.49      17760.66       182.00 o                         
  -2   0   6      45949.04      46074.27       448.10 o                         
  -1   0   6        307.47        291.42        10.48 o                         
   0   0   6        301.09        335.44        10.48 o                         
   1   0   6       2514.50       2468.61        33.64 o                         
   2   0   6     109751.09     112702.11      1076.27 o                         
   3   0   6       2800.83       2721.11        35.75 o                         
   4   0   6        164.84        173.97        10.48 o                         
   5   0   6        229.01        218.00        14.67 o                         
   6   0   6      53762.36      54705.57       825.06 o                         
   7   0   6          5.32         16.77        18.86 o                         
   8   0   6       1075.75       1076.08        46.15 o                         
   9   0   6       1911.34       1987.70        71.36 o                         
  10   0   6      13765.80      14001.96       324.05 o                         
  11   0   6       1029.13        950.05        60.82 o                         
  12   0   6        504.32        387.83        58.70 o                         
  13   0   6        771.34        597.57        73.39 o                         
 -13   1   6         70.12         55.54        32.60 o                         
 -12   1   6        799.76        836.20        45.06 o                         
 -11   1   6         63.68         33.53        23.71 o                         
 -10   1   6        558.33        496.63        47.17 o                         
  -9   1   6       1252.66       1213.41        87.06 o                         
  -8   1   6        249.58        202.57        25.15 o                         
  -7   1   6       2797.70       2795.45        43.07 o                         
  -6   1   6        300.00        269.87        22.01 o                         
  -5   1   6       9076.81       9360.47        77.70 o                         
  -4   1   6        533.49        531.63        10.38 o                         
  -3   1   6      15233.17      15397.88       247.65 o                         
  -2   1   6        205.62        221.15         5.93 o                         
  -1   1   6      21249.00      21604.38       217.62 o                         
   0   1   6        672.68        620.99        10.38 o                         
   1   1   6        768.42        773.08        11.59 o                         
   2   1   6          3.20          8.80         3.49 o                         
   3   1   6       5839.53       5925.68        46.99 o                         
   4   1   6        704.05        706.90        10.38 o                         
   5   1   6         45.59         69.18        12.57 o                         
   6   1   6       6221.72       6090.02        76.69 o                         
   7   1   6          1.30        -15.87        15.87 o                         
   8   1   6       3261.19       3278.36        67.25 o                         
   9   1   6       1726.88       1650.74        49.56 o                         
  10   1   6       3230.35       3230.49        99.79 o                         
  11   1   6        277.27        239.82        33.54 o                         
  12   1   6       1397.17       1280.24       135.30 o                         
  13   1   6        322.70        246.32        45.66 o                         
 -13   2   6        248.75        221.12        41.42 o                         
 -12   2   6         81.63         87.01        51.35 o                         
 -11   2   6       4010.60       4302.10       116.65 o                         
 -10   2   6          4.18        -10.78        24.10 o                         
  -9   2   6       4294.76       4219.20        84.01 o                         
  -8   2   6        155.83        131.78        15.51 o                         
  -7   2   6       2555.01       2644.93        39.78 o                         
  -6   2   6        358.46        302.11        10.38 o                         
  -5   2   6       5502.96       5622.34        52.90 o                         
  -4   2   6       7767.51       7828.06        62.58 o                         
  -3   2   6       3942.95       3919.38        33.86 o                         
  -2   2   6        216.78        209.64         5.93 o                         
  -1   2   6       9469.72       9469.12        72.47 o                         
   0   2   6      55443.79      56079.68       416.70 o                         
   1   2   6        810.75        802.03        11.54 o                         
   2   2   6        814.59        895.61        12.54 o                         
   3   2   6         96.57         80.16         6.55 o                         
   4   2   6      86116.84      89453.69       686.20 o                         
   5   2   6        948.35        912.54        17.80 o                         
   6   2   6         67.96         68.41         6.98 o                         
   7   2   6        597.07        576.94        20.94 o                         
   8   2   6      23222.67      23883.21       316.78 o                         
   9   2   6       1189.90       1059.70        32.76 o                         
  10   2   6        261.12        224.17        62.88 o                         
  11   2   6        796.48        736.12        42.69 o                         
  12   2   6       2477.87       2349.58        87.58 o                         
  13   2   6       1077.84       1045.91       114.30 o                         
 -13   3   6         24.02         72.13        45.87 o                         
 -12   3   6        521.41        485.54        55.55 o                         
 -11   3   6         49.83         39.91        32.50 o                         
 -10   3   6        518.16        447.67        30.19 o                         
  -9   3   6        338.26        333.44        28.20 o                         
  -8   3   6          7.36          6.52        12.38 o                         
  -7   3   6       3954.98       4096.22        56.55 o                         
  -6   3   6         81.45         81.95         7.41 o                         
  -5   3   6       2566.93       2566.58        29.61 o                         
  -4   3   6        401.22        433.39        10.48 o                         
  -3   3   6      26811.30      27164.78       224.79 o                         
  -2   3   6       1789.68       1740.95        18.52 o                         
  -1   3   6       4950.06       4814.67        39.50 o                         
   0   3   6        146.91        143.15         5.03 o                         
   1   3   6      13143.94      12854.28       104.65 o                         
   2   3   6        272.98        263.13         8.89 o                         
   3   3   6         27.19         47.31         8.38 o                         
   4   3   6       2267.37       2241.68        27.45 o                         
   5   3   6       5597.89       5536.56        87.48 o                         
   6   3   6       1962.95       2009.38        35.63 o                         
   7   3   6       2600.88       2575.62        50.44 o                         
   8   3   6       2779.80       2825.42        52.92 o                         
   9   3   6          3.84         28.73        19.91 o                         
  10   3   6       1364.13       1292.00        43.74 o                         
  11   3   6       1390.63       1317.40        55.95 o                         
  12   3   6       1385.94       1521.46        76.10 o                         
  13   3   6         41.60         20.96       115.26 o                         
 -13   4   6       1085.34       1141.95        60.58 o                         
 -12   4   6         80.89        108.71        33.99 o                         
 -11   4   6       1907.39       1758.04        64.49 o                         
 -10   4   6         96.61         77.02        28.29 o                         
  -9   4   6       5734.08       6153.87       110.94 o                         
  -8   4   6        171.34        136.54        13.57 o                         
  -7   4   6       5419.49       5573.58       100.03 o                         
  -6   4   6        356.72        344.52        13.10 o                         
  -5   4   6       2784.37       2674.77        32.29 o                         
  -4   4   6        537.26        465.39        10.06 o                         
  -3   4   6       8325.51       8437.31       143.86 o                         
  -2   4   6      21157.12      21326.39       163.02 o                         
  -1   4   6        773.20        756.68        11.05 o                         
   0   4   6         37.80         44.41         4.45 o                         
   1   4   6       2378.82       2322.67        23.23 o                         
   2   4   6      57074.27      57730.14       441.41 o                         
   3   4   6        170.47        170.83         8.53 o                         
   4   4   6          7.53         10.86         8.05 o                         
   5   4   6        100.96         94.97        10.46 o                         
   6   4   6      32332.62      33533.86       337.42 o                         
   7   4   6        187.50        176.76        15.51 o                         
   8   4   6        143.45        142.46        19.10 o                         
   9   4   6        958.52        918.12        39.11 o                         
  10   4   6       7940.30       8247.94       168.66 o                         
  11   4   6        740.84        602.81        39.27 o                         
  12   4   6        225.73        234.30       100.61 o                         
 -12   5   6       1185.83       1264.02        77.60 o                         
 -11   5   6          1.90         -1.80        31.63 o                         
 -10   5   6         32.49         14.86        24.15 o                         
  -9   5   6       1093.12       1035.31        47.39 o                         
  -8   5   6         23.32         32.85        50.30 o                         
  -7   5   6       1082.79       1123.36        43.00 o                         
  -6   5   6        326.23        322.84        12.68 o                         
  -5   5   6       9272.29       9208.20       109.14 o                         
  -4   5   6       1325.67       1311.66        25.23 o                         
  -3   5   6       2520.83       2509.98        59.89 o                         
  -2   5   6        589.90        609.69        10.79 o                         
  -1   5   6      21308.36      21589.27       179.09 o                         
   0   5   6        550.92        504.33         8.90 o                         
   1   5   6        293.18        318.27        12.58 o                         
   2   5   6         84.49         80.12         6.55 o                         
   3   5   6      11693.58      11732.35       107.18 o                         
   4   5   6          9.80         12.57        12.57 o                         
   5   5   6       1972.45       2061.17        46.19 o                         
   6   5   6       2653.93       2612.44        43.39 o                         
   7   5   6        964.53       1007.11        29.73 o                         
   8   5   6        850.44        817.14        27.71 o                         
   9   5   6       2786.54       2681.66        64.59 o                         
  10   5   6       1714.21       1824.54        59.13 o                         
  11   5   6         12.05         -2.51        31.39 o                         
  12   5   6        663.02        615.33        54.61 o                         
 -12   6   6        124.83        108.12        42.90 o                         
 -11   6   6       1848.87       2063.43        74.59 o                         
 -10   6   6         33.25        -26.98        29.53 o                         
  -9   6   6       4939.36       4984.24       142.00 o                         
  -8   6   6          6.64         -8.04        22.65 o                         
  -7   6   6       1454.42       1449.09        57.70 o                         
  -6   6   6          0.33         14.15        10.78 o                         
  -5   6   6       7141.21       7047.04        98.76 o                         
  -4   6   6       4655.43       4510.46       128.44 o                         
  -3   6   6         49.60         39.82         8.53 o                         
  -2   6   6        413.68        417.01        33.55 o                         
  -1   6   6       5646.15       5534.79        61.22 o                         
   0   6   6      30409.12      30376.03       251.15 o                         
   1   6   6       1776.82       1734.88        21.68 o                         
   2   6   6        161.21        161.80         8.05 o                         
   3   6   6        645.95        624.05        12.54 o                         
   4   6   6      37019.66      38083.71       327.10 o                         
   5   6   6        787.51        790.47        26.22 o                         
   6   6   6         13.05         21.66        11.25 o                         
   7   6   6         79.68         79.64        13.12 o                         
   8   6   6      12069.92      12468.24       177.31 o                         
   9   6   6        117.52         82.91        21.45 o                         
  10   6   6         83.86         92.83        24.67 o                         
  11   6   6        189.53        190.79        40.62 o                         
  12   6   6       1237.64       1218.79        80.75 o                         
 -12   7   6        206.80        205.46        56.59 o                         
 -11   7   6         18.91          0.21        42.96 o                         
 -10   7   6        534.36        571.09        71.28 o                         
  -9   7   6        297.67        330.03        35.75 o                         
  -8   7   6         34.09         43.17        24.41 o                         
  -7   7   6       4524.06       4499.04       102.03 o                         
  -6   7   6        288.59        299.16        17.46 o                         
  -5   7   6        551.16        507.50        29.35 o                         
  -4   7   6        530.43        489.98        35.64 o                         
  -3   7   6      17221.57      17376.11       238.75 o                         
  -2   7   6       3266.20       3126.89        46.40 o                         
  -1   7   6        386.99        392.48        24.11 o                         
   0   7   6          3.98         11.08         5.03 o                         
   1   7   6      13806.16      14065.80       120.53 o                         
   2   7   6       1007.93        972.34        16.32 o                         
   3   7   6       5048.12       4891.90        51.37 o                         
   4   7   6       1095.24       1046.44        26.22 o                         
   5   7   6       5710.22       5726.05        73.63 o                         
   6   7   6        427.31        443.60        20.75 o                         
   7   7   6       6775.80       6799.79       109.52 o                         
   8   7   6       2032.20       1986.05        58.77 o                         
   9   7   6        658.23        602.89        32.52 o                         
  10   7   6        806.93        734.87        48.17 o                         
  11   7   6       2071.10       2050.08        74.99 o                         
  12   7   6       1219.03       1246.69        74.46 o                         
 -11   8   6       1412.46       1499.86        81.81 o                         
 -10   8   6        296.40        316.77        40.74 o                         
  -9   8   6       1362.84       1419.36        54.90 o                         
  -8   8   6          4.23        -16.56        22.09 o                         
  -7   8   6       6002.10       6170.21       110.54 o                         
  -6   8   6        103.16         45.06        14.67 o                         
  -5   8   6        734.01        702.15        22.09 o                         
  -4   8   6        355.11        348.19        40.88 o                         
  -3   8   6       4681.61       4789.73        68.41 o                         
  -2   8   6       9063.95       8821.15       101.63 o                         
  -1   8   6       2549.08       2575.52        39.35 o                         
   0   8   6       1941.91       1898.94        26.60 o                         
   1   8   6        980.10        953.54        15.10 o                         
   2   8   6      19126.89      19486.54       195.11 o                         
   3   8   6       1021.81       1074.62        27.27 o                         
   4   8   6        451.99        408.52        14.68 o                         
   5   8   6         29.63         28.11        12.53 o                         
   6   8   6      11254.09      11539.71       157.61 o                         
   7   8   6         94.34        102.31        28.29 o                         
   8   8   6         93.01         93.74        21.64 o                         
   9   8   6          2.83         16.40        21.14 o                         
  10   8   6       2626.89       2720.57        86.08 o                         
  11   8   6        399.05        334.73        43.80 o                         
 -11   9   6          7.16        -15.63        43.55 o                         
 -10   9   6          1.96         27.33        33.99 o                         
  -9   9   6        682.48        526.44        39.84 o                         
  -8   9   6         14.17          6.03        22.48 o                         
  -7   9   6        385.30        409.62        29.20 o                         
  -6   9   6        136.24        140.97        19.36 o                         
  -5   9   6       5973.32       6026.71        99.14 o                         
  -4   9   6       1273.72       1209.15        36.43 o                         
  -3   9   6         29.59         38.56        14.67 o                         
  -2   9   6        276.46        291.48        25.15 o                         
  -1   9   6      15464.61      15714.71       185.89 o                         
   0   9   6       1504.75       1464.43        23.60 o                         
   1   9   6       1912.20       1866.25        32.26 o                         
   2   9   6        191.87        176.29         8.89 o                         
   3   9   6      12438.02      12927.67       125.07 o                         
   4   9   6         39.84         29.21        19.91 o                         
   5   9   6       8155.96       8153.40       183.58 o                         
   6   9   6       1837.01       1845.38        41.55 o                         
   7   9   6       1971.85       1953.83        48.71 o                         
   8   9   6        713.66        672.29        29.65 o                         
   9   9   6       4028.41       4186.56        98.09 o                         
  10   9   6       1021.68       1010.71        59.77 o                         
  11   9   6        106.32         90.91        33.32 o                         
 -11  10   6        421.38        400.58        61.18 o                         
 -10  10   6          1.13        -34.74        34.74 o                         
  -9  10   6       2541.69       2683.40        87.74 o                         
  -8  10   6        138.96        141.80        30.39 o                         
  -7  10   6        494.92        474.13        27.91 o                         
  -6  10   6        133.88        115.05        39.82 o                         
  -5  10   6       3977.24       4148.27       207.10 o                         
  -4  10   6          4.45          8.76        35.63 o                         
  -3  10   6        116.97        107.42        16.61 o                         
  -2  10   6       1062.17       1134.92        57.68 o                         
  -1  10   6       1225.50       1218.66        59.79 o                         
   0  10   6       4158.03       4157.32        49.68 o                         
   1  10   6       1031.14       1018.27        71.32 o                         
   2  10   6       1483.43       1494.75        25.09 o                         
   3  10   6         22.75         45.88        14.02 o                         
   4  10   6       7525.77       7522.75       140.25 o                         
   5  10   6        182.90        205.40        20.75 o                         
   6  10   6       1981.23       1911.59        42.96 o                         
   7  10   6         36.89         32.69        20.96 o                         
   8  10   6       2285.66       2380.19        57.94 o                         
   9  10   6         50.53         78.41        30.35 o                         
  10  10   6         41.87         41.17        30.70 o                         
 -10  11   6        282.86        262.52        41.29 o                         
  -9  11   6        119.71         41.78        59.73 o                         
  -8  11   6        134.79         95.36        58.68 o                         
  -7  11   6       1117.49       1107.15        46.07 o                         
  -6  11   6        160.96        125.78        19.46 o                         
  -5  11   6         77.75         58.83        18.32 o                         
  -4  11   6        388.29        364.77        25.07 o                         
  -3  11   6       7629.86       7773.83       137.21 o                         
  -2  11   6       1543.27       1624.51        35.24 o                         
  -1  11   6         41.70         42.65         9.55 o                         
   0  11   6         34.46         30.48         6.02 o                         
   1  11   6      14384.88      14616.80       197.98 o                         
   2  11   6        170.70        150.52        14.60 o                         
   3  11   6       2095.10       2012.66        94.47 o                         
   4  11   6        391.39        356.42        23.72 o                         
   5  11   6       3428.81       3356.34        68.98 o                         
   6  11   6        348.54        285.62        22.65 o                         
   7  11   6       5186.02       5399.54       103.12 o                         
   8  11   6        712.21        684.26        34.76 o                         
   9  11   6        568.50        474.37        34.75 o                         
  10  11   6        437.55        366.62        81.75 o                         
  -9  12   6        108.07        127.43        37.13 o                         
  -8  12   6          1.01         22.97        29.24 o                         
  -7  12   6       3711.66       3964.91        93.18 o                         
  -6  12   6        341.01        351.95        28.47 o                         
  -5  12   6        110.07        104.67        23.72 o                         
  -4  12   6        115.83        110.66        19.22 o                         
  -3  12   6       1834.32       1875.70        44.65 o                         
  -2  12   6         61.46         52.28        14.02 o                         
  -1  12   6       1428.99       1472.01        54.55 o                         
   0  12   6       2101.36       2202.99        64.51 o                         
   1  12   6        326.29        291.39        19.36 o                         
   2  12   6       2675.64       2887.16        74.56 o                         
   3  12   6        439.56        465.89        22.94 o                         
   4  12   6       2058.16       2013.72        48.08 o                         
   5  12   6         38.26         -6.01        16.99 o                         
   6  12   6       2151.85       2185.70        52.88 o                         
   7  12   6         12.60          6.66        24.67 o                         
   8  12   6        483.23        433.58        32.21 o                         
   9  12   6         29.37         -2.87        28.29 o                         
  -8  13   6          2.60         73.99        44.47 o                         
  -7  13   6        243.50        284.13        36.06 o                         
  -6  13   6         11.86         -2.30        32.48 o                         
  -5  13   6       2154.85       2094.13       129.09 o                         
  -4  13   6        568.18        621.06        31.01 o                         
  -3  13   6          2.17         26.25        20.96 o                         
  -2  13   6        162.18         98.44        19.97 o                         
  -1  13   6       7720.96       7905.13       281.46 o                         
   0  13   6       1033.18        993.50        40.71 o                         
   1  13   6        209.79        178.90        27.15 o                         
   2  13   6         21.11         -4.07        23.16 o                         
   3  13   6       6767.60       7129.48       154.36 o                         
   4  13   6         21.32         48.20        17.78 o                         
   5  13   6       4289.39       4455.31        87.70 o                         
   6  13   6        543.66        478.80        31.23 o                         
   7  13   6       1093.81       1071.17       108.01 o                         
   8  13   6        643.42        611.93        39.79 o                         
  -8  14   6        358.32        381.50        67.08 o                         
  -7  14   6         23.53         31.17        46.10 o                         
  -6  14   6        175.73        136.96        37.49 o                         
  -5  14   6       2045.23       2218.21        78.30 o                         
  -4  14   6        300.73        295.61        25.98 o                         
  -3  14   6        137.84        131.68        21.26 o                         
  -2  14   6       1210.19       1223.88        62.93 o                         
  -1  14   6        437.57        383.90        32.21 o                         
   0  14   6        224.26        194.47        28.30 o                         
   1  14   6        707.14        691.87        39.10 o                         
   2  14   6       2276.24       2264.15        69.58 o                         
   3  14   6        137.76        149.98        42.97 o                         
   4  14   6        842.78        767.70        45.32 o                         
   5  14   6        296.12        301.64        45.07 o                         
   6  14   6       1879.45       1964.27        71.58 o                         
   7  14   6        238.37        217.48        38.45 o                         
  -6  15   6        186.15        275.29       100.60 o                         
  -5  15   6        220.69        260.35        48.37 o                         
  -4  15   6          7.26        -23.18        28.76 o                         
  -3  15   6       2729.74       2627.86        81.72 o                         
  -2  15   6       1364.05       1483.31        55.43 o                         
  -1  15   6         29.79         59.94        33.53 o                         
   0  15   6          2.12         -8.96        27.24 o                         
   1  15   6       4687.03       5074.85       133.79 o                         
   2  15   6        229.05        235.76        46.11 o                         
   3  15   6       1281.65       1276.88        68.17 o                         
   4  15   6        208.23        188.12        48.21 o                         
   5  15   6       1314.40       1299.98        76.56 o                         
   6  15   6        204.51        197.09        35.21 o                         
  -5  16   6          7.83         20.91        43.29 o                         
  -4  16   6        410.02        435.24        47.40 o                         
  -3  16   6        157.88        182.92        39.55 o                         
  -2  16   6        177.37        151.48        34.51 o                         
  -1  16   6        493.79        501.21        64.99 o                         
   0  16   6       2302.33       2505.59       104.95 o                         
   1  16   6         47.30         18.86        33.22 o                         
   2  16   6         36.98         39.43        31.63 o                         
   3  16   6        325.94        395.09        42.81 o                         
   4  16   6       2177.48       2178.03       178.39 o                         
   5  16   6        377.98        322.04        69.17 o                         
  -3  17   6         82.84         59.51        40.28 o                         
  -2  17   6         10.20        -29.08        41.41 o                         
  -1  17   6       1364.91       1303.67        71.55 o                         
   0  17   6        361.20        415.38        48.21 o                         
   1  17   6         13.59          9.45        76.49 o                         
   2  17   6         60.50        -31.17        34.74 o                         
 -12   1   7        442.30        326.49        72.32 o                         
 -11   1   7        141.96        160.61        29.53 o                         
 -10   1   7       1552.02       1519.86        55.60 o                         
  -9   1   7        728.41        732.98        35.76 o                         
  -8   1   7       3471.86       3376.42        70.16 o                         
  -7   1   7       1267.41       1367.85        30.21 o                         
  -6   1   7       4201.66       4297.76        49.82 o                         
  -5   1   7       1159.50       1242.36        40.91 o                         
  -4   1   7      13794.06      14062.93       145.62 o                         
  -3   1   7       1347.29       1357.95        17.81 o                         
  -2   1   7       5513.79       5591.11        45.46 o                         
  -1   1   7       1049.56       1050.39        15.74 o                         
   0   1   7       5944.54       5899.26        54.45 o                         
   1   1   7        240.31        248.51         8.89 o                         
   2   1   7       5733.46       5704.23        54.30 o                         
   3   1   7         61.32         62.87         5.03 o                         
   4   1   7        954.96        940.01        14.83 o                         
   5   1   7        101.34        108.59         8.05 o                         
   6   1   7         35.67         48.15         8.38 o                         
   7   1   7        297.47        275.90        18.87 o                         
   8   1   7        328.54        322.00        28.30 o                         
   9   1   7          0.04        -12.91        34.58 o                         
  10   1   7        929.82        840.45        39.11 o                         
  11   1   7          1.65        -18.86        27.24 o                         
  12   1   7        601.29        548.42       107.97 o                         
 -12   2   7          1.80        -40.87        40.87 o                         
 -11   2   7         67.83         67.02        44.01 o                         
 -10   2   7         18.33          0.34        18.13 o                         
  -9   2   7         12.54          8.80        18.48 o                         
  -8   2   7        130.96        126.56        18.59 o                         
  -7   2   7        455.92        424.44        15.51 o                         
  -6   2   7         13.61          7.43         8.05 o                         
  -5   2   7        157.84        140.46         8.89 o                         
  -4   2   7        264.66        276.76         8.89 o                         
  -3   2   7          5.70         10.48         5.03 o                         
  -2   2   7         26.93         32.82         6.29 o                         
  -1   2   7        747.16        718.54        12.54 o                         
   0   2   7        103.59         96.46         7.41 o                         
   1   2   7         55.63         53.44         5.39 o                         
   2   2   7         78.81         83.91         6.98 o                         
   3   2   7          6.24         19.91         5.93 o                         
   4   2   7        311.21        313.24         9.55 o                         
   5   2   7          4.84         -1.26         6.97 o                         
   6   2   7         22.04         12.57         8.89 o                         
   7   2   7         98.43         90.51        13.09 o                         
   8   2   7         15.92         28.18        27.24 o                         
   9   2   7         10.34        -12.20        47.15 o                         
  10   2   7          5.55          4.89        26.20 o                         
  11   2   7        121.69         56.59        33.99 o                         
  12   2   7         96.60         19.82        57.63 o                         
 -12   3   7        344.95        263.55        44.17 o                         
 -11   3   7        181.04        221.92        37.73 o                         
 -10   3   7       1750.94       1611.09        61.24 o                         
  -9   3   7        465.52        494.76        31.23 o                         
  -8   3   7       2173.90       2141.15        51.25 o                         
  -7   3   7       1052.98       1129.61        27.17 o                         
  -6   3   7       7472.51       7557.71        83.50 o                         
  -5   3   7        194.53        226.73        17.82 o                         
  -4   3   7       4018.82       4063.48        46.71 o                         
  -3   3   7        720.77        819.46        19.92 o                         
  -2   3   7      12462.58      12712.94       100.98 o                         
  -1   3   7        490.25        471.47         9.55 o                         
   0   3   7       7432.53       7476.59        69.80 o                         
   1   3   7        139.22        108.99         6.98 o                         
   2   3   7       4810.69       4808.88        53.07 o                         
   3   3   7       1030.53       1055.80        34.62 o                         
   4   3   7       1348.45       1272.05        20.62 o                         
   5   3   7        384.81        415.46        28.30 o                         
   6   3   7         49.75         63.49         8.53 o                         
   7   3   7        428.24        403.13        32.49 o                         
   8   3   7        788.17        713.15        52.42 o                         
   9   3   7        133.37        125.92        21.64 o                         
  10   3   7        248.23        213.73        48.21 o                         
  11   3   7         98.48        108.38        38.71 o                         
  12   3   7        534.57        572.61        79.88 o                         
 -12   4   7         20.04        -16.07        37.25 o                         
 -11   4   7        135.89         64.14        31.63 o                         
 -10   4   7         12.52         34.29        49.25 o                         
  -9   4   7       1135.49       1080.22        45.34 o                         
  -8   4   7         53.90         67.68        18.06 o                         
  -7   4   7        283.74        270.74        15.57 o                         
  -6   4   7        339.79        416.72        13.10 o                         
  -5   4   7       1018.37       1008.63        43.00 o                         
  -4   4   7         48.44         63.71         6.55 o                         
  -3   4   7       2273.96       2241.83        33.61 o                         
  -2   4   7       1015.59       1067.86        16.32 o                         
  -1   4   7        952.39       1007.13        15.52 o                         
   0   4   7          9.03         11.38         6.29 o                         
   1   4   7        486.39        469.12        10.79 o                         
   2   4   7        213.47        221.15         8.89 o                         
   3   4   7        822.89        811.95        37.75 o                         
   4   4   7        281.56        272.75        25.15 o                         
   5   4   7         66.29         90.05        10.06 o                         
   6   4   7          7.52         18.44        12.57 o                         
   7   4   7          0.09         10.93        34.58 o                         
   8   4   7         70.23         34.23        17.05 o                         
   9   4   7        369.99        351.76        24.68 o                         
  10   4   7          3.63          1.85        31.43 o                         
  11   4   7         27.53         31.44        32.60 o                         
  12   4   7         51.98         70.84        37.77 o                         
 -12   5   7        365.44        339.33        61.84 o                         
 -11   5   7          0.95        -20.96        40.01 o                         
 -10   5   7        277.46        245.87        41.92 o                         
  -9   5   7        595.53        597.83        42.69 o                         
  -8   5   7       2147.59       2058.64        58.88 o                         
  -7   5   7        241.21        261.30        19.95 o                         
  -6   5   7       1746.16       1711.80        34.29 o                         
  -5   5   7        689.83        710.47        20.60 o                         
  -4   5   7       9508.24       9760.99       209.37 o                         
  -3   5   7         68.84         71.88         9.55 o                         
  -2   5   7       2612.75       2588.54        28.95 o                         
  -1   5   7        120.45        133.30         7.41 o                         
   0   5   7       2206.69       2246.26        27.45 o                         
   1   5   7        997.62       1089.65        20.98 o                         
   2   5   7       3207.76       3144.92        37.89 o                         
   3   5   7        659.40        641.72        14.61 o                         
   4   5   7       1761.19       1754.69        45.13 o                         
   5   5   7       2937.18       3001.56        45.77 o                         
   6   5   7        165.98        169.12        15.51 o                         
   7   5   7        147.29        119.73        16.44 o                         
   8   5   7          4.78          8.93        16.77 o                         
   9   5   7        435.94        417.08        35.64 o                         
  10   5   7        638.96        557.84        36.75 o                         
  11   5   7          2.31         40.52        32.73 o                         
  12   5   7        252.82        253.49        53.88 o                         
 -12   6   7         20.23         -1.99        42.06 o                         
 -11   6   7        536.62        477.00        61.84 o                         
 -10   6   7         89.85         46.21        32.48 o                         
  -9   6   7        181.45        133.83        28.04 o                         
  -8   6   7        571.86        551.67        34.25 o                         
  -7   6   7       2065.81       2055.19        46.98 o                         
  -6   6   7         47.92         69.09        14.56 o                         
  -5   6   7       1972.61       1910.06        39.34 o                         
  -4   6   7       1044.34       1085.02        28.32 o                         
  -3   6   7       2813.53       2872.27        43.36 o                         
  -2   6   7          3.14         13.62        10.37 o                         
  -1   6   7       1044.95       1067.19        19.11 o                         
   0   6   7        623.52        630.16        11.86 o                         
   1   6   7       3034.23       3055.19        36.21 o                         
   2   6   7         61.31         42.44         6.55 o                         
   3   6   7         15.78         17.60         9.43 o                         
   4   6   7        883.93        888.46        20.60 o                         
   5   6   7        234.37        240.29        14.60 o                         
   6   6   7          1.80          7.86        17.05 o                         
   7   6   7        223.26        197.03        26.96 o                         
   8   6   7        136.19        145.57        33.53 o                         
   9   6   7          6.49        -24.67        24.67 o                         
  10   6   7          1.35        -22.09        22.09 o                         
  11   6   7        780.03        746.90        71.29 o                         
 -11   7   7        119.78        146.52        94.31 o                         
 -10   7   7        836.45        728.87        47.36 o                         
  -9   7   7         19.63         26.07        46.10 o                         
  -8   7   7         77.40         51.29        28.04 o                         
  -7   7   7        639.85        726.41        60.80 o                         
  -6   7   7       2232.57       2248.44        48.55 o                         
  -5   7   7        490.98        435.16        41.93 o                         
  -4   7   7        242.32        238.47        16.10 o                         
  -3   7   7        628.93        639.26        21.65 o                         
  -2   7   7       4561.96       4736.02        72.08 o                         
  -1   7   7        325.64        349.23        15.51 o                         
   0   7   7       1245.88       1293.06        27.28 o                         
   1   7   7        179.03        164.49         8.53 o                         
   2   7   7       3483.18       3610.69        47.30 o                         
   3   7   7       4078.73       4243.34        50.31 o                         
   4   7   7          0.40         15.72         8.53 o                         
   5   7   7          5.94        -15.51        15.51 o                         
   6   7   7        282.45        279.83        24.11 o                         
   7   7   7       1893.36       1742.82        45.72 o                         
   8   7   7        682.13        642.97        41.93 o                         
   9   7   7          5.86         -8.98        20.12 o                         
  10   7   7          3.58          2.52        32.50 o                         
  11   7   7        429.26        459.65        48.33 o                         
 -11   8   7         86.09        116.43        46.11 o                         
 -10   8   7        250.48        270.14        38.26 o                         
  -9   8   7       2135.22       2164.78        76.34 o                         
  -8   8   7         21.72        -17.22        26.67 o                         
  -7   8   7        314.49        358.44        29.20 o                         
  -6   8   7       1823.19       1973.46        50.37 o                         
  -5   8   7       3003.56       3074.69        58.21 o                         
  -4   8   7         50.72         35.44        14.56 o                         
  -3   8   7       1573.28       1556.93        33.73 o                         
  -2   8   7       2036.40       2090.56        35.54 o                         
  -1   8   7       3240.38       3303.51        57.91 o                         
   0   8   7         54.02         55.56         5.93 o                         
   1   8   7        307.49        297.67        10.06 o                         
   2   8   7        785.00        804.24        40.89 o                         
   3   8   7        954.55        903.91        39.85 o                         
   4   8   7        265.13        255.66        16.10 o                         
   5   8   7         87.23         95.01        16.10 o                         
   6   8   7        294.78        272.99        19.64 o                         
   7   8   7         14.92          8.38        16.99 o                         
   8   8   7         55.20         53.00        22.65 o                         
   9   8   7        872.09        832.88        38.77 o                         
  10   8   7         75.83         31.62        38.77 o                         
  11   8   7         32.80         58.77        33.32 o                         
 -10   9   7         56.90         15.34        77.54 o                         
  -9   9   7        117.74         75.27        37.72 o                         
  -8   9   7       1025.70        923.44        50.42 o                         
  -7   9   7        141.44         70.37        21.26 o                         
  -6   9   7          4.40         -7.68        15.00 o                         
  -5   9   7        466.24        450.20        27.25 o                         
  -4   9   7       5556.83       5708.04       132.64 o                         
  -3   9   7       1893.19       1865.11        69.27 o                         
  -2   9   7         26.75          0.37        15.72 o                         
  -1   9   7         11.25         10.64         8.89 o                         
   0   9   7       3028.41       3131.52        42.78 o                         
   1   9   7       3269.51       3365.78        58.85 o                         
   2   9   7         42.92         40.92         9.55 o                         
   3   9   7         20.25         16.77        18.86 o                         
   4   9   7       2860.37       2900.49        53.57 o                         
   5   9   7       4425.68       4572.87        72.69 o                         
   6   9   7        126.52        125.69        19.10 o                         
   7   9   7        191.55        148.30        22.08 o                         
   8   9   7        360.18        365.33        28.16 o                         
   9   9   7       1682.55       1642.71        60.07 o                         
  10   9   7        294.46        249.74        35.75 o                         
 -10  10   7          1.73          0.54        39.68 o                         
  -9  10   7        144.65        105.58        30.62 o                         
  -8  10   7       1461.45       1527.49        55.38 o                         
  -7  10   7       3065.06       3052.31       133.38 o                         
  -6  10   7         73.29         32.60        20.96 o                         
  -5  10   7       1196.33       1139.82        43.45 o                         
  -4  10   7       1642.83       1739.88        41.10 o                         
  -3  10   7       4855.42       4977.96        95.74 o                         
  -2  10   7         22.79         13.85        19.91 o                         
  -1  10   7       1205.57       1163.34        26.70 o                         
   0  10   7        739.73        717.36        21.65 o                         
   1  10   7       2812.18       2813.93        45.29 o                         
   2  10   7        176.46        149.30        13.09 o                         
   3  10   7        107.37         91.67        16.77 o                         
   4  10   7        982.43        938.44        29.55 o                         
   5  10   7        176.82        185.22        26.20 o                         
   6  10   7        224.69        199.12        21.45 o                         
   7  10   7        166.44        176.99        60.78 o                         
   8  10   7         13.66          4.93        25.06 o                         
   9  10   7          7.47          7.56        32.56 o                         
  10  10   7         62.85         46.77        32.50 o                         
  -9  11   7         62.44         38.00        57.63 o                         
  -8  11   7        295.26        278.63        32.88 o                         
  -7  11   7        115.54        128.23        41.92 o                         
  -6  11   7        780.38        764.82        36.15 o                         
  -5  11   7       1410.43       1409.48        49.56 o                         
  -4  11   7        235.81        187.22        20.20 o                         
  -3  11   7        103.72         91.09        16.17 o                         
  -2  11   7       2305.51       2342.47        54.01 o                         
  -1  11   7       2429.86       2427.04        58.89 o                         
   0  11   7         46.12         48.03        17.05 o                         
   1  11   7          8.37          5.39        15.09 o                         
   2  11   7       3355.98       3479.28        59.83 o                         
   3  11   7       4788.68       5054.03        82.46 o                         
   4  11   7        170.57        162.27        19.97 o                         
   5  11   7         35.08         15.84        18.48 o                         
   6  11   7        785.61        745.86        30.37 o                         
   7  11   7       3423.62       3637.64        88.15 o                         
   8  11   7        256.54        239.09        31.74 o                         
   9  11   7          6.13         -4.91        53.44 o                         
  -9  12   7       1542.66       1490.73        78.42 o                         
  -8  12   7         22.41        -31.87        31.87 o                         
  -7  12   7        423.68        440.86        35.62 o                         
  -6  12   7       1046.09       1163.09        57.67 o                         
  -5  12   7       3480.35       3646.84        77.70 o                         
  -4  12   7         23.16         32.38        20.96 o                         
  -3  12   7       1160.76       1082.12        40.90 o                         
  -2  12   7       1576.28       1517.66        48.58 o                         
  -1  12   7       3980.39       3815.80        92.94 o                         
   0  12   7        512.11        452.69        36.69 o                         
   1  12   7        421.78        384.54        27.39 o                         
   2  12   7        454.98        427.34        34.62 o                         
   3  12   7       1527.85       1514.18        46.85 o                         
   4  12   7        598.64        562.54        26.19 o                         
   5  12   7         31.18          5.93        25.65 o                         
   6  12   7         19.45         28.64        22.08 o                         
   7  12   7         43.98        -22.12        24.75 o                         
   8  12   7         52.07         40.46        28.19 o                         
  -8  13   7        151.08        106.89        48.20 o                         
  -7  13   7        296.70        261.85        45.35 o                         
  -6  13   7        524.61        536.78        72.33 o                         
  -5  13   7          7.37         33.45        30.39 o                         
  -4  13   7        638.29        623.01       109.02 o                         
  -3  13   7       1599.35       1602.09        54.25 o                         
  -2  13   7        472.37        339.65        32.49 o                         
  -1  13   7         40.74         29.34        23.96 o                         
   0  13   7        599.89        582.36        32.06 o                         
   1  13   7       3546.80       3845.13        91.00 o                         
   2  13   7        184.71        153.31        25.06 o                         
   3  13   7         58.85         11.53        36.68 o                         
   4  13   7       1249.03       1171.71        45.34 o                         
   5  13   7       4126.52       4225.56       112.47 o                         
   6  13   7        116.27        104.79        31.39 o                         
   7  13   7         20.46        -26.33        33.22 o                         
  -7  14   7       1286.42       1224.92        90.19 o                         
  -6  14   7         22.93         16.07        37.49 o                         
  -5  14   7        319.96        300.59        48.25 o                         
  -4  14   7        691.35        742.01        81.77 o                         
  -3  14   7       2511.68       2654.55        74.49 o                         
  -2  14   7        273.85        222.83        28.85 o                         
  -1  14   7        496.07        514.29        35.23 o                         
   0  14   7        602.32        607.12        69.19 o                         
   1  14   7       1556.05       1582.28        65.09 o                         
   2  14   7        372.04        359.82        62.89 o                         
   3  14   7          6.61         21.06        28.56 o                         
   4  14   7         44.87         46.38        77.54 o                         
   5  14   7        360.33        369.82        54.50 o                         
   6  14   7         73.33         49.25        34.58 o                         
  -5  15   7        749.83        665.08        54.57 o                         
  -4  15   7        627.50        643.25        48.26 o                         
  -3  15   7          3.17          3.20        32.52 o                         
  -2  15   7        425.32        434.38        33.32 o                         
  -1  15   7       2259.69       2312.21        86.06 o                         
   0  15   7        293.39        284.34        32.74 o                         
   1  15   7          9.79         19.49        29.20 o                         
   2  15   7        817.81        780.11        54.52 o                         
   3  15   7       2764.80       2777.83        89.66 o                         
   4  15   7         30.76         31.58        31.22 o                         
   5  15   7          1.16        -25.39        30.15 o                         
  -3  16   7        423.24        378.76        42.92 o                         
  -2  16   7        373.85        397.73        42.64 o                         
  -1  16   7        825.68        880.25        91.21 o                         
   0  16   7        664.89        626.55        53.31 o                         
   1  16   7        372.45        366.54        38.72 o                         
   2  16   7          3.56         22.67        32.20 o                         
   3  16   7        491.04        456.09        44.32 o                         
 -12   0   8         10.53        100.59        64.97 o                         
 -11   0   8       1714.88       1877.86       146.87 o                         
 -10   0   8         46.05         37.72        29.34 o                         
  -9   0   8       2320.86       2078.36        81.87 o                         
  -8   0   8         27.41         37.72        27.24 o                         
  -7   0   8       5288.27       5735.91       143.13 o                         
  -6   0   8         34.44         33.53        16.77 o                         
  -5   0   8       8675.16       8914.03       126.74 o                         
  -4   0   8       3410.11       3431.29        56.77 o                         
  -3   0   8       2400.51       2348.53        37.81 o                         
  -2   0   8        817.35        797.01        20.97 o                         
  -1   0   8       6789.32       6795.58       103.41 o                         
   0   0   8      39875.25      41724.45       493.01 o                         
   1   0   8       1218.47       1219.11        31.47 o                         
   2   0   8        633.25        601.84        25.16 o                         
   3   0   8       2060.64       1959.21        46.20 o                         
   4   0   8      39703.02      40980.56       493.35 o                         
   5   0   8       2537.05       2587.79        54.61 o                         
   6   0   8        527.59        467.54        27.26 o                         
   7   0   8        750.53        815.71        37.75 o                         
   8   0   8      20817.04      21641.24       402.54 o                         
   9   0   8         27.56         62.87        31.44 o                         
  10   0   8        160.06        161.38        41.92 o                         
  11   0   8        471.01        503.12        58.70 o                         
 -12   1   8        801.37        779.12        61.52 o                         
 -11   1   8         38.05         51.37        30.35 o                         
 -10   1   8       1940.57       1892.57        89.19 o                         
  -9   1   8        453.26        413.66        30.71 o                         
  -8   1   8        850.94        814.13        44.04 o                         
  -7   1   8       2239.08       2298.76        48.92 o                         
  -6   1   8         51.81         44.06        10.37 o                         
  -5   1   8       3534.06       3596.41        43.69 o                         
  -4   1   8         41.08         38.19         7.41 o                         
  -3   1   8       9904.21      10053.52        91.58 o                         
  -2   1   8        242.22        210.13        28.30 o                         
  -1   1   8       8292.04       8436.69        83.54 o                         
   0   1   8        203.90        211.89        10.38 o                         
   1   1   8       6184.20       6372.63        79.27 o                         
   2   1   8         61.68         83.57        11.58 o                         
   3   1   8        877.64        871.49        15.52 o                         
   4   1   8        357.39        351.91        11.04 o                         
   5   1   8       1594.67       1526.81        26.71 o                         
   6   1   8        721.03        727.78        22.95 o                         
   7   1   8        462.68        502.15        23.72 o                         
   8   1   8       2866.72       2876.98        89.27 o                         
   9   1   8          2.45        -12.20        20.59 o                         
  10   1   8       1693.43       1602.20        61.45 o                         
  11   1   8        235.20        211.62        31.84 o                         
 -12   2   8         34.44         24.28       110.02 o                         
 -11   2   8        580.53        437.48        41.76 o                         
 -10   2   8          5.96         27.80        37.60 o                         
  -9   2   8       4956.08       5382.65       141.99 o                         
  -8   2   8        165.65        140.97        25.15 o                         
  -7   2   8       4296.33       4265.02        73.61 o                         
  -6   2   8        234.97        180.36        13.34 o                         
  -5   2   8       3481.34       3574.27        48.99 o                         
  -4   2   8        113.92         70.32        10.06 o                         
  -3   2   8       7729.57       7786.61       107.69 o                         
  -2   2   8       9063.62       9104.43       102.57 o                         
  -1   2   8         20.51         21.19         7.33 o                         
   0   2   8         33.30         35.75         7.41 o                         
   1   2   8       2340.94       2257.10        37.86 o                         
   2   2   8      43053.55      44485.16       537.37 o                         
   3   2   8        222.06        199.98         9.37 o                         
   4   2   8          9.55         12.57         7.41 o                         
   5   2   8        817.66        788.70        19.98 o                         
   6   2   8      25710.98      25926.42       327.34 o                         
   7   2   8        486.54        487.07        25.98 o                         
   8   2   8         84.84         70.01        19.97 o                         
   9   2   8        636.49        606.16        30.71 o                         
  10   2   8       8325.88       8648.96       171.59 o                         
  11   2   8        151.55        144.33        38.71 o                         
 -12   3   8        911.33        949.79        61.41 o                         
 -11   3   8         38.12         13.91        42.96 o                         
 -10   3   8        733.92        730.14        51.83 o                         
  -9   3   8        283.39        236.86        31.84 o                         
  -8   3   8        656.68        613.02        36.30 o                         
  -7   3   8       1201.87       1175.99        62.93 o                         
  -6   3   8        157.12        141.87        15.09 o                         
  -5   3   8       4350.33       4485.54        56.53 o                         
  -4   3   8          8.35         11.53         7.41 o                         
  -3   3   8       4835.45       4958.63        49.86 o                         
  -2   3   8         31.07         36.04         8.53 o                         
  -1   3   8      16968.29      17109.49       247.23 o                         
   0   3   8        333.62        319.98        16.77 o                         
   1   3   8       2124.79       2136.25        31.70 o                         
   2   3   8         36.24         27.73         8.89 o                         
   3   3   8       8525.80       8630.05        94.36 o                         
   4   3   8         13.87         19.79        10.48 o                         
   5   3   8          1.64          9.43        11.85 o                         
   6   3   8        796.69        728.75        27.16 o                         
   7   3   8        536.40        510.92        29.35 o                         
   8   3   8       1523.15       1482.79        46.72 o                         
   9   3   8        962.08        937.47        58.72 o                         
  10   3   8       1683.98       1654.90        75.53 o                         
  11   3   8         19.90         44.33        38.27 o                         
 -11   4   8       1536.46       1661.53        74.02 o                         
 -10   4   8         23.79         -8.60        38.77 o                         
  -9   4   8       1769.27       1538.63        87.08 o                         
  -8   4   8         55.74         95.55        27.39 o                         
  -7   4   8       3180.00       3336.88       122.91 o                         
  -6   4   8         68.06         51.04        11.04 o                         
  -5   4   8       4099.49       4216.89        59.63 o                         
  -4   4   8        497.29        449.47        11.58 o                         
  -3   4   8       1294.64       1295.67        23.08 o                         
  -2   4   8        867.35        832.68        14.83 o                         
  -1   4   8       4305.20       4263.72        54.52 o                         
   0   4   8      16684.35      16918.69       267.32 o                         
   1   4   8        148.88        157.88        17.82 o                         
   2   4   8        423.23        400.59        14.68 o                         
   3   4   8       1398.15       1350.19        60.85 o                         
   4   4   8      24436.86      24987.95       237.71 o                         
   5   4   8       1013.05        971.10        53.49 o                         
   6   4   8         23.39          4.76        16.10 o                         
   7   4   8        177.15        121.56        22.85 o                         
   8   4   8      13854.08      14544.44       206.96 o                         
   9   4   8         46.16         37.41        24.42 o                         
  10   4   8         35.89         46.75        26.55 o                         
  11   4   8        183.30        211.27        47.16 o                         
 -11   5   8          3.13          5.95        36.96 o                         
 -10   5   8       1359.03       1382.92        70.27 o                         
  -9   5   8        253.16        218.35        40.02 o                         
  -8   5   8          8.18         14.96        26.55 o                         
  -7   5   8       1886.05       1830.32        55.30 o                         
  -6   5   8         44.19         51.64        15.09 o                         
  -5   5   8       1329.85       1372.35        32.60 o                         
  -4   5   8        160.80        140.90        12.02 o                         
  -3   5   8       9018.71       9119.81        93.99 o                         
  -2   5   8         12.61          4.79         5.03 o                         
  -1   5   8       2856.73       2867.35        34.89 o                         
   0   5   8        217.88        223.07         8.38 o                         
   1   5   8      12858.44      13283.08       280.01 o                         
   2   5   8         42.49         32.63        10.06 o                         
   3   5   8         47.37         58.68         8.89 o                         
   4   5   8         92.20         84.30        10.37 o                         
   5   5   8       6313.67       6308.93       105.35 o                         
   6   5   8        353.88        334.67        28.30 o                         
   7   5   8       1222.10       1182.26        41.80 o                         
   8   5   8       1712.78       1755.28        48.70 o                         
   9   5   8        295.48        218.47        26.19 o                         
  10   5   8       1223.96       1195.23        48.88 o                         
  11   5   8        773.15        723.39        63.95 o                         
 -11   6   8        604.27        604.17        60.50 o                         
 -10   6   8        214.22        210.30        36.11 o                         
  -9   6   8       1880.26       1951.20        70.30 o                         
  -8   6   8         56.09         46.48        27.53 o                         
  -7   6   8       3085.61       3028.65        69.92 o                         
  -6   6   8          1.24         10.37        12.92 o                         
  -5   6   8        706.80        660.82        25.16 o                         
  -4   6   8         49.16         75.85        14.67 o                         
  -3   6   8       5094.03       5228.93        76.57 o                         
  -2   6   8       2835.88       2889.95        91.40 o                         
  -1   6   8        123.82        120.05         8.38 o                         
   0   6   8         12.67         21.09        11.53 o                         
   1   6   8       1530.07       1491.96        28.23 o                         
   2   6   8      13813.10      14105.67       161.30 o                         
   3   6   8        761.32        756.17        19.28 o                         
   4   6   8        101.28        108.84        18.86 o                         
   5   6   8         47.64         45.07        39.82 o                         
   6   6   8      15132.94      15770.54       212.92 o                         
   7   6   8        946.28        929.26       103.81 o                         
   8   6   8         18.90         28.49        36.67 o                         
   9   6   8         43.89         40.05        39.82 o                         
  10   6   8       4282.08       4362.85       114.68 o                         
  11   6   8        153.91        153.94        43.80 o                         
 -11   7   8         52.15         54.99        46.11 o                         
 -10   7   8         95.29         61.37        54.49 o                         
  -9   7   8        310.35        235.26        34.24 o                         
  -8   7   8        586.39        586.75        38.76 o                         
  -7   7   8        735.58        710.23        42.99 o                         
  -6   7   8          8.86          7.76        13.85 o                         
  -5   7   8       3634.41       3530.88        59.09 o                         
  -4   7   8          1.27         22.79        10.78 o                         
  -3   7   8        493.17        509.30        22.01 o                         
  -2   7   8        171.25        182.23        18.86 o                         
  -1   7   8      12574.66      13045.81       132.31 o                         
   0   7   8       1061.71       1066.20        19.11 o                         
   1   7   8          2.46         12.19        16.77 o                         
   2   7   8         40.24         28.29        11.53 o                         
   3   7   8      10985.54      11343.49       133.60 o                         
   4   7   8         13.84         34.85        14.67 o                         
   5   7   8       1034.66        983.59        30.38 o                         
   6   7   8       1241.59       1263.09        40.91 o                         
   7   7   8       2779.40       2884.57        64.28 o                         
   8   7   8       1029.29        976.40        36.31 o                         
   9   7   8       2073.15       2127.03        63.35 o                         
  10   7   8       1777.29       1738.21        91.27 o                         
 -10   8   8          2.71        -13.10        34.74 o                         
  -9   8   8       1182.13       1050.63        57.45 o                         
  -8   8   8        356.69        377.82        35.20 o                         
  -7   8   8        861.95        974.30        51.38 o                         
  -6   8   8         69.61         43.34        16.44 o                         
  -5   8   8       2854.68       2928.90       105.02 o                         
  -4   8   8         15.54         19.19        12.67 o                         
  -3   8   8        194.10        160.89        14.56 o                         
  -2   8   8        127.46        135.85        13.56 o                         
  -1   8   8       2282.92       2393.80        41.83 o                         
   0   8   8       3506.26       3470.15        73.57 o                         
   1   8   8        682.02        673.89        23.07 o                         
   2   8   8        505.39        458.01        17.00 o                         
   3   8   8          8.16        -11.04        11.04 o                         
   4   8   8       7647.99       8179.89       134.24 o                         
   5   8   8       1444.44       1421.54        35.51 o                         
   6   8   8        840.09        825.80        31.85 o                         
   7   8   8         80.63         81.12        22.08 o                         
   8   8   8       5436.21       5704.81       117.50 o                         
   9   8   8          4.27         37.72        33.53 o                         
  10   8   8          8.34        -33.22        33.22 o                         
 -10   9   8        585.85        656.03        53.89 o                         
  -9   9   8         69.34         66.25        31.70 o                         
  -8   9   8          0.61         15.95        24.75 o                         
  -7   9   8       1216.44       1118.69        44.62 o                         
  -6   9   8         72.30         21.45        23.17 o                         
  -5   9   8        384.96        383.62        27.49 o                         
  -4   9   8         42.18         19.10        34.58 o                         
  -3   9   8       6129.53       6227.47        90.39 o                         
  -2   9   8        695.38        648.62        21.65 o                         
  -1   9   8        153.27        177.85        16.10 o                         
   0   9   8         28.18         43.32        38.77 o                         
   1   9   8      11307.02      11726.43       145.09 o                         
   2   9   8        265.40        273.01        17.82 o                         
   3   9   8        950.79        917.45        25.08 o                         
   4   9   8        650.67        592.20        30.40 o                         
   5   9   8       6664.07       6854.39       113.37 o                         
   6   9   8        160.63        131.43        22.08 o                         
   7   9   8       2362.49       2354.62        61.27 o                         
   8   9   8       1323.21       1270.11        45.98 o                         
   9   9   8        817.58        839.48        47.38 o                         
  -9  10   8        576.32        600.45        54.31 o                         
  -8  10   8         30.23         31.39        30.74 o                         
  -7  10   8       1845.22       1837.07        71.41 o                         
  -6  10   8        628.50        636.17        38.79 o                         
  -5  10   8        197.82        148.73        22.84 o                         
  -4  10   8        238.14        241.96        19.66 o                         
  -3  10   8       1742.88       1766.83        49.32 o                         
  -2  10   8         96.21         57.48        15.09 o                         
  -1  10   8         67.07         66.38        14.28 o                         
   0  10   8        820.53        752.98        26.69 o                         
   1  10   8        106.86         89.27        14.82 o                         
   2  10   8       1623.43       1602.56        36.15 o                         
   3  10   8        307.24        312.45        38.78 o                         
   4  10   8       1774.06       1737.37        41.97 o                         
   5  10   8         24.70          8.01        20.59 o                         
   6  10   8       4007.18       4205.78        83.23 o                         
   7  10   8        124.37         94.08        46.11 o                         
   8  10   8        453.70        374.62        34.00 o                         
   9  10   8         28.38         14.47        39.82 o                         
  -8  11   8        193.59        201.96        60.78 o                         
  -7  11   8        144.07        172.47        61.83 o                         
  -6  11   8         12.86         23.28        26.20 o                         
  -5  11   8       1955.81       1799.99        53.84 o                         
  -4  11   8         33.87         51.99        20.96 o                         
  -3  11   8        260.24        291.35        22.30 o                         
  -2  11   8        370.11        332.19        24.42 o                         
  -1  11   8       8212.54       8213.81       144.41 o                         
   0  11   8        776.09        722.44        31.24 o                         
   1  11   8          4.04         41.11        19.09 o                         
   2  11   8         95.18         74.46        25.15 o                         
   3  11   8       6386.80       6639.84       118.87 o                         
   4  11   8          2.06         28.08        31.43 o                         
   5  11   8       1522.88       1465.93        41.22 o                         
   6  11   8        512.61        468.43        33.33 o                         
   7  11   8       1850.87       1848.00        59.75 o                         
   8  11   8        175.91        107.46        31.70 o                         
  -8  12   8        582.12        574.43        69.18 o                         
  -7  12   8        270.21        240.83        52.26 o                         
  -6  12   8          8.33        -24.53        31.43 o                         
  -5  12   8       1940.26       1957.12       165.79 o                         
  -4  12   8        426.75        484.95        34.24 o                         
  -3  12   8          6.20          1.74        24.10 o                         
  -2  12   8        583.55        489.32        35.66 o                         
  -1  12   8       1022.45       1006.95        85.99 o                         
   0  12   8        279.30        274.63        37.73 o                         
   1  12   8        411.53        395.21        31.64 o                         
   2  12   8       1358.52       1291.27        46.71 o                         
   3  12   8          1.08         -2.37        22.09 o                         
   4  12   8       1416.91       1450.00        68.18 o                         
   5  12   8        285.79        184.15        37.73 o                         
   6  12   8       1562.73       1503.97        57.10 o                         
   7  12   8         24.54         22.55        35.64 o                         
  -7  13   8        399.04        366.84        83.85 o                         
  -6  13   8          0.30        -37.67        37.67 o                         
  -5  13   8        310.27        248.09        38.08 o                         
  -4  13   8         68.31         62.35        27.83 o                         
  -3  13   8       2727.02       2740.39       108.14 o                         
  -2  13   8       1232.25       1273.37        50.74 o                         
  -1  13   8         52.91         63.48        34.58 o                         
   0  13   8         35.52         29.28        23.72 o                         
   1  13   8       4685.49       5074.29       109.63 o                         
   2  13   8        410.80        369.94        33.13 o                         
   3  13   8        884.06        839.20        48.04 o                         
   4  13   8        245.85        255.40        89.08 o                         
   5  13   8       2497.44       2561.86        83.99 o                         
   6  13   8          8.41         25.55        45.02 o                         
  -5  14   8         52.68         64.91        79.64 o                         
  -4  14   8        400.45        432.70       141.50 o                         
  -3  14   8       1142.63       1120.39        82.84 o                         
  -2  14   8          2.76         16.56        27.23 o                         
  -1  14   8        103.62         98.59        31.73 o                         
   0  14   8       1331.02       1266.77       104.88 o                         
   1  14   8         10.63          1.36        36.67 o                         
   2  14   8         69.12         37.27        35.63 o                         
   3  14   8        426.31        446.17        49.51 o                         
   4  14   8       1735.07       1559.77        65.41 o                         
   5  14   8         51.42          2.79        59.73 o                         
  -4  15   8        349.20        318.61        83.85 o                         
  -3  15   8         99.61         82.31        39.88 o                         
  -2  15   8         94.92         91.83        35.00 o                         
  -1  15   8       1839.30       1759.13        74.45 o                         
   0  15   8       1222.27       1291.03        64.02 o                         
   1  15   8         68.80         29.09        50.12 o                         
   2  15   8         67.65         39.03        44.74 o                         
   3  15   8       1718.67       1725.76        83.03 o                         
 -11   1   9         80.56        129.94        68.11 o                         
 -10   1   9        530.00        471.47        66.04 o                         
  -9   1   9        301.25        274.24        48.02 o                         
  -8   1   9       1097.35        997.57        34.64 o                         
  -7   1   9        670.88        666.08        24.43 o                         
  -6   1   9       2251.26       2150.36        54.59 o                         
  -5   1   9        707.53        784.79        27.40 o                         
  -4   1   9       2143.26       2177.53        38.60 o                         
  -3   1   9       1494.14       1569.37        31.06 o                         
  -2   1   9       4686.55       4767.53        63.53 o                         
  -1   1   9       1043.78       1024.50        22.67 o                         
   0   1   9       3608.18       3663.34       144.04 o                         
   1   1   9        389.09        351.16        28.30 o                         
   2   1   9       2457.39       2431.12        72.46 o                         
   3   1   9         42.27         42.89        11.04 o                         
   4   1   9        615.53        591.50        37.74 o                         
   5   1   9         27.93         40.12        15.09 o                         
   6   1   9         85.59         71.27        17.05 o                         
   7   1   9          6.40          3.77        20.92 o                         
   8   1   9         68.41         67.45        27.69 o                         
   9   1   9          3.89        -27.69        27.69 o                         
  10   1   9         93.30         73.35        29.64 o                         
  11   1   9         69.87        126.76        97.45 o                         
 -11   2   9          2.27        -50.32        50.32 o                         
 -10   2   9         18.89         -4.05        31.83 o                         
  -9   2   9        268.94        245.50        57.64 o                         
  -8   2   9          5.91          9.12        27.38 o                         
  -7   2   9         30.79         20.50        22.00 o                         
  -6   2   9        382.18        399.81        20.75 o                         
  -5   2   9        254.05        266.94        18.48 o                         
  -4   2   9         64.68         52.01        14.67 o                         
  -3   2   9         66.12         62.14        16.77 o                         
  -2   2   9        358.18        339.78        15.51 o                         
  -1   2   9        179.41        199.62        14.02 o                         
   0   2   9         98.42         82.11        15.72 o                         
   1   2   9         86.84        138.00        21.45 o                         
   2   2   9        281.21        265.27        16.30 o                         
   3   2   9        266.32        220.86        15.72 o                         
   4   2   9          4.55          5.72         8.05 o                         
   5   2   9         64.72         58.38        18.86 o                         
   6   2   9        319.48        316.04        22.85 o                         
   7   2   9         22.46         63.18        19.96 o                         
   8   2   9         13.61        -13.62        32.48 o                         
   9   2   9         71.44         51.93        30.14 o                         
  10   2   9        184.95        166.31        34.24 o                         
  11   2   9         22.31         24.84        43.94 o                         
 -11   3   9         29.01          1.61        34.61 o                         
 -10   3   9        306.62        247.37        38.45 o                         
  -9   3   9        153.03        181.53        41.18 o                         
  -8   3   9       1509.89       1382.75        56.14 o                         
  -7   3   9        880.65        923.86        32.52 o                         
  -6   3   9       1059.72       1008.40        32.23 o                         
  -5   3   9        631.84        759.41        24.43 o                         
  -4   3   9       4539.58       4629.31       115.71 o                         
  -3   3   9        306.67        321.16        14.02 o                         
  -2   3   9       3692.87       3833.79       118.80 o                         
  -1   3   9       1589.66       1648.73        30.74 o                         
   0   3   9       4152.92       4274.73        62.16 o                         
   1   3   9         43.29         89.14        15.51 o                         
   2   3   9       2862.56       2838.59        95.60 o                         
   3   3   9         26.28         33.53        12.57 o                         
   4   3   9       1624.44       1604.31        32.54 o                         
   5   3   9          3.25        -12.02        12.02 o                         
   6   3   9          0.71        -14.07        15.09 o                         
   7   3   9          6.07         13.22        19.09 o                         
   8   3   9        167.96        178.08        25.65 o                         
   9   3   9        447.85        453.32        38.20 o                         
  10   3   9        109.42         55.63        32.20 o                         
 -11   4   9        382.64        243.79        43.56 o                         
 -10   4   9          3.48          0.19        38.77 o                         
  -9   4   9         83.37         61.87        36.69 o                         
  -8   4   9        193.04        205.89        36.96 o                         
  -7   4   9        816.83        738.24        50.33 o                         
  -6   4   9         29.14         13.73        19.91 o                         
  -5   4   9        488.90        433.73        21.46 o                         
  -4   4   9       1621.32       1725.23        33.36 o                         
  -3   4   9       3014.34       2986.51        72.49 o                         
  -2   4   9          9.73         18.42        23.05 o                         
  -1   4   9        428.35        429.74        14.60 o                         
   0   4   9        665.53        674.53        15.52 o                         
   1   4   9       1520.08       1478.05        28.08 o                         
   2   4   9         11.34         18.26        17.81 o                         
   3   4   9          1.08         17.58        12.38 o                         
   4   4   9        833.35        822.69        24.69 o                         
   5   4   9        896.70        874.18        29.22 o                         
   6   4   9         19.44         19.99        23.05 o                         
   7   4   9         60.94         24.14        21.14 o                         
   8   4   9        113.21         99.76        26.18 o                         
   9   4   9         30.96         19.56        23.62 o                         
  10   4   9         31.64         76.06        30.35 o                         
 -10   5   9        481.69        296.28        45.95 o                         
  -9   5   9         52.28         45.10        51.35 o                         
  -8   5   9        606.26        507.63        46.81 o                         
  -7   5   9        134.23        118.39        30.39 o                         
  -6   5   9       1398.94       1312.70        37.00 o                         
  -5   5   9        172.74        182.64        16.61 o                         
  -4   5   9       1065.90       1058.03        28.67 o                         
  -3   5   9        837.08        902.26        27.26 o                         
  -2   5   9       3659.63       3765.34        64.60 o                         
  -1   5   9          5.97          7.82        11.04 o                         
   0   5   9       2209.71       2188.77        36.35 o                         
   1   5   9        828.85        832.46        20.60 o                         
   2   5   9       2872.16       3036.25        57.06 o                         
   3   5   9        556.72        590.31        27.26 o                         
   4   5   9        218.17        182.08        20.96 o                         
   5   5   9          8.57         23.38        14.02 o                         
   6   5   9        698.07        687.87        30.71 o                         
   7   5   9        740.61        759.07        31.14 o                         
   8   5   9        113.65        142.13        29.20 o                         
   9   5   9         73.30         56.16        28.87 o                         
  10   5   9          0.29         -3.14        55.53 o                         
 -10   6   9         71.52        141.40        37.25 o                         
  -9   6   9       1022.04       1012.42        70.25 o                         
  -8   6   9         26.01         12.62        32.50 o                         
  -7   6   9        530.62        494.33        69.18 o                         
  -6   6   9       1039.18       1021.73        32.59 o                         
  -5   6   9       2491.55       2432.08        51.90 o                         
  -4   6   9         62.05         56.59        14.28 o                         
  -3   6   9        212.51        172.61        23.06 o                         
  -2   6   9       1825.99       1883.26        41.98 o                         
  -1   6   9       3421.43       3372.31        86.17 o                         
   0   6   9         29.68         29.02         8.89 o                         
   1   6   9        552.21        532.93        19.97 o                         
   2   6   9       1447.73       1435.55        37.77 o                         
   3   6   9       2214.08       2110.86        42.98 o                         
   4   6   9         62.55         46.41        15.09 o                         
   5   6   9         31.12         20.96        26.20 o                         
   6   6   9        263.53        208.50        24.42 o                         
   7   6   9        261.67        202.23        24.42 o                         
   8   6   9          6.07          1.24        31.01 o                         
   9   6   9        317.44        285.80        48.21 o                         
  10   6   9         67.98        112.90        38.71 o                         
 -10   7   9          0.29         46.80        38.71 o                         
  -9   7   9        143.98         65.84        34.11 o                         
  -8   7   9        548.34        522.93        42.07 o                         
  -7   7   9         65.51         84.15        28.87 o                         
  -6   7   9         78.43         78.15        22.65 o                         
  -5   7   9        296.52        292.23        39.83 o                         
  -4   7   9       2477.29       2523.92       113.39 o                         
  -3   7   9         53.83         32.91        22.01 o                         
  -2   7   9        363.21        375.65        24.42 o                         
  -1   7   9        692.41        685.58        23.58 o                         
   0   7   9       3033.93       3200.16        51.24 o                         
   1   7   9       1032.96       1118.89        30.72 o                         
   2   7   9        502.96        471.33        19.97 o                         
   3   7   9         48.53          8.27        14.02 o                         
   4   7   9       1220.65       1183.91        70.27 o                         
   5   7   9        586.52        605.72        61.85 o                         
   6   7   9         21.19         34.98        19.09 o                         
   7   7   9        176.17        198.11        23.71 o                         
   8   7   9        335.50        293.46        33.23 o                         
   9   7   9        860.23        815.89        46.82 o                         
  -9   8   9         57.86         35.63        35.21 o                         
  -8   8   9        511.78        504.98        41.19 o                         
  -7   8   9       1604.67       1604.95        62.41 o                         
  -6   8   9          2.89          6.62        22.09 o                         
  -5   8   9        331.70        253.59        25.15 o                         
  -4   8   9       1705.77       1803.36        41.90 o                         
  -3   8   9       4130.39       4312.98        81.12 o                         
  -2   8   9         62.08         49.61        28.29 o                         
  -1   8   9        764.59        754.29        40.89 o                         
   0   8   9       1301.95       1355.01        46.15 o                         
   1   8   9        882.47        871.58        25.21 o                         
   2   8   9          2.80         -6.04        13.62 o                         
   3   8   9         90.04         81.09        16.77 o                         
   4   8   9       1461.03       1404.13        34.84 o                         
   5   8   9        548.75        483.22        39.83 o                         
   6   8   9          0.47        -16.91        21.45 o                         
   7   8   9        213.61        158.55        26.55 o                         
   8   8   9        107.90        117.36        28.65 o                         
   9   8   9         29.86         32.33        34.24 o                         
  -9   9   9         93.07         37.14        39.93 o                         
  -8   9   9          4.62          9.11        40.87 o                         
  -7   9   9        143.43        140.41        32.35 o                         
  -6   9   9       1139.18        981.32        45.84 o                         
  -5   9   9        309.57        274.48        34.59 o                         
  -4   9   9         49.53          5.00        23.05 o                         
  -3   9   9        291.26        278.26        19.95 o                         
  -2   9   9       3903.09       4077.56        80.09 o                         
  -1   9   9        337.33        289.07        22.94 o                         
   0   9   9         76.05         85.21        23.05 o                         
   1   9   9         64.27         74.65        16.99 o                         
   2   9   9       2481.25       2622.53        57.03 o                         
   3   9   9       1570.30       1575.31        42.26 o                         
   4   9   9        143.11        132.01        20.75 o                         
   5   9   9         18.95         47.27        19.96 o                         
   6   9   9        683.57        680.65        34.82 o                         
   7   9   9       1633.22       1669.59       157.35 o                         
   8   9   9         12.94        -13.51        50.30 o                         
  -8  10   9          3.00          4.28        37.72 o                         
  -7  10   9        194.36        155.54        33.64 o                         
  -6  10   9        915.90        923.18        48.26 o                         
  -5  10   9       2515.45       2569.28        65.91 o                         
  -4  10   9          0.14        -18.60        21.56 o                         
  -3  10   9        450.16        430.52        27.53 o                         
  -2  10   9       1326.51       1344.81        48.25 o                         
  -1  10   9       1895.41       1871.23        49.56 o                         
   0  10   9          1.55        -21.45        21.45 o                         
   1  10   9       1253.30       1195.02        42.10 o                         
   2  10   9       1195.72       1111.51        40.77 o                         
   3  10   9       1028.86        998.55        43.58 o                         
   4  10   9        159.76        164.39        26.68 o                         
   5  10   9          8.52        -19.09        19.09 o                         
   6  10   9        242.43        184.40        25.90 o                         
   7  10   9        131.50        158.36        29.53 o                         
   8  10   9         12.38         37.49        33.32 o                         
  -7  11   9         74.88         41.74        34.50 o                         
  -6  11   9        195.38        155.52        34.58 o                         
  -5  11   9         86.21         93.61        36.68 o                         
  -4  11   9       1218.67       1232.42        49.36 o                         
  -3  11   9        552.63        475.75        80.71 o                         
  -2  11   9        115.95         80.06        27.90 o                         
  -1  11   9         51.18         62.87        27.24 o                         
   0  11   9       1966.04       2113.87        60.09 o                         
   1  11   9       1651.24       1606.48        56.32 o                         
   2  11   9          7.45          2.89        23.05 o                         
   3  11   9          4.35         47.15        26.20 o                         
   4  11   9        925.42        890.35        57.67 o                         
   5  11   9       1701.72       1763.25        61.56 o                         
   6  11   9          2.22        -32.15        32.15 o                         
   7  11   9         67.92          0.64        46.11 o                         
  -6  12   9          6.69          8.92        34.91 o                         
  -5  12   9        288.88        282.92        64.98 o                         
  -4  12   9        914.28       1103.69        55.24 o                         
  -3  12   9       2684.39       2932.85       101.78 o                         
  -2  12   9         38.93         33.53        25.83 o                         
  -1  12   9        603.64        574.32       114.26 o                         
   0  12   9       1027.42       1083.34        53.75 o                         
   1  12   9       1204.84       1252.47        50.43 o                         
   2  12   9        173.11        160.24        28.87 o                         
   3  12   9        131.91         38.77        29.20 o                         
   4  12   9        347.55        337.97        37.77 o                         
   5  12   9        486.89        424.42        42.81 o                         
   6  12   9         97.69         78.59        40.01 o                         
  -5  13   9        345.30        343.30       116.34 o                         
  -4  13   9        388.89        352.60        39.13 o                         
  -3  13   9         35.85         26.14        34.25 o                         
  -2  13   9        522.87        551.36        41.86 o                         
  -1  13   9        670.92        567.12        43.05 o                         
   0  13   9        177.01        135.04        30.70 o                         
   1  13   9         52.43         47.88        28.19 o                         
   2  13   9        668.60        647.17        47.16 o                         
   3  13   9       2125.98       2124.66        83.11 o                         
   4  13   9         44.34         99.55        50.38 o                         
   5  13   9         53.19         72.60        41.18 o                         
  -3  14   9        162.77        140.59        36.92 o                         
  -2  14   9        804.63        785.18        69.19 o                         
  -1  14   9       1072.69       1072.10        92.28 o                         
   0  14   9        179.18        164.69        41.49 o                         
   1  14   9        104.35         89.26        35.22 o                         
   2  14   9        253.45        209.94        44.32 o                         
   3  14   9        868.63        894.70        68.66 o                         
 -10   0  10         79.86          2.10        69.16 o                         
  -9   0  10       1615.63       1695.20       130.08 o                         
  -8   0  10         20.00        -62.87        73.35 o                         
  -7   0  10       2546.07       2469.18        77.69 o                         
  -6   0  10         15.38         18.86        25.15 o                         
  -5   0  10       3259.41       3407.97        88.25 o                         
  -4   0  10         56.90         64.97        18.86 o                         
  -3   0  10       2769.23       2766.37        69.32 o                         
  -2   0  10       2111.39       1967.15        50.39 o                         
  -1   0  10         39.32         64.97        18.86 o                         
   0   0  10         53.24         12.57        20.96 o                         
   1   0  10       2053.65       2059.45        67.18 o                         
   2   0  10      11024.45      11478.99       243.24 o                         
   3   0  10        983.81        979.47        39.85 o                         
   4   0  10         95.95         83.83        25.15 o                         
   5   0  10        947.78        922.77        60.82 o                         
   6   0  10      13831.10      14368.94       376.96 o                         
   7   0  10        848.23        782.17        52.42 o                         
   8   0  10         25.75         18.86        35.63 o                         
   9   0  10          5.92          8.38        41.91 o                         
  10   0  10       4725.63       4841.66       174.49 o                         
 -10   1  10        809.01        774.35        79.69 o                         
  -9   1  10        238.94        124.40        52.71 o                         
  -8   1  10        975.59        978.77        55.93 o                         
  -7   1  10        760.74        700.98        28.88 o                         
  -6   1  10         68.19         35.83        15.51 o                         
  -5   1  10       2584.68       2658.51        61.95 o                         
  -4   1  10          1.86          3.14        17.81 o                         
  -3   1  10       2065.58       2105.31        40.64 o                         
  -2   1  10         13.87         15.72        19.91 o                         
  -1   1  10       3919.09       4039.74        63.18 o                         
   0   1  10        370.56        341.90        20.75 o                         
   1   1  10       3782.62       3953.65       117.74 o                         
   2   1  10         18.46         21.84        13.56 o                         
   3   1  10       4632.09       4733.17        76.67 o                         
   4   1  10         90.31         99.07        26.20 o                         
   5   1  10        291.08        333.63        28.20 o                         
   6   1  10        240.39        225.55        27.70 o                         
   7   1  10        487.07        506.15        33.13 o                         
   8   1  10        557.31        502.10        40.26 o                         
   9   1  10         13.83        -18.33        34.24 o                         
  10   1  10       1296.23       1288.33        65.51 o                         
 -10   2  10         17.03        -42.05        57.04 o                         
  -9   2  10        343.61        126.94        45.30 o                         
  -8   2  10        178.56        163.96        28.04 o                         
  -7   2  10       3419.70       3696.46        80.06 o                         
  -6   2  10         83.41         44.28        16.99 o                         
  -5   2  10       3959.45       3897.64        69.01 o                         
  -4   2  10        345.43        326.41        17.00 o                         
  -3   2  10       1102.79       1107.58        26.70 o                         
  -2   2  10        157.86        122.84        19.91 o                         
  -1   2  10       1703.43       1647.09        36.34 o                         
   0   2  10       4760.35       4675.42        84.05 o                         
   1   2  10         49.01         62.87        16.30 o                         
   2   2  10        231.31        195.74        19.27 o                         
   3   2  10       1187.43       1139.94        54.54 o                         
   4   2  10      12005.17      12215.51       182.07 o                         
   5   2  10        530.19        472.04        28.66 o                         
   6   2  10          5.95        -10.39        18.13 o                         
   7   2  10         89.55         77.88        27.15 o                         
   8   2  10       9859.36      10431.24       230.73 o                         
   9   2  10        265.98        251.41        41.29 o                         
  10   2  10          4.28         36.84        42.52 o                         
 -10   3  10       1109.90       1146.56       110.10 o                         
  -9   3  10        113.27         57.63        32.60 o                         
  -8   3  10        342.06        236.87        28.16 o                         
  -7   3  10        784.33        719.05        36.12 o                         
  -6   3  10        389.52        370.54        47.17 o                         
  -5   3  10       1523.69       1494.35        39.86 o                         
  -4   3  10          1.41          0.99        18.86 o                         
  -3   3  10       4823.88       4878.49        71.41 o                         
  -2   3  10         20.46          9.37        18.86 o                         
  -1   3  10       2266.22       2294.15        46.89 o                         
   0   3  10        144.70        109.15        19.27 o                         
   1   3  10      10798.78      10989.49       175.83 o                         
   2   3  10          7.50         -4.57        16.10 o                         
   3   3  10       1206.87       1190.64        34.79 o                         
   4   3  10        205.79        216.94        25.20 o                         
   5   3  10       3083.81       3000.47        66.65 o                         
   6   3  10         30.61         -5.04        30.39 o                         
   7   3  10         98.20        105.51        33.53 o                         
   8   3  10        845.20        750.73        42.24 o                         
   9   3  10        413.07        429.99        78.61 o                         
 -10   4  10         64.54         67.48        36.69 o                         
  -9   4  10       1224.87       1253.34       169.89 o                         
  -8   4  10         32.18         -1.92        71.25 o                         
  -7   4  10       1365.81       1119.89        53.49 o                         
  -6   4  10        113.51        141.03        19.91 o                         
  -5   4  10       2332.64       2369.69        54.17 o                         
  -4   4  10         23.59         44.01        16.30 o                         
  -3   4  10       2111.77       2034.61        57.73 o                         
  -2   4  10        566.01        521.29        21.65 o                         
  -1   4  10        498.17        484.23        21.46 o                         
   0   4  10          3.17         32.06        14.67 o                         
   1   4  10       1603.88       1593.46        45.12 o                         
   2   4  10       8477.57       8765.97       143.25 o                         
   3   4  10        288.72        260.48        22.94 o                         
   4   4  10        172.88        138.53        38.77 o                         
   5   4  10        406.97        359.63        26.56 o                         
   6   4  10      10968.03      11815.47       189.45 o                         
   7   4  10        299.57        279.55        29.20 o                         
   8   4  10        127.39        139.54        31.12 o                         
   9   4  10          2.42         -4.19        32.20 o                         
  -9   5  10        133.86         66.75        43.70 o                         
  -8   5  10       1733.34       1776.54        80.15 o                         
  -7   5  10        240.61        221.40        53.45 o                         
  -6   5  10          9.75        -13.41        31.43 o                         
  -5   5  10       2804.01       2768.93        66.04 o                         
  -4   5  10        374.87        340.35        21.45 o                         
  -3   5  10       1444.14       1448.70        71.33 o                         
  -2   5  10         63.31         53.44        19.26 o                         
  -1   5  10       9111.11       9320.11       175.23 o                         
   0   5  10         97.67         86.35        18.86 o                         
   1   5  10       1866.70       1869.72        82.90 o                         
   2   5  10         17.96         23.56        18.48 o                         
   3   5  10       8671.29       9073.10       198.34 o                         
   4   5  10         65.04         71.10        19.96 o                         
   5   5  10         14.76         15.34        20.59 o                         
   6   5  10        305.87        339.85        28.65 o                         
   7   5  10       1817.33       1777.94        56.77 o                         
   8   5  10        513.12        431.27        34.62 o                         
   9   5  10        492.83        454.63        52.61 o                         
  -9   6  10        349.01        302.90       107.95 o                         
  -8   6  10        200.31        181.54        66.02 o                         
  -7   6  10       1632.42       1683.13       103.86 o                         
  -6   6  10         38.00         38.08        21.45 o                         
  -5   6  10       2950.14       2958.81        68.95 o                         
  -4   6  10          0.53         47.86        30.39 o                         
  -3   6  10        978.31        927.74        32.75 o                         
  -2   6  10         30.49         30.52        16.61 o                         
  -1   6  10       2298.08       2351.76        99.73 o                         
   0   6  10       1961.35       1866.83        42.87 o                         
   1   6  10         83.34         68.90        16.10 o                         
   2   6  10        649.16        611.97        26.20 o                         
   3   6  10        376.39        358.82        26.20 o                         
   4   6  10       8278.64       8748.60       302.63 o                         
   5   6  10        859.94        865.66        37.27 o                         
   6   6  10        163.38        160.04        30.39 o                         
   7   6  10         16.53         -4.57        53.44 o                         
   8   6  10       5996.63       6623.08       297.76 o                         
   9   6  10         46.74         58.21        39.25 o                         
  -9   7  10         88.07         64.28        45.06 o                         
  -8   7  10        249.36        255.03        39.09 o                         
  -7   7  10        637.65        467.37        68.14 o                         
  -6   7  10        760.57        751.81        40.75 o                         
  -5   7  10        636.72        613.34        39.84 o                         
  -4   7  10          1.73         28.61        18.59 o                         
  -3   7  10       4688.50       4902.36        97.44 o                         
  -2   7  10          0.82         -0.16        19.09 o                         
  -1   7  10        804.79        770.79        33.34 o                         
   0   7  10         90.74         77.37        34.58 o                         
   1   7  10      10043.61      10662.57       172.43 o                         
   2   7  10        176.45        144.66        21.45 o                         
   3   7  10          8.62         26.41        20.92 o                         
   4   7  10        368.77        334.86        27.15 o                         
   5   7  10       5100.82       5336.42       104.22 o                         
   6   7  10         72.17         51.93        26.55 o                         
   7   7  10        539.90        500.13        94.34 o                         
   8   7  10       1419.42       1419.61       115.37 o                         
  -8   8  10          0.68         75.74        40.24 o                         
  -7   8  10       1079.49       1124.79        55.93 o                         
  -6   8  10        228.40        204.56        35.21 o                         
  -5   8  10        827.14        757.86        35.76 o                         
  -4   8  10         27.26         19.91        21.64 o                         
  -3   8  10       1915.69       2037.23        53.42 o                         
  -2   8  10         80.97        114.00        24.15 o                         
  -1   8  10        322.51        256.96        27.15 o                         
   0   8  10        155.27        156.00        24.04 o                         
   1   8  10        573.33        577.10        42.98 o                         
   2   8  10       2851.02       3060.97        93.46 o                         
   3   8  10        651.80        661.15        32.58 o                         
   4   8  10        742.96        628.68        60.81 o                         
   5   8  10          3.53          8.03        25.58 o                         
   6   8  10       4913.89       5235.10       124.64 o                         
   7   8  10        229.75        194.84        31.63 o                         
   8   8  10        291.01        218.33        45.07 o                         
  -7   9  10         98.94        104.39        80.69 o                         
  -6   9  10         22.58         39.24        32.95 o                         
  -5   9  10       1639.61       1626.01        61.26 o                         
  -4   9  10         45.16         53.39        25.34 o                         
  -3   9  10        691.39        692.81        32.75 o                         
  -2   9  10          5.45         30.35        21.45 o                         
  -1   9  10       6568.15       6959.63       135.60 o                         
   0   9  10        283.15        272.74        26.68 o                         
   1   9  10        132.91        142.76        28.64 o                         
   2   9  10         35.25         52.72        28.04 o                         
   3   9  10       5744.21       5927.25       154.68 o                         
   4   9  10         17.97        -16.18        30.61 o                         
   5   9  10        252.13        218.46        34.62 o                         
   6   9  10        631.98        584.19        62.90 o                         
   7   9  10       2375.26       2401.04        75.30 o                         
  -7  10  10        535.75        569.57       135.22 o                         
  -6  10  10         45.71        112.97        38.71 o                         
  -5  10  10        984.82        978.20        76.54 o                         
  -4  10  10        219.86        176.73        32.95 o                         
  -3  10  10        317.64        307.60        31.84 o                         
  -2  10  10         90.14         83.88        29.46 o                         
  -1  10  10        957.41       1052.05        57.67 o                         
   0  10  10        196.66        212.93        53.45 o                         
   1  10  10         10.14         26.96        40.87 o                         
   2  10  10       1128.31       1021.42        49.53 o                         
   3  10  10         33.43        -29.07        29.07 o                         
   4  10  10       2009.42       2120.04        88.22 o                         
   5  10  10        228.35        232.78        42.97 o                         
   6  10  10        599.62        494.91        44.33 o                         
  -6  11  10        117.79        122.07        63.92 o                         
  -5  11  10        360.34        308.35        60.53 o                         
  -4  11  10         35.27         58.03        34.40 o                         
  -3  11  10       2420.02       2566.79       108.46 o                         
  -2  11  10         20.56         15.69        49.25 o                         
  -1  11  10        435.54        446.37        37.60 o                         
   0  11  10          5.17        -30.13        30.13 o                         
   1  11  10       4140.48       4337.27       151.33 o                         
   2  11  10        208.25        188.73        32.49 o                         
   3  11  10         80.06         66.04        32.95 o                         
   4  11  10         46.40          0.00        57.63 o                         
   5  11  10       2906.37       3035.76       116.72 o                         
  -5  12  10         22.89         56.58        64.97 o                         
  -4  12  10         25.12        106.14        90.11 o                         
  -3  12  10        892.29        901.99        61.50 o                         
  -2  12  10         32.50         79.43        46.47 o                         
  -1  12  10         30.96         68.60        36.28 o                         
   0  12  10        412.02        351.43        38.76 o                         
   1  12  10        307.49        254.84        36.29 o                         
   2  12  10        184.07         87.35        80.69 o                         
   3  12  10        297.14        248.94        42.22 o                         
   4  12  10        833.78        637.30        54.93 o                         
  -3  13  10        310.86        278.78        62.88 o                         
  -2  13  10         21.88         33.98        75.44 o                         
  -1  13  10       1833.46       1828.10        86.19 o                         
   0  13  10        449.86        406.17        68.13 o                         
   1  13  10          2.33          0.12        37.59 o                         
   2  13  10          1.75        -20.38        68.11 o                         
  -9   1  11         53.16         51.35        50.38 o                         
  -8   1  11        625.21        524.88        50.03 o                         
  -7   1  11        110.57        136.81        25.06 o                         
  -6   1  11        499.56        420.70        26.56 o                         
  -5   1  11        645.16        639.40        28.88 o                         
  -4   1  11       1416.38       1379.42        34.12 o                         
  -3   1  11        301.42        318.67        21.15 o                         
  -2   1  11       1866.01       1882.95        39.31 o                         
  -1   1  11        676.53        677.88        27.40 o                         
   0   1  11       2482.93       2587.08        59.39 o                         
   1   1  11        232.24        213.51        22.01 o                         
   2   1  11        817.63        777.60        31.85 o                         
   3   1  11        114.72         93.19        16.99 o                         
   4   1  11        954.89        975.37        38.47 o                         
   5   1  11         80.32         40.50        27.15 o                         
   6   1  11        259.54        220.66        31.71 o                         
   7   1  11         29.81         46.50        31.01 o                         
   8   1  11         81.34         68.22        34.61 o                         
   9   1  11         74.93         37.30        79.64 o                         
  -9   2  11          0.34         79.61        54.85 o                         
  -8   2  11        130.59        125.75        38.36 o                         
  -7   2  11         99.75         95.39        27.53 o                         
  -6   2  11          0.01          0.00        29.34 o                         
  -5   2  11          8.11          2.72        28.29 o                         
  -4   2  11        209.75        184.54        22.23 o                         
  -3   2  11        263.61        253.19        33.54 o                         
  -2   2  11         42.53         25.85        15.51 o                         
  -1   2  11          2.02         -5.09        15.51 o                         
   0   2  11        223.45        201.05        20.59 o                         
   1   2  11         98.70         70.51        22.93 o                         
   2   2  11          4.15          3.60        18.13 o                         
   3   2  11          2.85         12.02        24.10 o                         
   4   2  11        238.84        206.05        36.68 o                         
   5   2  11          3.47        -10.52        40.87 o                         
   6   2  11          0.27          7.56        27.69 o                         
   7   2  11         20.77          4.65        33.99 o                         
   8   2  11        227.76        190.47        35.57 o                         
  -9   3  11          3.37        -36.76        51.80 o                         
  -8   3  11        204.31        143.63        38.75 o                         
  -7   3  11        411.06        376.91        79.66 o                         
  -6   3  11       1320.68       1254.03        41.45 o                         
  -5   3  11        141.56        214.90        22.94 o                         
  -4   3  11        918.67        870.37        60.82 o                         
  -3   3  11        789.35        834.11        51.37 o                         
  -2   3  11       2593.55       2657.13        56.81 o                         
  -1   3  11         65.79         61.49        19.91 o                         
   0   3  11        848.53        837.83        32.62 o                         
   1   3  11        519.55        471.45        34.59 o                         
   2   3  11       3059.16       3239.18        74.27 o                         
   3   3  11         27.04          2.02        28.29 o                         
   4   3  11        446.99        397.49        30.14 o                         
   5   3  11        108.36         82.52        34.74 o                         
   6   3  11        835.04        872.99        99.60 o                         
   7   3  11        197.71        222.56        35.57 o                         
   8   3  11         51.77         -2.22        59.73 o                         
  -8   4  11          0.87        -21.61        35.47 o                         
  -7   4  11        133.56        109.52        27.69 o                         
  -6   4  11        405.95        386.40        27.15 o                         
  -5   4  11        908.43        858.38        34.82 o                         
  -4   4  11          0.31        -22.08        22.08 o                         
  -3   4  11          9.12          9.35        19.09 o                         
  -2   4  11        889.58        897.50        34.63 o                         
  -1   4  11       1496.22       1449.69        41.46 o                         
   0   4  11         23.37          7.33        16.30 o                         
   1   4  11         61.28         57.63        19.26 o                         
   2   4  11        966.98        891.58        52.43 o                         
   3   4  11        453.55        376.79        46.12 o                         
   4   4  11         19.64         -9.06        28.29 o                         
   5   4  11         21.30          2.88        26.96 o                         
   6   4  11        242.47        225.82        39.15 o                         
   7   4  11         59.59         76.98        30.35 o                         
   8   4  11         25.47         33.53        34.08 o                         
  -8   5  11        486.29        350.49        45.19 o                         
  -7   5  11         23.47         80.05        38.36 o                         
  -6   5  11        140.55        119.73        22.94 o                         
  -5   5  11        408.08        413.61        36.68 o                         
  -4   5  11        924.14        888.17        35.77 o                         
  -3   5  11         60.29         67.66        25.15 o                         
  -2   5  11        995.59        997.61        45.00 o                         
  -1   5  11        972.02        960.62        44.41 o                         
   0   5  11       3262.08       3271.10        95.59 o                         
   1   5  11         85.78         61.62        18.48 o                         
   2   5  11         39.52        -11.53        17.78 o                         
   3   5  11        334.86        294.20        26.68 o                         
   4   5  11       1307.77       1275.54        45.69 o                         
   5   5  11         61.23         72.38        54.49 o                         
   6   5  11         75.54         28.87        28.65 o                         
   7   5  11        222.77        217.07        74.41 o                         
   8   5  11        193.13        256.34        48.21 o                         
  -8   6  11        253.44        232.47        43.80 o                         
  -7   6  11        715.83        690.36        54.80 o                         
  -6   6  11         46.15         12.04        77.54 o                         
  -5   6  11         63.07         59.05        24.67 o                         
  -4   6  11       1214.79       1206.13        60.83 o                         
  -3   6  11       2231.94       2203.57        90.26 o                         
  -2   6  11          4.17          8.91        20.59 o                         
  -1   6  11         61.18         57.31        21.45 o                         
   0   6  11       1672.44       1690.87        51.17 o                         
   1   6  11       1272.09       1295.57        44.84 o                         
   2   6  11          0.81         30.91        21.56 o                         
   3   6  11         67.55         61.94        19.64 o                         
   4   6  11        462.15        454.03        30.36 o                         
   5   6  11        336.71        265.74        32.16 o                         
   6   6  11         36.91        -23.89        34.87 o                         
   7   6  11         56.28         61.47        35.47 o                         
  -7   7  11        200.67        154.93        36.26 o                         
  -6   7  11        706.56        684.52        78.63 o                         
  -5   7  11         47.58         29.49        42.96 o                         
  -4   7  11         55.94         52.06        22.65 o                         
  -3   7  11        236.88        212.05        28.04 o                         
  -2   7  11       1154.39       1201.92        42.70 o                         
  -1   7  11         33.66         22.20        30.39 o                         
   0   7  11         23.60         25.01        22.93 o                         
   1   7  11        603.10        584.83        50.32 o                         
   2   7  11       1498.48       1611.85        76.58 o                         
   3   7  11        156.08        169.79        37.73 o                         
   4   7  11        107.27        107.57        31.63 o                         
   5   7  11        162.19        152.41        28.65 o                         
   6   7  11        449.54        350.47        37.78 o                         
   7   7  11        379.80        339.99        44.02 o                         
  -7   8  11         48.73         34.08        38.01 o                         
  -6   8  11        391.76        329.66        48.85 o                         
  -5   8  11       1212.03       1152.34        52.63 o                         
  -4   8  11          0.37         36.92        28.64 o                         
  -3   8  11         88.00         68.37        26.67 o                         
  -2   8  11       1461.64       1501.33        92.31 o                         
  -1   8  11       1208.77       1158.37        66.07 o                         
   0   8  11          3.50        -20.19        24.15 o                         
   1   8  11        203.29        159.97        26.20 o                         
   2   8  11       1469.76       1423.16        57.63 o                         
   3   8  11        637.94        615.42        67.09 o                         
   4   8  11         24.27         38.65        91.16 o                         
   5   8  11         14.02         -1.72        38.71 o                         
   6   8  11        309.58        227.36        42.20 o                         
  -6   9  11         90.08        124.80        50.73 o                         
  -5   9  11        108.31        165.16        55.90 o                         
  -4   9  11        748.17        645.43        53.47 o                         
  -3   9  11          1.58         16.43        27.12 o                         
  -2   9  11         70.65         51.74        48.20 o                         
  -1   9  11        170.00        156.59        31.02 o                         
   0   9  11       1378.45       1482.04        68.18 o                         
   1   9  11        300.79        207.20        38.78 o                         
   2   9  11         40.84          4.57        28.87 o                         
   3   9  11         57.19         34.41        31.84 o                         
   4   9  11        384.05        392.22        45.28 o                         
   5   9  11        232.46        165.86        44.32 o                         
  -5  10  11         87.04         77.24       105.84 o                         
  -4  10  11        887.20        824.59        62.91 o                         
  -3  10  11       1310.71       1272.97        60.47 o                         
  -2  10  11          6.41         12.93        29.71 o                         
  -1  10  11        381.06        357.10        36.70 o                         
   0  10  11       1313.95       1373.06        70.23 o                         
   1  10  11        900.43        912.31        56.29 o                         
   2  10  11         63.99        -12.86        36.44 o                         
   3  10  11        101.42        143.98        41.29 o                         
   4  10  11        464.87        444.21        48.09 o                         
  -3  11  11          7.06        -22.83        38.01 o                         
  -2  11  11        373.33        337.82        51.36 o                         
  -1  11  11        133.56        139.02        39.28 o                         
   0  11  11         14.56         58.68        48.20 o                         
   1  11  11         61.05         34.62        41.91 o                         
   2  11  11        356.09        267.67        46.25 o                         
   3  11  11        523.93        448.87        78.61 o                         
  -1  12  11       1288.10       1254.46       198.21 o                         
   0  12  11         69.15         63.77        46.52 o                         
  -7   0  12       1241.33       1482.88        96.48 o                         
  -6   0  12         47.20         69.16        37.72 o                         
  -5   0  12        928.55        668.95        54.52 o                         
  -4   0  12         10.16         -8.38        35.63 o                         
  -3   0  12       1143.47       1176.64        50.34 o                         
  -2   0  12          9.49        -29.34        29.34 o                         
  -1   0  12       1037.89       1073.80        58.72 o                         
   0   0  12        579.97        572.36        46.12 o                         
   1   0  12         57.46         29.34        31.44 o                         
   2   0  12        270.12        278.78        31.44 o                         
   3   0  12        180.60        111.08        39.82 o                         
   4   0  12       4410.61       4517.82       182.90 o                         
   5   0  12        532.60        480.08        58.70 o                         
   6   0  12        114.91        188.62        48.20 o                         
   7   0  12         48.25        -10.48        46.11 o                         
  -7   1  12        251.64        289.64        42.90 o                         
  -6   1  12        928.44        884.94        43.72 o                         
  -5   1  12        922.58        945.59        45.21 o                         
  -4   1  12        451.25        454.28        47.17 o                         
  -3   1  12       2154.31       2175.50       107.05 o                         
  -2   1  12         14.58          8.91        17.05 o                         
  -1   1  12       1580.26       1700.55        49.29 o                         
   0   1  12          1.75        -18.93        22.93 o                         
   1   1  12       4134.30       4506.60        95.86 o                         
   2   1  12         10.52         25.57        20.92 o                         
   3   1  12       2895.76       2848.98       114.45 o                         
   4   1  12        152.13        127.78        29.64 o                         
   5   1  12       2069.85       1898.96       105.98 o                         
   6   1  12        168.47        171.97        54.49 o                         
   7   1  12        515.42        455.00        85.95 o                         
  -7   2  12        152.46         79.05        39.08 o                         
  -6   2  12        121.32        157.35        28.87 o                         
  -5   2  12       1908.39       2134.45        62.74 o                         
  -4   2  12        124.81         50.61        19.97 o                         
  -3   2  12        762.54        670.00        31.65 o                         
  -2   2  12        116.89         75.72        24.10 o                         
  -1   2  12        840.01        814.46        34.63 o                         
   0   2  12         48.27         52.16        34.58 o                         
   1   2  12       1102.19       1078.78        41.95 o                         
   2   2  12       1745.67       1703.20        65.05 o                         
   3   2  12        173.07        125.17        22.65 o                         
   4   2  12          5.27         50.46        34.58 o                         
   5   2  12         18.42         39.18        31.83 o                         
   6   2  12       5855.72       5984.69       171.05 o                         
   7   2  12        177.84        138.03        41.18 o                         
  -7   3  12        102.38        161.14        39.04 o                         
  -6   3  12        519.66        484.29        31.85 o                         
  -5   3  12       1463.38       1490.41        52.64 o                         
  -4   3  12        505.13        499.17        40.88 o                         
  -3   3  12       1581.46       1679.74        50.78 o                         
  -2   3  12         15.14          1.05        23.71 o                         
  -1   3  12       3671.94       3752.83       100.29 o                         
   0   3  12          1.92        -13.70        20.59 o                         
   1   3  12       1982.35       1959.90        94.44 o                         
   2   3  12          7.04         -4.12        22.65 o                         
   3   3  12       4962.36       5108.75       113.18 o                         
   4   3  12          0.64         11.50        36.28 o                         
   5   3  12        357.60        300.45        90.14 o                         
   6   3  12        333.07        306.87        47.15 o                         
   7   3  12       1478.88       1432.26        69.23 o                         
  -7   4  12       1163.97       1173.01        59.94 o                         
  -6   4  12        148.17        102.70        28.64 o                         
  -5   4  12        948.14        904.78        41.44 o                         
  -4   4  12         68.97        104.79        26.67 o                         
  -3   4  12       1270.16       1168.62        47.39 o                         
  -2   4  12          1.51         -2.20        28.65 o                         
  -1   4  12        918.23        930.48        44.04 o                         
   0   4  12        732.26        699.40        88.06 o                         
   1   4  12        158.19        178.69        40.87 o                         
   2   4  12          7.82         33.19        22.93 o                         
   3   4  12        214.64        223.15        57.64 o                         
   4   4  12       3972.68       4023.65       153.41 o                         
   5   4  12        126.18         84.73        35.21 o                         
   6   4  12        178.55        124.53        42.64 o                         
  -6   5  12       1014.51       1110.45        63.90 o                         
  -5   5  12        475.78        478.81        53.46 o                         
  -4   5  12         29.18         28.72        35.63 o                         
  -3   5  12       3192.32       3306.24        90.56 o                         
  -2   5  12         36.01         -3.86        23.57 o                         
  -1   5  12        914.16        888.78        44.41 o                         
   0   5  12         21.87         25.15        25.19 o                         
   1   5  12       5114.61       5278.01       130.41 o                         
   2   5  12         18.04         27.24        31.01 o                         
   3   5  12        630.44        696.21        40.80 o                         
   4   5  12         62.82        111.48        34.61 o                         
   5   5  12       2459.53       2634.10        89.96 o                         
   6   5  12         30.25         36.59        77.54 o                         
  -6   6  12        112.49        187.87        43.25 o                         
  -5   6  12       1482.27       1497.33        63.73 o                         
  -4   6  12         30.35         25.75        30.18 o                         
  -3   6  12       1291.35       1172.52        56.74 o                         
  -2   6  12         35.20         30.21        26.55 o                         
  -1   6  12        311.55        287.33        35.75 o                         
   0   6  12         55.17         69.16        26.55 o                         
   1   6  12        907.56        870.01        43.72 o                         
   2   6  12       1613.37       1626.41        57.36 o                         
   3   6  12        235.35        268.71        42.97 o                         
   4   6  12        208.53        176.26        34.58 o                         
   5   6  12         86.73        114.37        44.31 o                         
   6   6  12       2991.46       3381.29       167.81 o                         
  -5   7  12        874.85        824.50       119.52 o                         
  -4   7  12         94.89        107.53        36.10 o                         
  -3   7  12        642.26        684.19        42.31 o                         
  -2   7  12         22.98         52.09        30.18 o                         
  -1   7  12       3030.97       3209.93        95.98 o                         
   0   7  12         43.72         35.51        27.38 o                         
   1   7  12        390.08        377.43        55.55 o                         
   2   7  12          3.23         19.98        33.12 o                         
   3   7  12       3751.79       3920.40       114.27 o                         
   4   7  12         25.36        -31.44        48.20 o                         
   5   7  12          4.57        -27.31        43.28 o                         
  -4   8  12         70.21         35.54        68.11 o                         
  -3   8  12        569.18        546.71        49.27 o                         
  -2   8  12         38.27         50.52        27.12 o                         
  -1   8  12        723.27        752.27        49.25 o                         
   0   8  12        164.44        114.71        33.12 o                         
   1   8  12          2.15         11.72        61.82 o                         
   2   8  12        309.68        264.32        47.05 o                         
   3   8  12        172.48        191.76       104.79 o                         
   4   8  12       1706.86       1699.16        81.33 o                         
  -3   9  12       1422.09       1362.71       122.71 o                         
  -2   9  12          3.72        -28.46        46.10 o                         
  -1   9  12        342.93        302.97        40.79 o                         
   0   9  12          2.30         -5.46        39.25 o                         
   1   9  12       2907.45       2796.35        94.47 o                         
   2   9  12        137.66        129.94        36.10 o                         
   3   9  12         76.39         84.54        52.39 o                         
  -1  10  12        100.65         87.27        38.25 o                         
   0  10  12        118.02        147.17        39.28 o                         
   1  10  12        465.89        431.00        67.38 o                         
  -5   1  13        108.99         91.55        30.35 o                         
  -4   1  13        395.74        396.61        42.54 o                         
  -3   1  13        266.75        234.37        36.29 o                         
  -2   1  13        899.07        780.88        40.76 o                         
  -1   1  13        339.11        378.05        35.57 o                         
   0   1  13        624.47        585.38        45.08 o                         
   1   1  13        340.84        341.35        28.16 o                         
   2   1  13        760.18        861.08        49.27 o                         
   3   1  13        278.11        290.03        39.26 o                         
   4   1  13        529.81        513.76        43.71 o                         
   5   1  13        199.49        186.46        79.65 o                         
  -5   2  13         58.77         62.08        33.32 o                         
  -4   2  13         54.28         66.58        35.47 o                         
  -3   2  13         18.02         -2.26        47.15 o                         
  -2   2  13         18.26         52.04        26.55 o                         
  -1   2  13          7.05        -19.79        26.55 o                         
   0   2  13          2.98        -28.87        28.87 o                         
   1   2  13          4.14         19.91        29.64 o                         
   2   2  13        154.31        117.04        38.77 o                         
   3   2  13          1.31         -1.73        29.53 o                         
   4   2  13          0.59         22.53        37.72 o                         
   5   2  13          1.94        -29.61        45.06 o                         
  -5   3  13        423.37        425.37        54.50 o                         
  -4   3  13        814.44        727.60       123.71 o                         
  -3   3  13        176.62        173.99        31.12 o                         
  -2   3  13        391.16        331.68        34.09 o                         
  -1   3  13        265.79        222.02        41.92 o                         
   0   3  13       1343.99       1371.75        58.73 o                         
   1   3  13        305.38        338.77        71.27 o                         
   2   3  13        381.99        361.33        35.57 o                         
   3   3  13        339.67        282.51        43.56 o                         
   4   3  13        754.17        838.43        56.72 o                         
   5   3  13          5.25         51.01        51.80 o                         
  -5   4  13          0.11         -2.14        35.74 o                         
  -4   4  13         98.92         55.01        34.58 o                         
  -3   4  13        228.23        202.75        31.84 o                         
  -2   4  13         44.09         78.13        28.87 o                         
  -1   4  13         79.10         55.12        31.84 o                         
   0   4  13        467.26        461.54        67.08 o                         
   1   4  13        301.23        279.38        33.99 o                         
   2   4  13          1.75         -5.57        30.13 o                         
   3   4  13         48.75         -8.83        33.68 o                         
   4   4  13        171.60        121.56        41.50 o                         
  -4   5  13         83.78         94.17        33.12 o                         
  -3   5  13        156.01        161.10        34.61 o                         
  -2   5  13        689.45        646.91        54.51 o                         
  -1   5  13         52.44         38.84        33.12 o                         
   0   5  13         78.46         96.67        35.47 o                         
   1   5  13        336.76        302.98        54.50 o                         
   2   5  13        892.62        859.57        75.49 o                         
   3   5  13          2.58         -0.90        35.21 o                         
   4   5  13        160.06        119.09        55.44 o                         
  -3   6  13         56.64          7.60        33.53 o                         
  -2   6  13        502.85        492.86        38.20 o                         
  -1   6  13        514.95        437.13        39.83 o                         
   0   6  13          1.89         25.33        33.32 o                         
   1   6  13          1.73        -39.82        47.15 o                         
   2   6  13        675.06        572.26        49.52 o                         
   3   6  13        332.50        267.79        39.78 o                         
  -2   7  13         28.71         -8.18        34.58 o                         
  -1   7  13        150.61        207.17        35.63 o                         
   0   7  13        456.42        439.21        43.26 o                         
   1   7  13          0.36         -9.14        33.68 o                         
  -2   0  14          9.24         16.77        81.73 o                         
  -1   0  14        867.15        798.91        81.78 o                         
   0   0  14         24.60        -23.05        56.58 o                         
   1   0  14        477.27        524.08        77.56 o                         
  -1   1  14       2152.22       2408.42       120.67 o                         
   0   1  14         63.47        103.36        47.83 o                         
   1   1  14       1887.97       1857.21        70.47 o                         
  -1   2  14        625.16        640.23        68.00 o                         
   0   2  14        282.99        285.70        55.55 o                         
                                                                                
