# Supplementary material for: Three new acid M + arsenates and phosphates with multiply protonated As/PO4 groups
Source: Acta Crystallogr C Struct Chem. 2019 Jul 25;75(Pt 8):1134–41. doi: 10.1107/S2053229619008489 (PMC6681722; doi:10.1107/S2053229619008489)
Supplement: Supplementary file 3 [file c-75-01134-Li2H2PO42sup3.hkl]

data_Li2H2PO42                                                                  
_shelx_title ' lihp (ex-ligap) in P2(1)/n = Li2(H2PO4)2'                        
_shelx_refln_list_code          4                                               
_shelx_F_calc_maximum      120.62                                               
_exptl_crystal_F_000       416.00                                               
_reflns_d_resolution_high  0.6205                                               
                                                                                
loop_                                                                           
 _space_group_symop_operation_xyz                                               
 'x, y, z'                                                                      
 '-x+1/2, y+1/2, -z+1/2'                                                        
 '-x, -y, -z'                                                                   
 'x-1/2, -y-1/2, z-1/2'                                                         
                                                                                
_cell_length_a     5.4000                                                       
_cell_length_b    15.9270                                                       
_cell_length_c     7.5620                                                       
_cell_angle_alpha  90.000                                                       
_cell_angle_beta   90.470                                                       
_cell_angle_gamma  90.000                                                       
                                                                                
_shelx_F_squared_multiplier     1.000                                           
                                                                                
loop_                                                                           
 _refln_index_h                                                                 
 _refln_index_k                                                                 
 _refln_index_l                                                                 
 _refln_F_squared_calc                                                          
 _refln_F_squared_meas                                                          
 _refln_F_squared_sigma                                                         
 _refln_observed_status                                                         
   2   0   0      11518.07      12003.23       117.17 o                         
   4   0   0        506.61        477.70         6.15 o                         
   6   0   0        996.43        997.04        19.81 o                         
   8   0   0        652.89        677.90        29.37 o                         
   1   1   0        836.22        820.28         5.13 o                         
   2   1   0         20.76         10.18         0.41 o                         
   3   1   0         39.74         35.09         0.52 o                         
   4   1   0        886.46        882.40         7.49 o                         
   5   1   0          1.18          1.73         0.58 o                         
   6   1   0        177.07        184.31         3.97 o                         
   7   1   0          3.38          2.14         1.93 o                         
   8   1   0        107.21        116.94         7.87 o                         
   0   2   0         64.07         73.12         0.99 o                         
   1   2   0        529.36        551.83         7.74 o                         
   2   2   0         18.50         16.06         0.66 o                         
   3   2   0        124.56        135.16         1.29 o                         
   4   2   0        439.71        438.04         3.69 o                         
   5   2   0         19.61         16.90         0.79 o                         
   6   2   0        176.00        180.43         3.51 o                         
   7   2   0         28.77         27.40         3.47 o                         
   8   2   0          1.60         -2.67         4.63 o                         
   1   3   0       2960.73       2986.12        40.19 o                         
   2   3   0       3883.72       4392.14        53.79 o                         
   3   3   0       2567.95       2598.76        18.62 o                         
   4   3   0        678.84        648.78         5.26 o                         
   5   3   0        385.09        397.83         4.98 o                         
   6   3   0        574.63        606.72         8.39 o                         
   7   3   0         13.73         11.01         1.79 o                         
   8   3   0        340.44        336.76        14.36 o                         
   0   4   0      14449.99      13834.24       134.32 o                         
   1   4   0       9164.11       9217.80        97.19 o                         
   2   4   0        515.05        459.61         4.17 o                         
   3   4   0        850.24        871.77         7.31 o                         
   4   4   0          2.75          1.69         0.27 o                         
   5   4   0        119.73        112.44         2.16 o                         
   6   4   0         60.50         53.00         2.22 o                         
   7   4   0         96.23         86.17         3.74 o                         
   8   4   0        276.79        264.13        12.37 o                         
   1   5   0        197.84        214.54         1.70 o                         
   2   5   0        200.01        237.56         2.11 o                         
   3   5   0         29.83         23.05         0.52 o                         
   4   5   0        124.66        136.45         2.65 o                         
   5   5   0          0.32          0.81         1.07 o                         
   6   5   0          0.86         -0.08         1.17 o                         
   7   5   0         41.95         45.99         2.94 o                         
   8   5   0          7.56          7.96         3.79 o                         
   0   6   0          4.07          5.22         0.35 o                         
   1   6   0          5.39         11.99         0.35 o                         
   2   6   0        381.66        380.34         3.35 o                         
   3   6   0        536.68        553.34         5.11 o                         
   4   6   0         75.23         71.48         1.15 o                         
   5   6   0         12.84         14.00         0.99 o                         
   6   6   0        306.23        316.27         6.72 o                         
   7   6   0         33.92         31.53         2.73 o                         
   8   6   0         58.56         62.72         4.44 o                         
   1   7   0        701.92        738.63         5.69 o                         
   2   7   0        295.77        359.84         3.54 o                         
   3   7   0       2876.77       2787.01        86.70 o                         
   4   7   0        719.28        673.87         6.35 o                         
   5   7   0       1008.73       1052.09        14.91 o                         
   6   7   0         38.14         41.60         2.38 o                         
   7   7   0         77.01         71.97         4.30 o                         
   8   7   0          8.51          4.70         2.54 o                         
   0   8   0        291.39        383.15         4.11 o                         
   1   8   0        158.01        145.14         1.70 o                         
   2   8   0        379.77        414.78         4.27 o                         
   3   8   0        162.77        162.94         2.50 o                         
   4   8   0         16.29         14.27         1.65 o                         
   5   8   0        568.27        553.05        11.04 o                         
   6   8   0          5.92          4.18         1.74 o                         
   7   8   0          0.32         -0.98         2.18 o                         
   8   8   0        130.22        126.41         5.63 o                         
   1   9   0         85.56         84.70         1.17 o                         
   2   9   0         87.45         96.27         1.40 o                         
   3   9   0        120.83        110.47         2.38 o                         
   4   9   0         30.50         32.81         1.40 o                         
   5   9   0          0.01         -0.21         0.85 o                         
   6   9   0          8.87          9.82         2.22 o                         
   7   9   0        154.47        154.43         9.76 o                         
   8   9   0          0.02         -2.15         2.73 o                         
   0  10   0         28.24         22.38         0.83 o                         
   1  10   0         25.10         25.05         0.58 o                         
   2  10   0        582.94        574.09         5.76 o                         
   3  10   0        478.24        450.59         6.50 o                         
   4  10   0         21.63         19.19         1.40 o                         
   5  10   0         92.89         96.83         4.22 o                         
   6  10   0        456.11        476.83        10.96 o                         
   7  10   0         12.05         12.60         2.46 o                         
   8  10   0         54.46         43.46         4.12 o                         
   1  11   0        583.27        567.00         5.46 o                         
   2  11   0        237.60        227.07         3.09 o                         
   3  11   0       3669.97       3507.12        54.17 o                         
   4  11   0        296.57        277.50         4.98 o                         
   5  11   0       1330.73       1359.37        22.28 o                         
   6  11   0        273.07        273.84         6.62 o                         
   7  11   0         13.84         10.13         3.97 o                         
   0  12   0        173.66        158.72         2.85 o                         
   1  12   0        417.77        407.49         4.15 o                         
   2  12   0          5.92          5.16         0.52 o                         
   3  12   0          0.06         -0.87         0.87 o                         
   4  12   0        110.87        116.55         2.98 o                         
   5  12   0          5.58          2.40         2.15 o                         
   6  12   0        279.40        278.94         6.76 o                         
   7  12   0         13.38         10.43         2.94 o                         
   1  13   0          0.04         -0.47         0.47 o                         
   2  13   0        135.53        132.11         3.81 o                         
   3  13   0         21.95         18.99         1.22 o                         
   4  13   0         94.06         95.05         3.15 o                         
   5  13   0          7.46          6.66         1.40 o                         
   6  13   0        130.04        129.90         4.59 o                         
   7  13   0         77.21         71.86         4.52 o                         
   0  14   0       2048.33       1992.63        27.57 o                         
   1  14   0        117.99        118.28         5.54 o                         
   2  14   0       1387.95       1368.88        14.31 o                         
   3  14   0        120.06        106.86         5.54 o                         
   4  14   0        102.59        102.79         4.96 o                         
   5  14   0         89.31         92.05         5.21 o                         
   6  14   0        662.62        713.42        12.89 o                         
   7  14   0          0.32          0.21         2.87 o                         
   1  15   0         18.05         15.65         0.82 o                         
   2  15   0        320.28        320.81         4.56 o                         
   3  15   0        786.23        761.67        11.05 o                         
   4  15   0        317.76        330.41         9.03 o                         
   5  15   0        451.25        472.74         9.78 o                         
   6  15   0        331.82        328.24         8.89 o                         
   7  15   0          0.20          3.06         3.25 o                         
   0  16   0         23.20         21.50         1.31 o                         
   1  16   0        212.10        207.05         4.88 o                         
   2  16   0          4.69          6.37         2.07 o                         
   3  16   0          3.70          2.77         1.73 o                         
   4  16   0        128.23        125.11         3.74 o                         
   5  16   0         44.21         45.05         2.74 o                         
   6  16   0        159.18        160.65         6.48 o                         
   1  17   0         97.35         95.52         3.14 o                         
   2  17   0         37.59         39.26         3.14 o                         
   3  17   0        412.72        423.74         7.67 o                         
   4  17   0         19.22         18.54         2.09 o                         
   5  17   0        205.24        218.07         5.79 o                         
   6  17   0        177.54        179.72         6.96 o                         
   0  18   0       1016.02       1038.19        18.99 o                         
   1  18   0         27.53         27.89         1.71 o                         
   2  18   0        785.85        794.76        11.54 o                         
   3  18   0          4.68          3.65         1.65 o                         
   4  18   0          6.74          6.91         1.81 o                         
   5  18   0         11.51          8.64         2.81 o                         
   6  18   0        127.07        121.63         8.60 o                         
   1  19   0         58.06         50.28         3.80 o                         
   2  19   0        313.59        322.46         6.19 o                         
   3  19   0          3.59          3.25         1.57 o                         
   4  19   0        305.75        303.66         7.86 o                         
   5  19   0         14.52         16.44         2.51 o                         
   0  20   0          3.98          3.09         1.43 o                         
   1  20   0         23.93         23.46         1.93 o                         
   2  20   0          7.90          6.87         1.67 o                         
   3  20   0         11.51          7.56         1.86 o                         
   4  20   0         46.09         47.99         5.87 o                         
   5  20   0          7.68          7.76         3.06 o                         
   1  21   0        116.44        112.55         3.55 o                         
   2  21   0          1.05         -0.30         3.72 o                         
   3  21   0        310.95        320.68         7.12 o                         
   4  21   0          3.57          4.52         2.89 o                         
   5  21   0        141.57        131.87         9.14 o                         
   0  22   0        251.27        247.37         8.78 o                         
   1  22   0          0.05         -0.12         1.57 o                         
   2  22   0        290.57        291.36         6.83 o                         
   3  22   0        157.02        157.46         5.24 o                         
   4  22   0         77.24         68.30         4.07 o                         
   1  23   0          0.25         -1.06         2.02 o                         
   2  23   0         12.22         14.74         2.45 o                         
   3  23   0          9.72         13.54         5.20 o                         
   0  24   0         53.63         54.22         5.68 o                         
   1  24   0         85.99         85.23         4.44 o                         
   2  24   0          2.71         -0.19         3.06 o                         
   3  24   0         27.29         18.71         3.45 o                         
   1  25   0        101.07         99.44         5.40 o                         
  -7   0   1         47.15         56.03         5.62 o                         
  -5   0   1          0.37          0.33         0.66 o                         
  -3   0   1         83.28        101.07         1.49 o                         
  -1   0   1        195.79        154.55         1.66 o                         
   1   0   1        120.09        136.88         1.66 o                         
   3   0   1       1677.43       1716.94        18.27 o                         
   5   0   1       1145.82       1150.62        17.03 o                         
   7   0   1        279.21        283.08         7.78 o                         
  -8   1   1        103.19         97.11         6.28 o                         
  -7   1   1        394.81        416.67        13.01 o                         
  -6   1   1        292.98        305.59         5.68 o                         
  -5   1   1         19.97         17.53         0.75 o                         
  -4   1   1       2579.51       2623.75        21.03 o                         
  -3   1   1        358.07        397.56         3.29 o                         
  -2   1   1        325.78        230.30         1.70 o                         
  -1   1   1       1923.83       1808.73        12.24 o                         
   0   1   1         16.16         22.08         0.35 o                         
   1   1   1         30.10         39.02         0.40 o                         
   2   1   1        132.79        105.11         1.03 o                         
   3   1   1          3.96          8.80         0.33 o                         
   4   1   1        575.46        569.00         5.99 o                         
   5   1   1        440.28        428.43         5.50 o                         
   6   1   1          0.53         -0.19         0.75 o                         
   7   1   1        614.04        663.42        12.21 o                         
   8   1   1         73.98         78.13         5.78 o                         
  -8   2   1          6.07          5.46         3.64 o                         
  -7   2   1        627.48        664.62        13.20 o                         
  -6   2   1         25.27         26.63         2.73 o                         
  -5   2   1       1499.02       1453.42        15.21 o                         
  -4   2   1         15.40         14.11         0.52 o                         
  -3   2   1       2618.77       2766.58        20.87 o                         
  -2   2   1        164.87        189.26         1.70 o                         
  -1   2   1      14549.01      14283.16       380.56 o                         
   0   2   1        411.97        337.21         2.38 o                         
   1   2   1      13262.71      12328.39        91.25 o                         
   2   2   1       1431.44       1597.65        10.24 o                         
   3   2   1       2426.87       2565.61        20.07 o                         
   4   2   1        255.58        264.68         3.15 o                         
   5   2   1       1149.69       1077.83        11.45 o                         
   6   2   1          0.91          0.78         1.49 o                         
   7   2   1        323.77        350.18         8.24 o                         
   8   2   1         15.07          7.31         4.02 o                         
  -8   3   1        170.16        176.59         9.97 o                         
  -7   3   1        142.69        145.55         4.91 o                         
  -6   3   1          5.38          6.04         1.34 o                         
  -5   3   1        563.52        572.05         6.58 o                         
  -4   3   1        760.46        771.82         6.77 o                         
  -3   3   1        685.48        699.46         5.89 o                         
  -2   3   1         24.09         16.43         0.28 o                         
  -1   3   1       2329.32       2277.24        15.87 o                         
   0   3   1        339.41        412.43         3.07 o                         
   1   3   1        286.49        267.64         1.94 o                         
   2   3   1        216.62        282.84         2.74 o                         
   3   3   1        337.50        344.33         3.23 o                         
   4   3   1        325.70        318.26         3.30 o                         
   5   3   1        160.01        156.95         2.51 o                         
   6   3   1          5.58          5.07         0.99 o                         
   7   3   1         37.34         39.16         2.66 o                         
   8   3   1        116.48        119.58         9.67 o                         
  -8   4   1          5.52         -0.12         3.09 o                         
  -7   4   1        100.81         98.85         7.19 o                         
  -6   4   1          0.03          0.61         1.50 o                         
  -5   4   1         51.67         54.07         1.29 o                         
  -4   4   1        753.64        731.62         7.14 o                         
  -3   4   1        251.48        250.82         3.98 o                         
  -2   4   1       1501.35       1658.78        19.49 o                         
  -1   4   1         59.08         71.73         0.70 o                         
   0   4   1       2281.49       2362.48        20.98 o                         
   1   4   1       1162.34       1133.46         7.44 o                         
   2   4   1       4561.12       4768.59        62.49 o                         
   3   4   1          9.28          8.06         0.30 o                         
   4   4   1        749.64        787.05         7.21 o                         
   5   4   1        392.02        400.53         5.06 o                         
   6   4   1          0.29          0.26         0.87 o                         
   7   4   1        474.63        491.29        12.85 o                         
   8   4   1        126.23        127.28         6.36 o                         
  -8   5   1         26.94         28.12         4.99 o                         
  -7   5   1        514.51        527.21        11.54 o                         
  -6   5   1        221.88        229.95         4.88 o                         
  -5   5   1         58.53         49.48         2.48 o                         
  -4   5   1       1598.68       1607.52        15.20 o                         
  -3   5   1        152.72        187.52         2.65 o                         
  -2   5   1       1065.93       1055.15        10.41 o                         
  -1   5   1         92.77        101.49         1.05 o                         
   0   5   1          0.43          1.28         0.50 o                         
   1   5   1       1257.83       1338.74         8.76 o                         
   2   5   1       1138.39       1179.19         9.93 o                         
   3   5   1         79.74         99.70         1.15 o                         
   4   5   1       1224.36       1242.63        10.95 o                         
   5   5   1        121.13        111.83         2.16 o                         
   6   5   1        135.80        131.13         3.74 o                         
   7   5   1        700.08        738.17        14.65 o                         
   8   5   1          6.04         -0.06         2.64 o                         
  -8   6   1         25.91         19.21         3.03 o                         
  -7   6   1        239.82        247.19         6.78 o                         
  -6   6   1          5.71          4.54         1.34 o                         
  -5   6   1         93.58         85.97         1.91 o                         
  -4   6   1        673.58        637.17         7.59 o                         
  -3   6   1       1751.50       1737.05        16.66 o                         
  -2   6   1       1573.69       1578.32        17.62 o                         
  -1   6   1        404.45        349.89         3.00 o                         
   0   6   1          1.55          2.15         0.23 o                         
   1   6   1         10.30          1.01         0.41 o                         
   2   6   1       1893.22       1964.15        28.87 o                         
   3   6   1        549.55        542.17         5.00 o                         
   4   6   1        460.47        472.16         5.34 o                         
   5   6   1        160.02        142.90         2.75 o                         
   6   6   1          9.12         10.14         1.67 o                         
   7   6   1         96.40        102.47         4.05 o                         
   8   6   1         27.43         25.87         3.29 o                         
  -8   7   1        189.26        186.80        11.00 o                         
  -7   7   1          2.96          4.31         2.97 o                         
  -6   7   1        568.65        574.49         9.62 o                         
  -5   7   1        183.51        181.81         3.15 o                         
  -4   7   1        250.02        244.47         5.96 o                         
  -3   7   1        428.21        458.44         5.06 o                         
  -2   7   1        170.33        185.84         3.06 o                         
  -1   7   1       1935.43       1978.85        17.21 o                         
   0   7   1       1969.04       2125.86        15.80 o                         
   1   7   1        462.70        482.73         5.58 o                         
   2   7   1          0.04          2.35         0.66 o                         
   3   7   1          4.19          4.75         0.47 o                         
   4   7   1        800.61        805.97        14.98 o                         
   5   7   1         45.24         40.11         2.15 o                         
   6   7   1          5.37          3.93         1.65 o                         
   7   7   1         14.82         12.84         2.22 o                         
   8   7   1        230.17        245.80         9.93 o                         
  -8   8   1         84.04         78.15         5.37 o                         
  -7   8   1        331.18        362.33         9.25 o                         
  -6   8   1          7.69          6.07         2.81 o                         
  -5   8   1         62.73         59.79         1.90 o                         
  -4   8   1          2.06          3.28         0.63 o                         
  -3   8   1        100.49        105.47         1.79 o                         
  -2   8   1         93.71         88.29         2.48 o                         
  -1   8   1        270.79        255.03         2.57 o                         
   0   8   1        547.61        536.86         5.92 o                         
   1   8   1        464.75        468.93         4.31 o                         
   2   8   1        156.72        156.39         1.81 o                         
   3   8   1          7.99          5.58         0.83 o                         
   4   8   1        337.08        343.68         4.57 o                         
   5   8   1         13.16         13.04         2.81 o                         
   6   8   1        171.47        167.89         4.95 o                         
   7   8   1        226.34        221.79         6.17 o                         
   8   8   1          4.86          4.96         2.62 o                         
  -8   9   1          1.56          2.95         3.08 o                         
  -7   9   1          7.58          4.66         2.26 o                         
  -6   9   1        469.23        476.84         9.42 o                         
  -5   9   1          0.44         -0.94         1.15 o                         
  -4   9   1       2209.75       2150.19        22.66 o                         
  -3   9   1        414.00        381.29         6.47 o                         
  -2   9   1       3576.32       3534.09        34.36 o                         
  -1   9   1       1335.96       1344.06        11.50 o                         
   0   9   1          3.78          3.85         0.27 o                         
   1   9   1       1978.19       2035.39        16.80 o                         
   2   9   1       3320.52       3335.05        29.61 o                         
   3   9   1        258.53        253.41         3.04 o                         
   4   9   1       1975.74       1957.42        20.46 o                         
   5   9   1          0.33          1.24         0.85 o                         
   6   9   1        603.82        636.56        12.62 o                         
   7   9   1         26.52         30.41         2.85 o                         
   8   9   1         10.19          8.78         2.78 o                         
  -7  10   1         79.59         81.53         4.43 o                         
  -6  10   1          8.30         10.18         4.21 o                         
  -5  10   1        221.13        215.18         4.26 o                         
  -4  10   1        100.26         90.85         2.16 o                         
  -3  10   1         48.95         45.80         1.34 o                         
  -2  10   1        270.15        261.19         3.21 o                         
  -1  10   1         45.74         49.27         0.94 o                         
   0  10   1        111.22        102.06         1.46 o                         
   1  10   1          4.48          3.04         0.40 o                         
   2  10   1       1930.37       1925.85        16.70 o                         
   3  10   1        200.78        184.34         2.54 o                         
   4  10   1        362.41        355.11         5.43 o                         
   5  10   1         47.84         47.20         1.98 o                         
   6  10   1         29.50         29.95         2.33 o                         
   7  10   1         98.39         97.41         4.28 o                         
  -7  11   1         42.68         40.10         3.49 o                         
  -6  11   1         52.08         52.46         3.33 o                         
  -5  11   1         73.31         74.87         5.12 o                         
  -4  11   1         47.57         46.11         2.31 o                         
  -3  11   1        237.03        204.44         4.97 o                         
  -2  11   1        113.18        112.79         1.86 o                         
  -1  11   1          2.92          4.35         0.40 o                         
   0  11   1       1091.03       1059.79        15.06 o                         
   1  11   1         54.54         67.68         1.82 o                         
   2  11   1       1058.46       1057.60         9.55 o                         
   3  11   1         65.47         67.71         1.40 o                         
   4  11   1         78.07         77.55         3.64 o                         
   5  11   1          4.16          3.48         1.34 o                         
   6  11   1        144.58        147.57         4.71 o                         
   7  11   1          0.64         -1.28         2.26 o                         
  -7  12   1        526.47        540.77        13.45 o                         
  -6  12   1          7.85          4.61         2.02 o                         
  -5  12   1        227.87        232.62         5.03 o                         
  -4  12   1         89.13         80.20         2.22 o                         
  -3  12   1          2.71          1.80         1.49 o                         
  -2  12   1        437.62        435.66         5.28 o                         
  -1  12   1       2782.75       2756.48        24.25 o                         
   0  12   1        248.46        243.45         3.21 o                         
   1  12   1       1522.72       1493.16        15.45 o                         
   2  12   1        160.62        154.39         5.79 o                         
   3  12   1         59.79         58.09         1.90 o                         
   4  12   1        159.28        153.23         3.37 o                         
   5  12   1          2.64          4.54         1.40 o                         
   6  12   1         93.42         91.57         3.93 o                         
   7  12   1         42.67         38.87         3.36 o                         
  -7  13   1         73.63         66.98         3.73 o                         
  -6  13   1        288.75        297.46         6.91 o                         
  -5  13   1        312.73        314.19         6.13 o                         
  -4  13   1       1092.22       1112.08        14.54 o                         
  -3  13   1         91.19         88.26         2.46 o                         
  -2  13   1       2216.61       2194.23        21.41 o                         
  -1  13   1          2.11          2.57         0.58 o                         
   0  13   1          0.04         -0.08         0.58 o                         
   1  13   1        376.40        381.46         4.22 o                         
   2  13   1       1797.98       1795.68        18.61 o                         
   3  13   1         67.03         65.25         1.59 o                         
   4  13   1        962.96        977.38        14.79 o                         
   5  13   1        625.07        668.96        11.92 o                         
   6  13   1        428.13        455.61        10.17 o                         
   7  13   1        194.41        186.40         7.27 o                         
  -7  14   1         22.28         20.88         3.01 o                         
  -6  14   1         55.15         51.42         3.04 o                         
  -5  14   1        235.95        240.48         4.92 o                         
  -4  14   1         46.88         40.20         2.81 o                         
  -3  14   1        108.07         99.70         2.50 o                         
  -2  14   1         29.96         32.94         2.07 o                         
  -1  14   1         28.09         25.48         0.91 o                         
   0  14   1        148.69        147.76         2.34 o                         
   1  14   1          6.10          5.67         0.75 o                         
   2  14   1        356.82        350.00         5.64 o                         
   3  14   1        124.50        134.53         2.86 o                         
   4  14   1         11.77          9.53         1.49 o                         
   5  14   1        327.31        337.41         7.00 o                         
   6  14   1         15.67         15.84         2.97 o                         
   7  14   1         96.85         80.54         7.11 o                         
  -7  15   1          1.99         -3.97         3.97 o                         
  -6  15   1         34.63         28.61         3.04 o                         
  -5  15   1         39.97         39.41         2.26 o                         
  -4  15   1        314.01        326.80         6.08 o                         
  -3  15   1        411.96        417.35         7.48 o                         
  -2  15   1        127.15        125.10         5.46 o                         
  -1  15   1        854.10        857.61         9.43 o                         
   0  15   1        323.18        322.55         4.22 o                         
   1  15   1        872.13        857.22         9.42 o                         
   2  15   1        414.71        407.98         5.61 o                         
   3  15   1         26.72         23.53         1.62 o                         
   4  15   1          4.22          4.18         1.46 o                         
   5  15   1        380.83        399.68         9.46 o                         
   6  15   1         30.62         22.04         3.03 o                         
   7  15   1        144.22        130.81         6.43 o                         
  -6  16   1          8.73          3.94         4.21 o                         
  -5  16   1        143.52        142.48        10.42 o                         
  -4  16   1         37.75         32.67         1.98 o                         
  -3  16   1          3.28          2.72         0.95 o                         
  -2  16   1        106.93        104.63         3.03 o                         
  -1  16   1       2603.41       2616.27        25.47 o                         
   0  16   1          0.87          1.85         0.63 o                         
   1  16   1       2503.57       2534.85        26.75 o                         
   2  16   1         16.94         14.74         1.17 o                         
   3  16   1         33.60         34.45         1.93 o                         
   4  16   1          0.37         -0.74         1.29 o                         
   5  16   1         17.47         14.43         2.39 o                         
   6  16   1          1.05          0.63         2.39 o                         
  -6  17   1         58.18         59.32         4.97 o                         
  -5  17   1        222.88        224.73         5.60 o                         
  -4  17   1         11.80          9.11         1.81 o                         
  -3  17   1        493.53        485.78         8.19 o                         
  -2  17   1         39.50         36.67         1.86 o                         
  -1  17   1        142.45        136.02         3.31 o                         
   0  17   1         31.16         30.54         1.29 o                         
   1  17   1         23.18         22.39         1.34 o                         
   2  17   1        104.18        101.09         2.33 o                         
   3  17   1        469.62        473.15         8.56 o                         
   4  17   1          0.28          0.99         1.52 o                         
   5  17   1        427.32        445.16         9.91 o                         
   6  17   1         12.68          9.91         4.96 o                         
  -6  18   1         33.31         34.13         4.47 o                         
  -5  18   1        120.29        133.34         4.85 o                         
  -4  18   1          1.16          1.10         1.93 o                         
  -3  18   1         70.59         72.07         2.89 o                         
  -2  18   1         82.99         78.11         2.63 o                         
  -1  18   1         22.63         21.92         1.27 o                         
   0  18   1          0.68          1.16         0.79 o                         
   1  18   1         30.24         26.86         1.90 o                         
   2  18   1        118.39        122.55         3.03 o                         
   3  18   1         39.10         32.71         2.28 o                         
   4  18   1         68.38         66.42         3.25 o                         
   5  18   1        218.79        229.96         7.11 o                         
   6  18   1          4.96          4.25         5.87 o                         
  -5  19   1        101.89        103.87         4.99 o                         
  -4  19   1        399.61        417.70         8.90 o                         
  -3  19   1         10.12          8.88         2.07 o                         
  -2  19   1        676.90        681.07        10.27 o                         
  -1  19   1          6.09          4.05         1.52 o                         
   0  19   1         75.13         68.88         2.14 o                         
   1  19   1         85.72         81.28         4.13 o                         
   2  19   1         98.80         97.61         3.08 o                         
   3  19   1          5.02          4.63         1.64 o                         
   4  19   1        195.95        205.73         5.62 o                         
   5  19   1         93.40         85.07         4.47 o                         
  -5  20   1          0.07         -1.63         2.56 o                         
  -4  20   1         22.99         21.67         3.55 o                         
  -3  20   1         42.59         39.32         2.45 o                         
  -2  20   1          0.45          2.83         1.51 o                         
  -1  20   1        636.65        662.54        11.03 o                         
   0  20   1         43.05         40.31         1.98 o                         
   1  20   1        686.47        720.90        12.29 o                         
   2  20   1          3.63          5.65         1.65 o                         
   3  20   1         67.20         68.38         3.01 o                         
   4  20   1         55.00         47.94         3.80 o                         
   5  20   1          0.01          2.16         4.96 o                         
  -4  21   1          8.36          4.04         3.39 o                         
  -3  21   1        109.29        108.23         4.55 o                         
  -2  21   1         28.57         26.17         2.33 o                         
  -1  21   1         18.75         17.50         4.46 o                         
   0  21   1         26.96         23.63         1.93 o                         
   1  21   1         45.97         40.77         2.45 o                         
   2  21   1          2.69         -1.19         1.69 o                         
   3  21   1         53.77         53.49         3.08 o                         
   4  21   1          1.79          0.64         2.73 o                         
  -4  22   1         30.61         22.91         2.98 o                         
  -3  22   1          0.50         -1.62         1.90 o                         
  -2  22   1         16.57         15.72         2.38 o                         
  -1  22   1          5.72          4.68         1.86 o                         
   0  22   1         29.96         26.20         2.92 o                         
   1  22   1          1.37          0.25         1.62 o                         
   2  22   1         50.87         46.48         3.10 o                         
   3  22   1         12.73         11.93         2.51 o                         
   4  22   1         11.98         12.92         2.78 o                         
  -3  23   1         10.63         10.45         2.30 o                         
  -2  23   1        271.18        271.47         7.24 o                         
  -1  23   1         71.79         65.80         3.61 o                         
   0  23   1          1.97          1.55         2.32 o                         
   1  23   1         13.49         13.80         2.45 o                         
   2  23   1        184.66        195.29         6.25 o                         
   3  23   1          7.47          9.98         2.73 o                         
  -3  24   1          8.20          5.78         4.13 o                         
  -2  24   1         23.70         27.80         3.14 o                         
  -1  24   1         86.92         86.48         5.62 o                         
   0  24   1        145.06        145.68         6.23 o                         
   1  24   1        159.76        167.40         6.90 o                         
   2  24   1         68.33         63.82         3.50 o                         
  -1  25   1          8.49          9.33         3.72 o                         
   0  25   1          1.87          0.66         2.87 o                         
   1  25   1          0.17         -2.05         2.85 o                         
  -8   0   2        481.14        510.60        25.02 o                         
  -6   0   2        357.56        356.87         9.28 o                         
  -4   0   2        285.35        270.63         4.14 o                         
  -2   0   2        136.55        130.35         1.66 o                         
   0   0   2      12718.80      12103.10       112.99 o                         
   2   0   2        212.14        171.81         2.32 o                         
   4   0   2        123.57        129.37         2.98 o                         
   6   0   2          4.45          4.46         1.32 o                         
   8   0   2        270.69        301.22        16.22 o                         
  -8   1   2        102.74         91.98         6.08 o                         
  -7   1   2         23.90         22.54         3.20 o                         
  -6   1   2         60.54         64.07         2.28 o                         
  -5   1   2        462.63        485.69         6.02 o                         
  -4   1   2        713.74        731.95         7.71 o                         
  -3   1   2       2152.93       2154.47        18.84 o                         
  -2   1   2        859.96        855.85         5.96 o                         
  -1   1   2        311.79        312.56         2.23 o                         
   0   1   2       1865.80       1915.19        11.82 o                         
   1   1   2       2392.32       2454.09        16.73 o                         
   2   1   2        718.05        758.68         7.44 o                         
   3   1   2          6.38          2.84         0.58 o                         
   4   1   2        716.86        693.35         7.63 o                         
   5   1   2          1.81          0.99         0.70 o                         
   6   1   2        257.59        273.70         5.88 o                         
   7   1   2          3.52          2.71         2.48 o                         
   8   1   2         93.49         85.04         6.36 o                         
  -8   2   2         39.80         38.24         4.35 o                         
  -7   2   2          0.62         -0.14         2.09 o                         
  -6   2   2          2.35          1.04         1.90 o                         
  -5   2   2        297.40        286.59         4.22 o                         
  -4   2   2        114.03        107.00         2.23 o                         
  -3   2   2       1916.71       1965.61        21.84 o                         
  -2   2   2        566.80        604.65         4.77 o                         
  -1   2   2       1640.14       1820.70        11.76 o                         
   0   2   2         37.92         51.53         0.74 o                         
   1   2   2       4788.37       4989.47        31.29 o                         
   2   2   2        900.21        906.01         6.58 o                         
   3   2   2       4403.57       4416.44        39.14 o                         
   4   2   2       2383.30       2353.96        22.55 o                         
   5   2   2        327.85        334.74         4.39 o                         
   6   2   2       1587.75       1629.94        18.21 o                         
   7   2   2          0.35          0.83         3.47 o                         
   8   2   2        127.51        131.60         8.41 o                         
  -8   3   2         28.70         29.86         4.56 o                         
  -7   3   2        119.55        109.68         4.32 o                         
  -6   3   2         64.09         65.49         4.22 o                         
  -5   3   2       1016.21       1054.12        11.81 o                         
  -4   3   2        589.33        574.44         6.07 o                         
  -3   3   2       2733.12       2760.32        69.98 o                         
  -2   3   2        156.02        212.44         4.22 o                         
  -1   3   2        477.16        401.82         4.92 o                         
   0   3   2         40.70         36.80         0.47 o                         
   1   3   2        764.67        886.41         6.72 o                         
   2   3   2         58.41         67.64         0.82 o                         
   3   3   2        116.10        112.65         2.32 o                         
   4   3   2       1247.38       1210.61        13.55 o                         
   5   3   2        140.55        145.16         2.57 o                         
   6   3   2        102.25        106.13         2.39 o                         
   7   3   2         92.25         90.64         3.72 o                         
   8   3   2         45.61         42.81         5.23 o                         
  -8   4   2        444.90        463.45        21.95 o                         
  -7   4   2         20.74         20.74         2.45 o                         
  -6   4   2        367.85        363.61         7.87 o                         
  -5   4   2          8.90          6.70         1.57 o                         
  -4   4   2         37.90         34.84         0.87 o                         
  -3   4   2         30.54         30.13         0.79 o                         
  -2   4   2       1211.19       1206.77        11.58 o                         
  -1   4   2         11.24          5.99         0.50 o                         
   0   4   2      12668.22      11777.16       133.35 o                         
   1   4   2         28.69         40.18         0.50 o                         
   2   4   2        134.75        100.10         1.24 o                         
   3   4   2         93.28        102.30         2.40 o                         
   4   4   2         16.88         14.42         0.72 o                         
   5   4   2        526.91        529.54         6.73 o                         
   6   4   2         40.37         34.62         1.51 o                         
   7   4   2          3.24          4.52         2.48 o                         
   8   4   2        225.99        229.98         8.60 o                         
  -8   5   2         43.88         31.32         4.44 o                         
  -7   5   2        192.36        189.10         6.29 o                         
  -6   5   2         22.80         21.31         1.83 o                         
  -5   5   2        297.11        288.55         4.56 o                         
  -4   5   2        976.68       1017.72        10.30 o                         
  -3   5   2         57.86         64.10         1.16 o                         
  -2   5   2       2789.45       2808.44        25.15 o                         
  -1   5   2       2244.83       2503.01        27.14 o                         
   0   5   2        243.64        289.47         2.29 o                         
   1   5   2         40.36         31.50         0.47 o                         
   2   5   2          3.99          4.30         0.27 o                         
   3   5   2       1030.84        976.37        13.55 o                         
   4   5   2        269.35        233.40        10.52 o                         
   5   5   2        215.49        209.12         5.05 o                         
   6   5   2         71.00         67.44         3.31 o                         
   7   5   2         64.28         59.53         3.20 o                         
   8   5   2         24.92         26.98         3.20 o                         
  -8   6   2          2.22          1.80         4.01 o                         
  -7   6   2         76.87         71.32         3.74 o                         
  -6   6   2        285.58        290.33         6.24 o                         
  -5   6   2        183.72        173.06         2.97 o                         
  -4   6   2        740.75        709.90         8.67 o                         
  -3   6   2        203.39        215.40         5.88 o                         
  -2   6   2         57.19         68.69         1.32 o                         
  -1   6   2         35.13         19.11         0.52 o                         
   0   6   2         13.21         18.76         0.47 o                         
   1   6   2       6094.91       6120.18        41.85 o                         
   2   6   2       1014.15       1085.65        12.06 o                         
   3   6   2       4088.18       4156.26        38.53 o                         
   4   6   2         59.40         61.36         1.27 o                         
   5   6   2        127.95        132.03         2.66 o                         
   6   6   2        163.79        169.52         5.87 o                         
   7   6   2          4.86          3.43         2.97 o                         
   8   6   2         38.73         36.58         4.79 o                         
  -8   7   2         13.24         12.61         5.78 o                         
  -7   7   2         15.35         12.91         2.51 o                         
  -6   7   2          0.28          1.07         1.40 o                         
  -5   7   2       1025.28       1035.03        16.58 o                         
  -4   7   2        249.55        223.35         3.54 o                         
  -3   7   2       3767.65       3740.19        34.92 o                         
  -2   7   2        525.44        535.61         5.71 o                         
  -1   7   2        947.75        946.48         8.27 o                         
   0   7   2         33.91         29.95         0.99 o                         
   1   7   2       1234.50       1292.79        10.11 o                         
   2   7   2        156.95        150.76         1.63 o                         
   3   7   2       3170.64       3198.15        27.91 o                         
   4   7   2        318.19        299.69         4.10 o                         
   5   7   2        880.42        907.80        12.39 o                         
   6   7   2          4.25          2.41         2.15 o                         
   7   7   2         23.77         21.31         2.48 o                         
   8   7   2          9.99          9.70         3.72 o                         
  -8   8   2        172.89        167.00         8.77 o                         
  -7   8   2         10.94          8.14         7.19 o                         
  -6   8   2        150.50        146.57         3.69 o                         
  -5   8   2         11.13         11.36         1.74 o                         
  -4   8   2          1.35          0.58         0.74 o                         
  -3   8   2         96.59         87.43         1.90 o                         
  -2   8   2        225.37        214.48         2.87 o                         
  -1   8   2       1273.37       1319.11        11.39 o                         
   0   8   2       2306.65       2285.38        26.96 o                         
   1   8   2       2007.98       1968.33        15.22 o                         
   2   8   2        239.05        224.48         2.45 o                         
   3   8   2        218.93        204.25         2.45 o                         
   4   8   2         24.45         27.49         2.15 o                         
   5   8   2        112.13        106.59         2.46 o                         
   6   8   2         90.66         92.86         4.71 o                         
   7   8   2         52.00         44.69         3.39 o                         
   8   8   2        112.50        111.69         5.46 o                         
  -8   9   2          1.55          0.28         3.37 o                         
  -7   9   2        259.96        252.48        10.84 o                         
  -6   9   2         68.50         69.24         3.22 o                         
  -5   9   2        413.12        410.89         6.80 o                         
  -4   9   2          0.02          0.31         0.91 o                         
  -3   9   2        170.96        164.89         4.05 o                         
  -2   9   2         82.88        105.55         1.98 o                         
  -1   9   2        147.12        172.48         1.98 o                         
   0   9   2         34.29         41.08         0.91 o                         
   1   9   2         57.92         49.60         0.99 o                         
   2   9   2        148.13        167.06         2.14 o                         
   3   9   2        921.67        884.81         9.37 o                         
   4   9   2          0.12          1.24         1.40 o                         
   5   9   2        113.79        112.78         3.32 o                         
   6   9   2         11.34          8.30         1.77 o                         
   7   9   2        249.23        251.68        13.57 o                         
   8   9   2         16.16         17.80         3.20 o                         
  -7  10   2        137.40        130.59         8.68 o                         
  -6  10   2        749.22        785.45        13.33 o                         
  -5  10   2         65.11         70.45         2.33 o                         
  -4  10   2          0.08          0.37         0.75 o                         
  -3  10   2        958.88        944.74        17.59 o                         
  -2  10   2       2101.87       2028.75        18.85 o                         
  -1  10   2        358.29        358.14         3.40 o                         
   0  10   2        827.86        821.99        20.11 o                         
   1  10   2        185.10        209.23         4.88 o                         
   2  10   2        664.71        694.66         7.74 o                         
   3  10   2        104.50        102.24         1.87 o                         
   4  10   2          5.54          5.57         0.75 o                         
   5  10   2         24.11         26.84         2.18 o                         
   6  10   2        122.67        125.78         4.12 o                         
   7  10   2          7.02          4.49         2.30 o                         
  -7  11   2          2.51         -0.28         2.97 o                         
  -6  11   2         42.71         42.02         2.66 o                         
  -5  11   2        555.06        570.58         8.67 o                         
  -4  11   2          1.55          1.82         0.99 o                         
  -3  11   2       1455.59       1417.37        14.62 o                         
  -2  11   2        487.33        489.43         5.22 o                         
  -1  11   2        382.20        404.14         3.94 o                         
   0  11   2          4.60          4.96         0.58 o                         
   1  11   2          3.89          3.30         0.58 o                         
   2  11   2        344.83        339.58         4.10 o                         
   3  11   2       1142.48       1139.44        12.55 o                         
   4  11   2          5.08          6.08         0.75 o                         
   5  11   2        658.65        693.17        11.92 o                         
   6  11   2        121.26        118.19         4.07 o                         
   7  11   2         43.05         39.03         3.25 o                         
  -7  12   2          0.23         -2.42         2.42 o                         
  -6  12   2        107.04        103.44         3.53 o                         
  -5  12   2          0.80          2.56         2.97 o                         
  -4  12   2          7.32          6.01         0.99 o                         
  -3  12   2         89.62         78.06         1.93 o                         
  -2  12   2          3.43          4.15         0.99 o                         
  -1  12   2        352.26        363.63         3.78 o                         
   0  12   2        206.29        198.23         2.75 o                         
   1  12   2       1288.34       1247.60        18.66 o                         
   2  12   2         96.67         92.34         1.59 o                         
   3  12   2        308.01        297.81         4.46 o                         
   4  12   2         89.37         90.31         3.22 o                         
   5  12   2         52.86         51.64         2.90 o                         
   6  12   2        183.34        177.65         5.52 o                         
   7  12   2         21.28         18.85         3.13 o                         
  -7  13   2         11.43          6.45         3.72 o                         
  -6  13   2         42.87         35.31         4.30 o                         
  -5  13   2        182.92        190.32         4.02 o                         
  -4  13   2         32.89         29.84         1.64 o                         
  -3  13   2          2.34          2.89         0.93 o                         
  -2  13   2        567.76        532.14         6.62 o                         
  -1  13   2        472.35        447.80         6.06 o                         
   0  13   2        830.54        787.83         9.24 o                         
   1  13   2        975.19        949.14         9.60 o                         
   2  13   2          0.06          0.25         0.43 o                         
   3  13   2        360.09        362.57         5.22 o                         
   4  13   2        112.39        112.88         3.14 o                         
   5  13   2         33.28         33.11         2.48 o                         
   6  13   2        151.99        154.11         5.18 o                         
   7  13   2        286.47        296.94         8.79 o                         
  -7  14   2         38.00         36.85         4.25 o                         
  -6  14   2        517.37        542.75        11.42 o                         
  -5  14   2         21.24         20.00         1.75 o                         
  -4  14   2         30.11         26.71         1.74 o                         
  -3  14   2         46.50         41.46         1.86 o                         
  -2  14   2       1493.35       1470.33        14.72 o                         
  -1  14   2          2.47          2.97         0.74 o                         
   0  14   2        828.72        822.72         9.33 o                         
   1  14   2          0.03          0.05         0.63 o                         
   2  14   2        757.15        750.79         9.65 o                         
   3  14   2         28.93         25.73         1.39 o                         
   4  14   2          0.33          2.34         1.22 o                         
   5  14   2        105.15         96.72         4.03 o                         
   6  14   2        107.43        105.06         4.64 o                         
   7  14   2          2.55         -0.70         2.66 o                         
  -6  15   2         24.53         23.19         3.25 o                         
  -5  15   2        463.62        479.45         8.80 o                         
  -4  15   2         18.11         14.07         1.34 o                         
  -3  15   2        387.54        400.90         6.91 o                         
  -2  15   2        258.82        259.05         4.27 o                         
  -1  15   2          0.06         -0.33         0.63 o                         
   0  15   2        246.55        242.19         3.68 o                         
   1  15   2          0.22         -0.62         0.75 o                         
   2  15   2          0.44         -0.62         0.75 o                         
   3  15   2        303.48        313.70         5.54 o                         
   4  15   2         53.62         52.78         2.54 o                         
   5  15   2        164.62        176.65         7.77 o                         
   6  15   2        237.12        242.36         8.13 o                         
  -6  16   2        102.12        101.31         6.60 o                         
  -5  16   2          0.16          0.02         1.67 o                         
  -4  16   2        123.63        127.69         4.05 o                         
  -3  16   2         81.32         87.00         2.58 o                         
  -2  16   2         54.29         58.76         2.23 o                         
  -1  16   2        144.24        147.71         2.57 o                         
   0  16   2         75.30         73.11         1.93 o                         
   1  16   2         32.06         31.68         1.46 o                         
   2  16   2         23.05         22.01         1.34 o                         
   3  16   2          6.43          6.85         2.15 o                         
   4  16   2        254.89        260.83         7.12 o                         
   5  16   2         13.71         14.66         2.57 o                         
   6  16   2        346.03        367.59        10.77 o                         
  -6  17   2         49.58         39.25         8.18 o                         
  -5  17   2        322.65        334.31         8.31 o                         
  -4  17   2         22.15         18.34         2.31 o                         
  -3  17   2        141.91        138.19         3.60 o                         
  -2  17   2        533.40        534.49         8.31 o                         
  -1  17   2          0.57          0.35         0.79 o                         
   0  17   2        573.77        552.64         7.43 o                         
   1  17   2         68.19         62.35         2.23 o                         
   2  17   2         28.52         22.95         1.82 o                         
   3  17   2         54.59         48.03         2.89 o                         
   4  17   2         53.83         52.55         2.69 o                         
   5  17   2          7.54          6.55         2.55 o                         
   6  17   2        307.49        318.01        10.30 o                         
  -6  18   2        313.96        361.06        29.22 o                         
  -5  18   2          0.39         -1.43         2.16 o                         
  -4  18   2         16.94         17.40         2.73 o                         
  -3  18   2         51.91         48.67         2.42 o                         
  -2  18   2        343.09        354.45         6.43 o                         
  -1  18   2          1.28          0.42         1.07 o                         
   0  18   2        767.90        793.46        10.19 o                         
   1  18   2          0.67          0.00         1.05 o                         
   2  18   2       1035.46       1096.97        15.37 o                         
   3  18   2         31.80         33.17         2.10 o                         
   4  18   2         50.74         46.49         6.36 o                         
   5  18   2          0.28          3.76         3.30 o                         
   6  18   2        119.31        118.23         8.71 o                         
  -5  19   2         68.37         56.62         3.77 o                         
  -4  19   2        143.78        142.69         4.88 o                         
  -3  19   2        155.51        152.26         4.62 o                         
  -2  19   2        157.77        157.54         4.12 o                         
  -1  19   2          8.30          7.42         1.57 o                         
   0  19   2         42.86         44.84         1.98 o                         
   1  19   2         11.19         10.50         2.15 o                         
   2  19   2         60.98         61.99         2.39 o                         
   3  19   2        253.85        265.71         5.87 o                         
   4  19   2        107.49        104.89         4.47 o                         
   5  19   2         57.49         62.58         4.43 o                         
  -5  20   2          6.42          4.57         3.15 o                         
  -4  20   2         14.05         11.84         2.39 o                         
  -3  20   2         11.33          7.35         2.02 o                         
  -2  20   2         26.00         21.23         2.23 o                         
  -1  20   2         10.20          7.72         1.98 o                         
   0  20   2          2.22          3.14         1.27 o                         
   1  20   2         84.67         85.72         2.92 o                         
   2  20   2          7.17          7.47         1.86 o                         
   3  20   2         59.42         52.93         3.04 o                         
   4  20   2        159.15        168.53         6.03 o                         
   5  20   2          1.81         -2.88         4.46 o                         
  -4  21   2         59.64         55.77         5.62 o                         
  -3  21   2        447.91        469.76        11.01 o                         
  -2  21   2         64.33         62.17         3.88 o                         
  -1  21   2        343.92        350.82         8.24 o                         
   0  21   2          9.52          9.17         1.99 o                         
   1  21   2          1.10         -1.16         1.64 o                         
   2  21   2         17.58         15.20         2.16 o                         
   3  21   2        173.27        175.08         7.20 o                         
   4  21   2         11.93          9.18         2.61 o                         
  -4  22   2         19.20         12.76         2.94 o                         
  -3  22   2         27.16         25.71         2.91 o                         
  -2  22   2         81.77         70.86         3.79 o                         
  -1  22   2         37.44         33.29         2.78 o                         
   0  22   2        303.63        315.11         8.01 o                         
   1  22   2        126.32        130.10         4.37 o                         
   2  22   2        300.49        299.57         9.52 o                         
   3  22   2        167.64        169.67         9.10 o                         
   4  22   2         13.07          9.63         3.60 o                         
  -3  23   2          7.93          9.53         2.74 o                         
  -2  23   2         45.79         47.67         6.94 o                         
  -1  23   2         26.23         23.76         2.92 o                         
   0  23   2         12.83          9.42         4.79 o                         
   1  23   2          0.04          1.99         2.34 o                         
   2  23   2         12.34          8.92         2.33 o                         
   3  23   2         90.10         83.45         4.66 o                         
  -2  24   2        121.37        126.37         5.65 o                         
  -1  24   2         87.22         88.47         5.21 o                         
   0  24   2         48.17         48.36         4.52 o                         
   1  24   2         67.16         70.39         4.96 o                         
   2  24   2         58.56         59.32         4.48 o                         
  -1  25   2        197.07        203.86         8.92 o                         
   0  25   2         46.11         48.78         7.11 o                         
   1  25   2         25.36         23.44         4.20 o                         
  -7   0   3         84.04         90.10         7.44 o                         
  -5   0   3         62.47         60.84         2.48 o                         
  -3   0   3        385.91        357.05         5.48 o                         
  -1   0   3         97.10        105.11         1.32 o                         
   1   0   3       1453.97       1584.07        16.79 o                         
   3   0   3        647.28        661.02         8.33 o                         
   5   0   3       2263.04       2319.62        33.50 o                         
   7   0   3        856.83        890.85        21.60 o                         
  -8   1   3          9.15         10.66         3.97 o                         
  -7   1   3        101.49         97.41         5.37 o                         
  -6   1   3        799.20        844.05        16.37 o                         
  -5   1   3        385.19        382.92         5.39 o                         
  -4   1   3       1749.26       1774.74        24.03 o                         
  -3   1   3        962.15        937.59         8.69 o                         
  -2   1   3        250.54        284.44         2.90 o                         
  -1   1   3       2773.35       2846.64        18.37 o                         
   0   1   3        900.83        929.46         6.30 o                         
   1   1   3        519.60        645.03         5.84 o                         
   2   1   3        443.96        446.31         4.35 o                         
   3   1   3        259.10        243.98         2.63 o                         
   4   1   3        432.65        437.10         8.05 o                         
   5   1   3        123.74        122.80         2.45 o                         
   6   1   3          4.75          4.79         1.05 o                         
   7   1   3        198.19        204.01         4.85 o                         
   8   1   3          0.17         -0.69         3.33 o                         
  -8   2   3         17.24         18.49         3.73 o                         
  -7   2   3        557.54        585.96        16.25 o                         
  -6   2   3         19.28         20.04         1.93 o                         
  -5   2   3        544.75        560.22        19.09 o                         
  -4   2   3         32.30         30.58         0.99 o                         
  -3   2   3        375.53        388.46         4.14 o                         
  -2   2   3         28.13         34.81         0.63 o                         
  -1   2   3         81.79        145.00         2.81 o                         
   0   2   3       1899.85       2094.98        13.67 o                         
   1   2   3        206.14        170.14         1.70 o                         
   2   2   3         41.39         42.90         0.82 o                         
   3   2   3       2443.61       2421.82        24.38 o                         
   4   2   3        111.53        115.75         2.56 o                         
   5   2   3          4.08          2.85         0.87 o                         
   6   2   3        119.63        119.49         2.69 o                         
   7   2   3          7.47          5.56         1.86 o                         
   8   2   3         29.82         28.40         5.12 o                         
  -8   3   3        182.03        187.51        14.97 o                         
  -7   3   3        122.50        113.03         5.70 o                         
  -6   3   3          5.42          4.97         1.43 o                         
  -5   3   3        286.48        290.06         4.26 o                         
  -4   3   3        346.15        340.92         6.71 o                         
  -3   3   3        129.78        143.15         1.93 o                         
  -2   3   3        308.91        320.28         2.93 o                         
  -1   3   3       2572.86       2757.07        30.93 o                         
   0   3   3        300.00        385.29         2.94 o                         
   1   3   3        118.52        118.20         2.32 o                         
   2   3   3        647.52        649.53         6.12 o                         
   3   3   3        370.08        360.10         3.34 o                         
   4   3   3        971.25        957.26        10.53 o                         
   5   3   3        260.80        265.45         3.86 o                         
   6   3   3         15.74         14.79         2.15 o                         
   7   3   3        165.95        172.21         7.11 o                         
   8   3   3        139.45        130.75         6.56 o                         
  -8   4   3          9.10          4.94         4.01 o                         
  -7   4   3         68.57         63.72         4.79 o                         
  -6   4   3          6.90          5.79         1.46 o                         
  -5   4   3          0.03         -0.63         0.63 o                         
  -4   4   3        433.79        432.48         5.89 o                         
  -3   4   3         11.73         11.42         0.63 o                         
  -2   4   3         51.39         69.62         0.99 o                         
  -1   4   3         18.01         23.47         0.47 o                         
   0   4   3       2571.11       2667.34        20.88 o                         
   1   4   3        170.78        186.24         3.15 o                         
   2   4   3       2338.64       2473.21        34.68 o                         
   3   4   3        831.43        816.34         7.36 o                         
   4   4   3        658.11        694.75         7.97 o                         
   5   4   3        912.59        937.30        10.77 o                         
   6   4   3         22.48         20.82         1.55 o                         
   7   4   3        316.33        319.74         8.03 o                         
   8   4   3          6.63          6.84         3.33 o                         
  -8   5   3         29.28         23.79         4.03 o                         
  -7   5   3          0.84          0.11         2.28 o                         
  -6   5   3        642.02        677.65        23.65 o                         
  -5   5   3          0.45          1.62         0.82 o                         
  -4   5   3       2884.84       2925.33        37.75 o                         
  -3   5   3        792.44        757.49         8.11 o                         
  -2   5   3       2170.88       2128.78        18.43 o                         
  -1   5   3       3029.55       3080.89        24.66 o                         
   0   5   3        181.71        158.88         1.93 o                         
   1   5   3        346.27        412.57         7.81 o                         
   2   5   3       1312.30       1373.58        18.90 o                         
   3   5   3         19.43         17.15         0.91 o                         
   4   5   3       1621.43       1624.78        17.07 o                         
   5   5   3          2.01          2.23         0.82 o                         
   6   5   3        335.45        349.98         6.08 o                         
   7   5   3         97.97         94.16         4.46 o                         
   8   5   3          2.36         -2.45         2.45 o                         
  -8   6   3         50.13         50.56         5.32 o                         
  -7   6   3        492.12        509.94        11.89 o                         
  -6   6   3        309.31        306.67        11.01 o                         
  -5   6   3        791.74        794.35        11.72 o                         
  -4   6   3         48.42         46.62         2.07 o                         
  -3   6   3        538.06        523.60         5.91 o                         
  -2   6   3          6.19          7.85         0.83 o                         
  -1   6   3       3559.78       3652.90        28.92 o                         
   0   6   3          2.06          0.40         0.40 o                         
   1   6   3       2694.91       2621.48        27.25 o                         
   2   6   3       1050.11       1055.81        15.73 o                         
   3   6   3        446.60        417.53         4.11 o                         
   4   6   3        142.76        151.45         3.31 o                         
   5   6   3        514.49        498.93         9.04 o                         
   6   6   3         12.70          6.21         1.65 o                         
   7   6   3        137.93        141.30         4.71 o                         
   8   6   3         27.97         22.71         3.13 o                         
  -8   7   3        124.97        105.16         6.96 o                         
  -7   7   3          0.14         -1.33         3.30 o                         
  -6   7   3        343.19        352.73         7.47 o                         
  -5   7   3         55.59         56.38         1.90 o                         
  -4   7   3         36.07         33.71         1.64 o                         
  -3   7   3          1.12          6.27         0.67 o                         
  -2   7   3        171.40        185.42         2.28 o                         
  -1   7   3       1317.48       1398.17        11.99 o                         
   0   7   3         60.24         77.99         1.22 o                         
   1   7   3        566.64        565.27         6.91 o                         
   2   7   3        783.92        740.09         6.60 o                         
   3   7   3         39.26         36.87         0.95 o                         
   4   7   3        873.05        868.66         9.57 o                         
   5   7   3         42.90         38.38         4.46 o                         
   6   7   3         51.10         48.69         2.98 o                         
   7   7   3         52.14         51.03         3.64 o                         
   8   7   3        445.21        456.52        12.56 o                         
  -8   8   3         54.46         52.80         6.05 o                         
  -7   8   3        255.97        271.00         9.76 o                         
  -6   8   3         59.07         55.35         2.63 o                         
  -5   8   3         34.15         32.37         1.59 o                         
  -4   8   3        378.16        365.42         6.38 o                         
  -3   8   3         63.28         54.45         1.74 o                         
  -2   8   3        223.94        223.14         2.46 o                         
  -1   8   3       1697.42       1667.24        23.27 o                         
   0   8   3       2799.54       2786.67        42.67 o                         
   1   8   3       1009.96       1027.17        12.63 o                         
   2   8   3       1666.14       1689.61        15.21 o                         
   3   8   3         62.58         52.01         1.15 o                         
   4   8   3        648.05        674.93         8.27 o                         
   5   8   3         30.45         28.00         1.74 o                         
   6   8   3         58.05         53.30         2.82 o                         
   7   8   3         85.13         80.17         4.05 o                         
  -7   9   3         23.50         19.54         2.73 o                         
  -6   9   3         63.14         58.85         2.49 o                         
  -5   9   3        274.37        275.14         4.77 o                         
  -4   9   3        947.89        959.85        12.30 o                         
  -3   9   3        698.79        711.08         8.64 o                         
  -2   9   3       3132.32       3216.06        27.99 o                         
  -1   9   3         52.57         42.49         0.75 o                         
   0   9   3       1062.29       1053.53        10.97 o                         
   1   9   3          4.01          4.03         0.50 o                         
   2   9   3        147.78        164.75         2.21 o                         
   3   9   3       1205.77       1182.90        12.82 o                         
   4   9   3        558.44        572.51         7.50 o                         
   5   9   3        285.50        292.00         7.45 o                         
   6   9   3        288.02        294.05         7.04 o                         
   7   9   3         52.27         49.44         3.27 o                         
  -7  10   3         69.83         63.07         3.84 o                         
  -6  10   3        197.90        187.82         4.37 o                         
  -5  10   3        170.31        170.45         5.38 o                         
  -4  10   3        158.15        157.28         5.05 o                         
  -3  10   3        267.57        247.50        12.50 o                         
  -2  10   3         17.38         21.06         1.90 o                         
  -1  10   3       1601.22       1576.66        13.76 o                         
   0  10   3        788.83        767.21        10.75 o                         
   1  10   3        316.51        312.45         3.46 o                         
   2  10   3       2257.11       2237.07        19.96 o                         
   3  10   3          2.87          2.41         1.07 o                         
   4  10   3         90.25         88.85         2.09 o                         
   5  10   3        302.92        280.60         6.15 o                         
   6  10   3         31.10         24.93         2.39 o                         
   7  10   3        121.34        117.60         9.43 o                         
  -7  11   3          1.09         -1.27         2.74 o                         
  -6  11   3         50.58         44.21         3.31 o                         
  -5  11   3         16.48         17.78         2.97 o                         
  -4  11   3          0.00         -1.01         1.07 o                         
  -3  11   3        248.60        221.96         3.89 o                         
  -2  11   3          0.77          0.33         0.50 o                         
  -1  11   3        274.98        260.07         2.90 o                         
   0  11   3        796.20        737.77        10.41 o                         
   1  11   3        132.17        123.67         1.75 o                         
   2  11   3       1160.91       1115.00        10.31 o                         
   3  11   3         17.25         17.71         1.16 o                         
   4  11   3        280.62        281.04         4.62 o                         
   5  11   3         98.99         96.05         3.41 o                         
   6  11   3         73.18         73.15         3.50 o                         
   7  11   3          4.37          0.40         2.58 o                         
  -7  12   3        318.50        335.18        10.52 o                         
  -6  12   3         26.07         25.66         2.50 o                         
  -5  12   3         64.20         59.49         2.45 o                         
  -4  12   3          1.06          0.07         1.07 o                         
  -3  12   3         26.10         24.25         1.25 o                         
  -2  12   3        222.73        216.86         3.22 o                         
  -1  12   3       1636.30       1596.51        24.67 o                         
   0  12   3          7.23         10.52         0.99 o                         
   1  12   3       1196.58       1212.85        14.46 o                         
   2  12   3          8.21         10.26         0.99 o                         
   3  12   3        101.36        108.64         2.21 o                         
   4  12   3         89.04         93.98         3.14 o                         
   5  12   3         93.25         95.69         5.95 o                         
   6  12   3        137.68        140.93         8.10 o                         
   7  12   3         44.01         37.19         3.48 o                         
  -7  13   3         31.34         21.42         3.51 o                         
  -6  13   3        101.74         95.66         5.01 o                         
  -5  13   3         55.77         58.41         2.42 o                         
  -4  13   3        188.09        194.24         4.71 o                         
  -3  13   3        336.88        344.27         5.41 o                         
  -2  13   3        335.30        356.18         4.77 o                         
  -1  13   3        137.15        133.59         3.47 o                         
   0  13   3          2.34          3.72         1.16 o                         
   1  13   3        205.29        191.95         5.38 o                         
   2  13   3          3.96          6.34         0.87 o                         
   3  13   3         11.97          7.56         1.24 o                         
   4  13   3          4.64          5.80         1.22 o                         
   5  13   3         15.98         14.79         1.90 o                         
   6  13   3         96.24        100.54         4.52 o                         
   7  13   3          9.58          6.85         3.80 o                         
  -6  14   3          6.12          1.07         2.22 o                         
  -5  14   3         80.77         82.70         3.08 o                         
  -4  14   3          4.62          2.97         1.29 o                         
  -3  14   3          8.65          7.73         1.07 o                         
  -2  14   3        108.02        102.64         2.81 o                         
  -1  14   3        236.32        225.04         3.33 o                         
   0  14   3        127.17        123.81         4.55 o                         
   1  14   3         88.38         85.38         2.15 o                         
   2  14   3        400.74        391.96         5.43 o                         
   3  14   3         12.43         12.43         1.16 o                         
   4  14   3        138.67        135.81         3.55 o                         
   5  14   3        360.46        372.72        10.15 o                         
   6  14   3          6.36          5.08         2.39 o                         
  -6  15   3          3.60          1.67         3.39 o                         
  -5  15   3         17.26         16.51         2.81 o                         
  -4  15   3        115.57        115.92         3.68 o                         
  -3  15   3        339.99        336.00         6.08 o                         
  -2  15   3         16.53         15.50         1.22 o                         
  -1  15   3        579.06        563.35         6.74 o                         
   0  15   3        358.08        347.81         4.74 o                         
   1  15   3        539.43        505.90         6.73 o                         
   2  15   3        129.62        119.78         3.72 o                         
   3  15   3          0.68         -0.17         0.82 o                         
   4  15   3          0.15          0.03         1.34 o                         
   5  15   3        128.98        137.58         7.61 o                         
   6  15   3         16.70         17.85         4.46 o                         
  -6  16   3         16.06         15.59         7.27 o                         
  -5  16   3         51.86         51.99         3.17 o                         
  -4  16   3          5.84          3.89         1.86 o                         
  -3  16   3          2.05          2.67         1.19 o                         
  -2  16   3         10.96         11.93         1.34 o                         
  -1  16   3        756.29        769.89         9.28 o                         
   0  16   3         10.95          6.34         1.74 o                         
   1  16   3        729.01        772.50         9.93 o                         
   2  16   3          0.34          0.44         0.87 o                         
   3  16   3        119.47        125.09         3.57 o                         
   4  16   3          0.24          0.39         1.46 o                         
   5  16   3         57.53         51.74         3.81 o                         
   6  16   3          1.11         -2.93         3.05 o                         
  -6  17   3         54.18         39.49         4.90 o                         
  -5  17   3         18.52         17.45         2.54 o                         
  -4  17   3        369.98        394.67        10.35 o                         
  -3  17   3         96.80        101.41         4.55 o                         
  -2  17   3        570.54        588.78        12.28 o                         
  -1  17   3         90.37         91.46         3.72 o                         
   0  17   3         30.80         25.13         4.13 o                         
   1  17   3        199.79        192.62         3.68 o                         
   2  17   3        621.47        651.57        11.37 o                         
   3  17   3         41.41         38.07         2.16 o                         
   4  17   3        201.01        212.62         6.29 o                         
   5  17   3         31.50         29.11         4.28 o                         
   6  17   3         65.90         66.20         7.09 o                         
  -5  18   3         48.48         44.34         3.45 o                         
  -4  18   3         21.62         19.14         2.29 o                         
  -3  18   3         42.37         37.42         7.77 o                         
  -2  18   3         81.70         75.23         2.86 o                         
  -1  18   3          6.67          3.63         1.22 o                         
   0  18   3          7.16          7.42         1.22 o                         
   1  18   3          2.26          2.49         1.22 o                         
   2  18   3         31.39         30.14         1.81 o                         
   3  18   3        137.40        142.55         3.96 o                         
   4  18   3          2.85          0.74         1.87 o                         
   5  18   3        400.11        415.31        13.08 o                         
  -5  19   3        202.58        212.77         8.93 o                         
  -4  19   3        310.93        334.78         9.19 o                         
  -3  19   3        230.39        233.61         7.14 o                         
  -2  19   3        241.89        257.43         6.08 o                         
  -1  19   3         48.56         41.66         2.56 o                         
   0  19   3          0.08          1.57         1.17 o                         
   1  19   3         28.27         26.58         2.81 o                         
   2  19   3         12.85         11.58         1.81 o                         
   3  19   3         43.14         39.45         2.45 o                         
   4  19   3         33.69         32.40         3.97 o                         
   5  19   3         54.11         50.53         4.68 o                         
  -5  20   3        216.59        203.90        11.58 o                         
  -4  20   3          0.02         -3.39         3.39 o                         
  -3  20   3         18.00         14.62         2.91 o                         
  -2  20   3         56.81         59.62         4.71 o                         
  -1  20   3        564.49        567.34        11.24 o                         
   0  20   3        181.40        182.53         4.52 o                         
   1  20   3        859.20        917.74        13.51 o                         
   2  20   3          2.37          1.85         1.95 o                         
   3  20   3         79.00         79.87         3.77 o                         
   4  20   3          4.62          4.34         2.66 o                         
   5  20   3          7.29         -4.63        10.57 o                         
  -4  21   3         26.02         21.08         2.96 o                         
  -3  21   3        210.59        209.86        10.42 o                         
  -2  21   3        149.46        146.15         5.21 o                         
  -1  21   3        145.27        146.99         5.11 o                         
   0  21   3          9.67          9.39         4.21 o                         
   1  21   3          4.76          4.56         1.81 o                         
   2  21   3        435.34        449.05         9.43 o                         
   3  21   3         37.47         34.29         2.98 o                         
   4  21   3        148.42        142.40         6.04 o                         
  -3  22   3         32.52         35.92         3.27 o                         
  -2  22   3          0.80          2.17         2.34 o                         
  -1  22   3         50.01         47.28         3.27 o                         
   0  22   3        100.08        103.77         4.42 o                         
   1  22   3          3.81          1.98         1.99 o                         
   2  22   3        224.55        223.76         6.55 o                         
   3  22   3         96.35         90.50         5.13 o                         
  -3  23   3          0.05         -2.87         2.87 o                         
  -2  23   3        351.60        362.92        11.17 o                         
  -1  23   3         30.27         25.43         4.79 o                         
   0  23   3         51.39         48.51         4.46 o                         
   1  23   3          6.06          5.33         3.72 o                         
   2  23   3         74.25         66.37         3.97 o                         
   3  23   3          4.11          0.52         2.74 o                         
  -2  24   3          3.25          3.24         3.37 o                         
  -1  24   3         84.92         85.59         4.66 o                         
   0  24   3        266.59        282.07        14.40 o                         
   1  24   3        118.96        124.18         8.60 o                         
   2  24   3         90.93         70.65        13.89 o                         
  -8   0   4        298.94        310.86        17.38 o                         
  -6   0   4         96.73        101.02         3.80 o                         
  -4   0   4        318.10        319.66         4.97 o                         
  -2   0   4        815.16        904.94        10.68 o                         
   0   0   4          8.70          2.15         0.50 o                         
   2   0   4         14.63          9.25         0.66 o                         
   4   0   4        958.98        990.75        13.00 o                         
   6   0   4        231.46        245.27         6.62 o                         
   8   0   4         66.77         68.10         8.43 o                         
  -8   1   4          1.98         -1.89         3.45 o                         
  -7   1   4          0.21          0.50         2.34 o                         
  -6   1   4         10.15          6.93         1.34 o                         
  -5   1   4         81.56         84.72         2.16 o                         
  -4   1   4       1087.48       1076.87        11.78 o                         
  -3   1   4        823.33        805.94         8.37 o                         
  -2   1   4       1283.82       1274.54        16.45 o                         
  -1   1   4          0.01          0.66         0.27 o                         
   0   1   4         87.93         89.40         1.34 o                         
   1   1   4       1929.06       1966.90        18.05 o                         
   2   1   4         14.55         17.05         0.66 o                         
   3   1   4        642.94        666.72         6.06 o                         
   4   1   4        340.21        324.73         3.57 o                         
   5   1   4        297.36        304.09         4.45 o                         
   6   1   4         43.84         45.33         2.40 o                         
   7   1   4          8.35          7.36         2.81 o                         
   8   1   4         32.70         32.62         4.63 o                         
  -8   2   4         14.74         10.49         4.09 o                         
  -7   2   4         14.60         10.89         3.22 o                         
  -6   2   4         22.53         17.66         1.64 o                         
  -5   2   4          1.35          1.16         0.82 o                         
  -4   2   4        429.87        417.73         5.45 o                         
  -3   2   4         42.96         40.94         0.99 o                         
  -2   2   4        271.62        261.20         2.52 o                         
  -1   2   4         87.56         87.48         1.11 o                         
   0   2   4        292.78        272.25         2.64 o                         
   1   2   4        108.87        116.66         1.76 o                         
   2   2   4         16.66         22.00         0.70 o                         
   3   2   4          3.26          2.31         0.43 o                         
   4   2   4        376.85        370.55         4.28 o                         
   5   2   4          8.93          6.24         1.57 o                         
   6   2   4       1136.81       1199.00        15.84 o                         
   7   2   4         12.59         10.98         3.22 o                         
   8   2   4        165.17        158.53         8.58 o                         
  -8   3   4         75.63         69.25         6.67 o                         
  -7   3   4         34.83         30.68         3.73 o                         
  -6   3   4         13.72         12.37         1.67 o                         
  -5   3   4        610.27        603.79         8.39 o                         
  -4   3   4       1740.66       1689.12        18.75 o                         
  -3   3   4       2080.17       2064.95        17.86 o                         
  -2   3   4       1288.41       1320.29        11.28 o                         
  -1   3   4         27.32         23.97         0.58 o                         
   0   3   4        303.78        298.17         3.11 o                         
   1   3   4       1318.63       1342.51        13.67 o                         
   2   3   4         24.75         21.72         0.63 o                         
   3   3   4        442.34        422.18         4.31 o                         
   4   3   4         45.88         42.15         1.52 o                         
   5   3   4        280.93        281.77         4.08 o                         
   6   3   4         79.06         73.31         2.46 o                         
   7   3   4         32.57         37.15         2.86 o                         
   8   3   4         13.14          9.32         2.89 o                         
  -8   4   4        397.60        418.66        15.63 o                         
  -7   4   4         40.75         35.45         6.78 o                         
  -6   4   4        534.40        565.01        10.75 o                         
  -5   4   4        151.99        147.18         7.44 o                         
  -4   4   4        357.66        341.15         4.62 o                         
  -3   4   4        209.83        212.72         5.71 o                         
  -2   4   4         32.93         24.30         0.63 o                         
  -1   4   4          1.08          4.94         0.58 o                         
   0   4   4       4299.84       4223.03        53.94 o                         
   1   4   4        426.31        446.92         4.54 o                         
   2   4   4       1077.41       1018.90        10.46 o                         
   3   4   4         59.65         51.51         0.99 o                         
   4   4   4        337.12        328.07         4.50 o                         
   5   4   4        351.14        366.16         5.15 o                         
   6   4   4          2.41          1.33         1.15 o                         
   7   4   4        176.42        172.99         7.53 o                         
   8   4   4        157.15        168.11         8.71 o                         
  -8   5   4         67.27         61.93        14.46 o                         
  -7   5   4         42.42         41.81         3.33 o                         
  -6   5   4         41.81         35.12         5.95 o                         
  -5   5   4          1.63          0.26         0.98 o                         
  -4   5   4         16.25         19.80         0.99 o                         
  -3   5   4        139.35        144.80         2.40 o                         
  -2   5   4        420.30        463.87         4.32 o                         
  -1   5   4         15.18          8.68         0.58 o                         
   0   5   4        428.87        468.97         8.47 o                         
   1   5   4       2278.35       2205.29        18.69 o                         
   2   5   4        381.89        379.37         4.15 o                         
   3   5   4        859.82        842.54         9.42 o                         
   4   5   4        354.16        342.52         4.67 o                         
   5   5   4          7.24          5.92         0.93 o                         
   6   5   4        360.69        381.13         7.62 o                         
   7   5   4        182.41        185.48         6.37 o                         
   8   5   4         46.24         41.42         5.14 o                         
  -7   6   4         71.44         68.73         7.77 o                         
  -6   6   4        229.73        231.56         5.87 o                         
  -5   6   4         44.28         38.05         1.59 o                         
  -4   6   4          4.72          5.41         0.63 o                         
  -3   6   4          9.10          8.13         0.52 o                         
  -2   6   4       2177.12       2165.76        17.94 o                         
  -1   6   4          0.59          1.65         0.40 o                         
   0   6   4        417.68        399.69         4.34 o                         
   1   6   4       1475.08       1576.95        17.91 o                         
   2   6   4        258.07        251.34         2.90 o                         
   3   6   4        588.02        590.90         6.66 o                         
   4   6   4        895.09        868.43         9.35 o                         
   5   6   4         43.52         42.83         1.83 o                         
   6   6   4        504.03        515.80         8.17 o                         
   7   6   4         40.00         36.30         6.03 o                         
  -7   7   4          1.15          4.76         2.42 o                         
  -6   7   4          0.18          1.57         1.64 o                         
  -5   7   4        448.80        461.90         6.93 o                         
  -4   7   4        106.33         99.96         2.34 o                         
  -3   7   4       2263.18       2276.23        33.58 o                         
  -2   7   4         27.25         21.56         0.75 o                         
  -1   7   4       2388.42       2320.21        31.40 o                         
   0   7   4        499.35        493.40         5.40 o                         
   1   7   4        534.32        514.84         5.05 o                         
   2   7   4        741.43        694.32         6.84 o                         
   3   7   4        252.43        261.14         3.45 o                         
   4   7   4          9.67          8.71         0.79 o                         
   5   7   4        531.40        550.06        11.36 o                         
   6   7   4         30.26         29.65         2.14 o                         
   7   7   4         76.27         74.66         4.13 o                         
  -7   8   4        177.52        165.15         6.61 o                         
  -6   8   4        565.11        588.66        11.53 o                         
  -5   8   4        612.15        623.78        11.78 o                         
  -4   8   4          0.16          1.63         3.30 o                         
  -3   8   4        364.42        357.25         5.80 o                         
  -2   8   4       1858.80       1847.04        17.16 o                         
  -1   8   4       1058.16       1026.47        10.15 o                         
   0   8   4       5591.89       5414.52        64.54 o                         
   1   8   4       1579.00       1531.18        13.67 o                         
   2   8   4        272.08        260.72         3.73 o                         
   3   8   4        526.62        523.53         5.91 o                         
   4   8   4        377.77        393.13         5.10 o                         
   5   8   4        384.48        394.34         6.70 o                         
   6   8   4        221.66        242.02         6.24 o                         
   7   8   4          8.86         10.72         2.45 o                         
  -7   9   4         52.21         50.41         3.80 o                         
  -6   9   4          3.93          3.44         1.43 o                         
  -5   9   4         16.44         16.44         2.89 o                         
  -4   9   4         17.73         22.66         1.52 o                         
  -3   9   4         43.47         43.16         1.43 o                         
  -2   9   4         88.23         72.33         1.22 o                         
  -1   9   4          3.17          2.46         0.63 o                         
   0   9   4       1007.92        944.32         9.67 o                         
   1   9   4       1032.77       1005.11         9.86 o                         
   2   9   4          0.12          0.41         0.47 o                         
   3   9   4        922.90        901.70        11.24 o                         
   4   9   4         32.27         36.02         2.31 o                         
   5   9   4          0.80          1.57         2.07 o                         
   6   9   4         18.46         14.11         4.13 o                         
   7   9   4        291.55        293.65        10.68 o                         
  -7  10   4        194.70        190.28         7.25 o                         
  -6  10   4        216.30        218.44         5.63 o                         
  -5  10   4         34.01         27.90         1.71 o                         
  -4  10   4          0.06         -0.41         1.24 o                         
  -3  10   4          3.89          3.86         0.87 o                         
  -2  10   4        484.60        486.69         5.03 o                         
  -1  10   4         31.16         35.38         1.00 o                         
   0  10   4        167.06        165.76         2.75 o                         
   1  10   4        747.56        756.60         8.07 o                         
   2  10   4        440.65        448.65         5.09 o                         
   3  10   4        477.78        473.09         6.09 o                         
   4  10   4          0.70          1.29         0.82 o                         
   5  10   4        133.05        141.03         4.53 o                         
   6  10   4         91.24         90.49         3.81 o                         
   7  10   4         48.17         46.18         3.37 o                         
  -7  11   4          8.64          0.92         3.03 o                         
  -6  11   4          3.66          3.84         1.74 o                         
  -5  11   4        474.20        513.41         9.38 o                         
  -4  11   4        251.28        254.62         5.21 o                         
  -3  11   4        936.55        959.81        12.69 o                         
  -2  11   4       1164.01       1148.70        12.10 o                         
  -1  11   4        754.07        775.20         8.54 o                         
   0  11   4          1.41          0.75         0.83 o                         
   1  11   4        497.91        468.74         5.20 o                         
   2  11   4        304.67        278.88         3.96 o                         
   3  11   4        108.13        111.26         2.89 o                         
   4  11   4         12.43         10.88         1.74 o                         
   5  11   4        168.40        174.41         5.20 o                         
   6  11   4          1.29          3.10         2.02 o                         
   7  11   4         13.82          9.85         2.61 o                         
  -7  12   4         58.51         47.28         4.49 o                         
  -6  12   4         23.60         20.15         2.39 o                         
  -5  12   4         74.62         77.51         3.72 o                         
  -4  12   4         38.73         35.05         2.15 o                         
  -3  12   4          1.35          1.70         1.11 o                         
  -2  12   4         80.28         67.17         2.15 o                         
  -1  12   4        634.51        613.97         7.93 o                         
   0  12   4        355.83        347.17         4.39 o                         
   1  12   4        774.31        769.05         8.15 o                         
   2  12   4         15.37         16.31         0.95 o                         
   3  12   4        146.65        135.74         3.39 o                         
   4  12   4        714.10        747.88        12.42 o                         
   5  12   4         90.59         91.77         3.57 o                         
   6  12   4        291.87        296.52         8.34 o                         
   7  12   4          0.12         -3.30         3.30 o                         
  -6  13   4         11.96         11.43         2.10 o                         
  -5  13   4         41.96         40.99         2.42 o                         
  -4  13   4          3.83          2.47         1.47 o                         
  -3  13   4          6.65          6.41         1.82 o                         
  -2  13   4        141.60        137.66         3.18 o                         
  -1  13   4         43.08         43.82         1.46 o                         
   0  13   4        434.22        412.56         5.16 o                         
   1  13   4         46.45         38.40         1.39 o                         
   2  13   4          2.16          1.46         0.79 o                         
   3  13   4        448.39        429.97         6.62 o                         
   4  13   4         21.57         21.56         1.69 o                         
   5  13   4         54.73         47.01         4.71 o                         
   6  13   4         54.44         43.67         7.69 o                         
  -6  14   4        195.02        196.69         6.75 o                         
  -5  14   4         37.60         36.38         2.58 o                         
  -4  14   4          3.76          1.88         2.40 o                         
  -3  14   4          2.97          2.41         1.55 o                         
  -2  14   4        162.72        161.34         3.49 o                         
  -1  14   4         53.17         54.92         1.90 o                         
   0  14   4        281.12        303.43         4.27 o                         
   1  14   4         61.51         65.22         2.64 o                         
   2  14   4       1291.80       1307.45        14.58 o                         
   3  14   4          8.91          8.15         1.05 o                         
   4  14   4        185.18        187.02         4.56 o                         
   5  14   4         51.54         48.60         3.27 o                         
   6  14   4         47.55         50.48         4.29 o                         
  -6  15   4         39.18         44.98         6.78 o                         
  -5  15   4        310.67        340.69         7.23 o                         
  -4  15   4        186.42        187.54         4.91 o                         
  -3  15   4        450.04        451.29         8.78 o                         
  -2  15   4        468.25        478.44         7.15 o                         
  -1  15   4         71.27         75.88         4.63 o                         
   0  15   4        163.39        175.34         3.28 o                         
   1  15   4          0.32          0.89         0.99 o                         
   2  15   4          3.37          1.40         0.93 o                         
   3  15   4        281.84        297.37         5.96 o                         
   4  15   4         70.17         67.49         3.22 o                         
   5  15   4         52.62         48.28         4.09 o                         
   6  15   4          0.06          0.48         3.65 o                         
  -6  16   4          3.85          1.83         3.17 o                         
  -5  16   4         24.91         26.03         2.69 o                         
  -4  16   4          6.51          9.87         3.72 o                         
  -3  16   4          0.84          1.52         1.69 o                         
  -2  16   4         37.02         36.74         2.48 o                         
  -1  16   4         41.06         37.01         1.57 o                         
   0  16   4         16.23         12.29         1.22 o                         
   1  16   4          0.27          0.90         1.03 o                         
   2  16   4          1.89         -0.17         1.17 o                         
   3  16   4         10.37         11.17         1.46 o                         
   4  16   4        318.12        331.15         7.73 o                         
   5  16   4         43.40         44.26         3.90 o                         
   6  16   4        335.60        339.83        15.81 o                         
  -5  17   4        170.95        187.61         6.07 o                         
  -4  17   4        129.08        141.21         4.62 o                         
  -3  17   4         20.76         21.22         2.07 o                         
  -2  17   4        250.58        242.34         5.50 o                         
  -1  17   4          2.26          2.29         1.19 o                         
   0  17   4          7.84          9.50         2.07 o                         
   1  17   4        100.29        102.38         2.75 o                         
   2  17   4         10.43          8.19         1.57 o                         
   3  17   4        144.34        145.76         4.02 o                         
   4  17   4         12.92          9.59         2.22 o                         
   5  17   4          6.73          2.25         2.90 o                         
  -5  18   4          4.99          4.38         2.69 o                         
  -4  18   4         72.52         75.18         4.00 o                         
  -3  18   4         83.59         78.50         3.33 o                         
  -2  18   4         88.03         83.36         4.13 o                         
  -1  18   4        102.51        107.88         3.44 o                         
   0  18   4        473.81        498.17         7.71 o                         
   1  18   4         43.77         45.39         2.56 o                         
   2  18   4        880.36        935.18        12.82 o                         
   3  18   4          0.35         -1.23         1.51 o                         
   4  18   4         72.97         66.99         3.95 o                         
   5  18   4         43.37         46.28         5.67 o                         
  -5  19   4         66.38         61.29         4.80 o                         
  -4  19   4         10.63          6.69         2.66 o                         
  -3  19   4        235.03        231.83         6.52 o                         
  -2  19   4        154.65        159.32         4.65 o                         
  -1  19   4          2.70          2.75         2.40 o                         
   0  19   4        452.40        481.95         9.70 o                         
   1  19   4        207.53        221.48         4.61 o                         
   2  19   4         80.33         77.30         3.03 o                         
   3  19   4        593.32        622.88        11.11 o                         
   4  19   4          1.64          0.20         2.06 o                         
   5  19   4         77.09         60.71         7.03 o                         
  -4  20   4         18.09         17.37         3.15 o                         
  -3  20   4         29.54         26.32         3.15 o                         
  -2  20   4         92.10         90.62         4.05 o                         
  -1  20   4         40.50         36.30         2.82 o                         
   0  20   4        104.28        105.60         3.56 o                         
   1  20   4         41.01         39.57         2.16 o                         
   2  20   4         21.46         22.02         2.28 o                         
   3  20   4         52.60         49.38         5.70 o                         
   4  20   4        287.93        314.00        13.08 o                         
  -4  21   4         34.97         25.66         3.85 o                         
  -3  21   4        172.22        167.82         6.26 o                         
  -2  21   4        134.82        138.34         5.96 o                         
  -1  21   4        123.78        121.92         4.78 o                         
   0  21   4         25.74         24.69         2.33 o                         
   1  21   4          3.45          2.84         3.06 o                         
   2  21   4         13.10         12.20         2.30 o                         
   3  21   4         84.18         81.51         6.53 o                         
   4  21   4         17.42         16.20         3.94 o                         
  -3  22   4          0.14         -3.39         3.39 o                         
  -2  22   4         54.91         56.68         5.54 o                         
  -1  22   4         79.20         79.01         7.36 o                         
   0  22   4        186.32        195.89         6.57 o                         
   1  22   4        146.72        145.47         5.91 o                         
   2  22   4        103.26         96.74         4.38 o                         
   3  22   4         41.46         35.86         4.88 o                         
  -2  23   4         13.85         11.90         3.36 o                         
  -1  23   4         32.01         30.64         3.32 o                         
   0  23   4         33.20         27.45         3.43 o                         
   1  23   4        201.99        212.62         8.58 o                         
   2  23   4          3.42          1.14         2.39 o                         
  -1  24   4          0.18          1.78         4.04 o                         
   0  24   4         60.15         52.87         4.66 o                         
   1  24   4         12.79          8.43         5.12 o                         
  -7   0   5         61.37         55.70         6.28 o                         
  -5   0   5         53.33         53.22         2.64 o                         
  -3   0   5          3.10          6.28         0.99 o                         
  -1   0   5          0.06          0.83         0.50 o                         
   1   0   5       1613.87       1621.00        20.04 o                         
   3   0   5         29.11         29.58         1.16 o                         
   5   0   5        585.52        608.59        11.12 o                         
   7   0   5        394.40        416.92        12.26 o                         
  -7   1   5          1.64         -1.24         3.04 o                         
  -6   1   5         23.77         21.77         3.55 o                         
  -5   1   5        573.71        574.23         9.04 o                         
  -4   1   5        466.97        461.14         6.27 o                         
  -3   1   5       2117.56       2060.92        20.56 o                         
  -2   1   5        466.39        409.91         6.97 o                         
  -1   1   5       2369.06       2410.28        18.22 o                         
   0   1   5        196.66        168.71         2.22 o                         
   1   1   5         77.81         98.29         1.62 o                         
   2   1   5       1048.58       1069.17        10.75 o                         
   3   1   5          0.15          0.39         0.52 o                         
   4   1   5        912.93        899.27         8.65 o                         
   5   1   5          8.36          9.63         1.32 o                         
   6   1   5          0.98          0.66         1.49 o                         
   7   1   5         88.61         94.13         6.53 o                         
  -7   2   5        440.58        460.54        15.16 o                         
  -6   2   5        134.70        129.88         3.80 o                         
  -5   2   5        520.64        523.15         8.83 o                         
  -4   2   5         16.54         15.82         1.05 o                         
  -3   2   5          4.45          7.08         0.99 o                         
  -2   2   5        133.63        124.24         4.14 o                         
  -1   2   5         12.66          7.87         0.47 o                         
   0   2   5        465.92        430.38         4.65 o                         
   1   2   5       2252.88       2129.75        22.42 o                         
   2   2   5        178.00        168.27         2.34 o                         
   3   2   5       2757.16       2728.11        24.57 o                         
   4   2   5          3.99          2.97         0.63 o                         
   5   2   5          0.69          1.36         0.99 o                         
   6   2   5          6.74          7.94         1.52 o                         
   7   2   5          2.77          2.26         1.93 o                         
  -7   3   5          3.21          0.92         2.45 o                         
  -6   3   5         17.45         19.06         1.69 o                         
  -5   3   5          0.10          0.26         1.13 o                         
  -4   3   5         23.15         23.24         1.29 o                         
  -3   3   5         10.72          9.89         0.74 o                         
  -2   3   5        360.85        366.74         3.75 o                         
  -1   3   5       1712.83       1741.57        22.07 o                         
   0   3   5        781.34        758.17         8.76 o                         
   1   3   5        895.26        847.41         9.12 o                         
   2   3   5       1269.84       1253.87        12.05 o                         
   3   3   5         19.63         20.77         0.87 o                         
   4   3   5        302.77        306.44         4.06 o                         
   5   3   5          6.25          5.51         0.99 o                         
   6   3   5        116.37        111.85         5.79 o                         
   7   3   5        157.50        147.23         7.44 o                         
  -7   4   5        205.43        215.49        17.70 o                         
  -6   4   5         13.57         11.62         1.57 o                         
  -5   4   5          1.31          0.48         2.40 o                         
  -4   4   5         28.52         28.03         1.15 o                         
  -3   4   5        216.27        214.74         2.75 o                         
  -2   4   5        172.24        166.77         2.11 o                         
  -1   4   5        967.31        976.07         9.09 o                         
   0   4   5          0.04          1.31         0.41 o                         
   1   4   5        767.96        732.49         8.03 o                         
   2   4   5        214.89        192.97         2.96 o                         
   3   4   5        728.07        719.69         7.62 o                         
   4   4   5         28.57         29.51         1.27 o                         
   5   4   5        846.08        856.08        10.04 o                         
   6   4   5         71.00         70.80         2.56 o                         
   7   4   5        233.95        228.20        13.98 o                         
  -7   5   5         14.13          9.72         3.06 o                         
  -6   5   5        225.67        216.57         5.77 o                         
  -5   5   5        108.12        106.37         3.72 o                         
  -4   5   5       1137.64       1142.72        12.51 o                         
  -3   5   5        457.78        458.73         7.47 o                         
  -2   5   5       1730.28       1655.08        15.10 o                         
  -1   5   5        323.38        350.37         4.10 o                         
   0   5   5       1252.93       1183.31        11.75 o                         
   1   5   5         56.46         60.69         1.25 o                         
   2   5   5         74.58         85.37         1.86 o                         
   3   5   5        429.67        394.33         5.72 o                         
   4   5   5        615.83        608.25         7.51 o                         
   5   5   5        130.37        120.56         3.18 o                         
   6   5   5        166.78        174.57         4.15 o                         
   7   5   5         59.42         53.78         3.62 o                         
  -7   6   5        384.81        387.12        12.25 o                         
  -6   6   5        407.64        420.98         8.49 o                         
  -5   6   5        563.19        579.52         9.18 o                         
  -4   6   5         92.85         85.00         2.22 o                         
  -3   6   5         77.40         68.49         1.46 o                         
  -2   6   5          1.41          1.49         1.24 o                         
  -1   6   5        604.50        599.03         7.65 o                         
   0   6   5        159.07        146.40         2.05 o                         
   1   6   5        380.52        401.92         4.38 o                         
   2   6   5        588.24        577.37        10.14 o                         
   3   6   5        235.44        224.19         2.94 o                         
   4   6   5        138.14        145.21         2.75 o                         
   5   6   5         95.18         97.09         2.94 o                         
   6   6   5        243.79        253.66         5.11 o                         
   7   6   5         14.56          7.45         3.14 o                         
  -7   7   5         22.26         17.72         2.96 o                         
  -6   7   5        113.35        102.87         3.93 o                         
  -5   7   5          1.95          0.36         1.65 o                         
  -4   7   5        397.91        402.87         6.43 o                         
  -3   7   5        602.84        560.20         5.99 o                         
  -2   7   5          7.35          5.83         0.74 o                         
  -1   7   5         11.15          6.81         0.72 o                         
   0   7   5       1767.82       1698.49        16.48 o                         
   1   7   5          1.23          1.41         1.07 o                         
   2   7   5       1980.17       1951.69        30.38 o                         
   3   7   5          7.82          4.97         0.67 o                         
   4   7   5        397.94        396.41         6.40 o                         
   5   7   5         33.85         29.65         1.79 o                         
   6   7   5         95.58         94.05         3.41 o                         
   7   7   5          1.46          2.48         2.34 o                         
  -7   8   5        189.45        196.87         7.43 o                         
  -6   8   5         49.19         44.56         2.82 o                         
  -5   8   5         20.13         18.15         1.55 o                         
  -4   8   5        269.05        266.28         5.13 o                         
  -3   8   5        102.75        104.85         1.87 o                         
  -2   8   5          8.41          5.99         0.83 o                         
  -1   8   5        770.38        746.19         8.37 o                         
   0   8   5         14.60         23.45         1.24 o                         
   1   8   5        133.78        140.19         1.98 o                         
   2   8   5         28.00         34.33         2.48 o                         
   3   8   5        467.11        450.78         5.81 o                         
   4   8   5        435.60        445.89         7.22 o                         
   5   8   5        190.55        179.00         4.88 o                         
   6   8   5        171.07        165.18         5.32 o                         
   7   8   5         72.58         79.14         4.54 o                         
  -7   9   5          7.58          5.38         2.74 o                         
  -6   9   5        148.71        159.76         6.62 o                         
  -5   9   5        125.61        118.55         3.37 o                         
  -4   9   5        480.54        502.90         8.95 o                         
  -3   9   5         79.28         75.10         1.69 o                         
  -2   9   5       1005.29       1026.39        11.56 o                         
  -1   9   5         31.87         36.69         1.15 o                         
   0   9   5        863.22        856.28         9.07 o                         
   1   9   5          3.71          5.50         1.24 o                         
   2   9   5        113.13        101.83         2.07 o                         
   3   9   5        108.65         97.17         2.98 o                         
   4   9   5         56.25         54.33         1.93 o                         
   5   9   5          0.06          0.67         1.40 o                         
   6   9   5        181.68        184.46         6.20 o                         
   7   9   5         45.08         42.80         3.79 o                         
  -7  10   5         95.13         94.47         5.76 o                         
  -6  10   5        245.64        259.07         7.02 o                         
  -5  10   5        306.37        311.19         6.27 o                         
  -4  10   5         47.70         44.56         2.50 o                         
  -3  10   5        282.87        266.30         4.48 o                         
  -2  10   5          0.21          0.25         0.70 o                         
  -1  10   5       1876.48       1870.90        20.58 o                         
   0  10   5         21.60         17.72         0.87 o                         
   1  10   5        177.79        176.50         3.39 o                         
   2  10   5        435.83        432.88         5.19 o                         
   3  10   5        133.67        142.87         5.79 o                         
   4  10   5        200.93        208.36         4.73 o                         
   5  10   5        764.73        805.24        30.64 o                         
   6  10   5        120.23        119.29         5.38 o                         
   7  10   5        229.80        240.09         8.14 o                         
  -7  11   5         18.97         16.11         3.93 o                         
  -6  11   5          4.75          3.53         1.98 o                         
  -5  11   5         86.49         83.17         4.13 o                         
  -4  11   5        127.90        126.24         3.66 o                         
  -3  11   5         27.67         21.75         1.90 o                         
  -2  11   5        201.15        190.59         3.51 o                         
  -1  11   5         53.48         47.54         1.47 o                         
   0  11   5         60.86         59.70         1.81 o                         
   1  11   5        398.30        366.20         5.46 o                         
   2  11   5        209.94        207.42         3.13 o                         
   3  11   5        135.64        134.27         5.62 o                         
   4  11   5        281.80        289.21         5.55 o                         
   5  11   5         58.24         54.91         2.90 o                         
   6  11   5         17.86         16.42         3.12 o                         
  -6  12   5        156.19        166.01         6.53 o                         
  -5  12   5         72.59         68.11         2.85 o                         
  -4  12   5        291.83        297.89         6.64 o                         
  -3  12   5         67.51         66.80         2.72 o                         
  -2  12   5         44.92         41.36         1.47 o                         
  -1  12   5        235.49        246.92         4.47 o                         
   0  12   5        269.15        288.76         4.53 o                         
   1  12   5        479.81        491.95         6.47 o                         
   2  12   5        188.37        195.46         3.41 o                         
   3  12   5        108.12        109.33         3.39 o                         
   4  12   5        159.39        157.92         4.02 o                         
   5  12   5         12.96         10.33         2.39 o                         
   6  12   5         54.56         53.60         4.24 o                         
  -6  13   5         34.38         35.70         3.01 o                         
  -5  13   5        178.28        183.29         5.46 o                         
  -4  13   5        551.26        586.36        16.17 o                         
  -3  13   5        375.70        380.05         8.70 o                         
  -2  13   5       1179.04       1225.74        24.76 o                         
  -1  13   5         14.22         14.85         1.40 o                         
   0  13   5         95.31         99.19         2.26 o                         
   1  13   5         19.80         18.76         1.74 o                         
   2  13   5         95.27        107.36         2.62 o                         
   3  13   5          9.87          9.55         1.40 o                         
   4  13   5         80.93         86.73         3.22 o                         
   5  13   5         40.89         40.18         3.88 o                         
   6  13   5         59.54         59.70         5.34 o                         
  -6  14   5         18.06         14.60         3.22 o                         
  -5  14   5          2.76          2.95         2.08 o                         
  -4  14   5         35.34         31.08         2.42 o                         
  -3  14   5         53.85         50.25         4.05 o                         
  -2  14   5          0.73          0.21         1.57 o                         
  -1  14   5        237.86        242.99         4.14 o                         
   0  14   5         14.31         10.49         1.11 o                         
   1  14   5          4.84          4.23         0.91 o                         
   2  14   5        201.81        203.70         4.02 o                         
   3  14   5         81.34         84.98         2.73 o                         
   4  14   5         59.92         50.12         3.93 o                         
   5  14   5        345.33        357.05        11.33 o                         
   6  14   5          2.30          2.56         4.04 o                         
  -6  15   5         16.82          8.91         2.73 o                         
  -5  15   5         58.66         58.51         4.38 o                         
  -4  15   5         75.23         74.15         3.55 o                         
  -3  15   5         96.60         96.51         3.44 o                         
  -2  15   5        128.98        130.91         3.27 o                         
  -1  15   5          6.67          7.49         1.40 o                         
   0  15   5         87.31         89.71         2.38 o                         
   1  15   5          0.20          1.57         1.11 o                         
   2  15   5        187.72        196.11         3.68 o                         
   3  15   5          1.97          2.81         1.32 o                         
   4  15   5        223.58        222.34        13.40 o                         
   5  15   5          6.78          0.84         3.08 o                         
   6  15   5         27.97         16.36         9.25 o                         
  -5  16   5        205.90        217.13         6.68 o                         
  -4  16   5         11.07          6.84         2.16 o                         
  -3  16   5        144.44        143.02         4.33 o                         
  -2  16   5          3.01          0.39         1.22 o                         
  -1  16   5        243.46        255.48         5.11 o                         
   0  16   5         10.55          8.86         2.07 o                         
   1  16   5        797.30        842.76        11.19 o                         
   2  16   5         26.94         25.34         1.69 o                         
   3  16   5        342.34        353.80         8.28 o                         
   4  16   5         57.52         57.81         3.73 o                         
   5  16   5         52.64         53.96         8.59 o                         
  -5  17   5         22.99         22.02         3.00 o                         
  -4  17   5        327.49        351.66         8.49 o                         
  -3  17   5        310.15        326.98         7.49 o                         
  -2  17   5        417.16        435.71         7.62 o                         
  -1  17   5        280.38        283.96         5.62 o                         
   0  17   5         35.92         35.67         1.81 o                         
   1  17   5        243.04        244.71         5.30 o                         
   2  17   5        382.29        411.16         6.88 o                         
   3  17   5         43.10         39.91         2.39 o                         
   4  17   5         78.68         78.60         6.12 o                         
   5  17   5         10.71          7.78         3.45 o                         
  -5  18   5          3.38          2.48         2.92 o                         
  -4  18   5          1.32          0.31         5.78 o                         
  -3  18   5        135.60        140.32         4.62 o                         
  -2  18   5          5.10          3.88         1.75 o                         
  -1  18   5        157.13        161.47         4.09 o                         
   0  18   5         38.48         35.78         2.40 o                         
   1  18   5         11.65         11.09         1.51 o                         
   2  18   5          1.27          2.69         1.46 o                         
   3  18   5        102.10         99.19         5.37 o                         
   4  18   5          3.01          1.74         2.68 o                         
   5  18   5        201.47        195.33         9.77 o                         
  -4  19   5        160.71        163.50         6.50 o                         
  -3  19   5         90.30         91.51         4.03 o                         
  -2  19   5        101.93        114.94         6.94 o                         
  -1  19   5         37.92         40.61         2.33 o                         
   0  19   5         57.95         54.64         2.68 o                         
   1  19   5         96.71        105.42         3.33 o                         
   2  19   5        137.89        141.00         3.74 o                         
   3  19   5         39.49         39.03         3.05 o                         
   4  19   5         82.62         81.97        12.07 o                         
  -4  20   5         66.06         55.15         4.44 o                         
  -3  20   5          3.33          1.46         2.74 o                         
  -2  20   5         13.96          8.80         2.26 o                         
  -1  20   5        207.15        208.67         5.92 o                         
   0  20   5        133.80        138.21         4.24 o                         
   1  20   5        264.78        290.80         6.24 o                         
   2  20   5          0.31          1.04         3.55 o                         
   3  20   5         53.23         46.89         3.26 o                         
   4  20   5          0.14          1.37         2.80 o                         
  -3  21   5         70.49         70.02         5.62 o                         
  -2  21   5          1.93          2.12         2.46 o                         
  -1  21   5         89.02         84.03         4.61 o                         
   0  21   5        209.79        218.27         6.49 o                         
   1  21   5        124.90        123.68         5.08 o                         
   2  21   5        402.61        439.47        11.55 o                         
   3  21   5         21.03         16.78         3.62 o                         
  -2  22   5         74.85         66.84         4.62 o                         
  -1  22   5        175.82        176.50         9.43 o                         
   0  22   5          0.17          0.66         5.87 o                         
   1  22   5         32.70         23.73         3.73 o                         
   2  22   5         80.63         80.17         4.83 o                         
  -1  23   5         65.55         59.84         5.37 o                         
   0  23   5         78.32         73.75         5.08 o                         
   1  23   5        157.78        148.91        22.82 o                         
  -6   0   6        383.40        395.57        11.93 o                         
  -4   0   6        577.54        571.16        10.96 o                         
  -2   0   6         19.93         12.39         1.16 o                         
   0   0   6       3442.54       3323.01        48.93 o                         
   2   0   6       1801.05       1714.72        24.20 o                         
   4   0   6        386.46        376.38         6.79 o                         
   6   0   6         10.90         10.91         1.98 o                         
  -7   1   6         49.33         44.31         6.61 o                         
  -6   1   6         29.12         24.05         2.22 o                         
  -5   1   6         44.53         41.48         1.98 o                         
  -4   1   6        269.78        248.95         4.03 o                         
  -3   1   6        859.57        823.34         9.62 o                         
  -2   1   6        563.12        545.67         5.92 o                         
  -1   1   6          1.56          1.78         0.52 o                         
   0   1   6        513.85        512.99         5.81 o                         
   1   1   6       1224.88       1219.14        18.48 o                         
   2   1   6        757.31        731.97         7.88 o                         
   3   1   6        444.00        445.93         5.57 o                         
   4   1   6          0.23          1.24         0.70 o                         
   5   1   6         40.81         39.13         1.64 o                         
   6   1   6         14.74         10.16         1.64 o                         
   7   1   6         85.20         78.77         3.97 o                         
  -7   2   6         25.36         18.26         3.25 o                         
  -6   2   6          6.82          3.10         1.46 o                         
  -5   2   6         30.23         29.45         1.86 o                         
  -4   2   6          1.56          1.24         1.40 o                         
  -3   2   6         45.14         41.00         1.29 o                         
  -2   2   6       1559.37       1520.66        14.61 o                         
  -1   2   6         40.84         40.28         1.41 o                         
   0   2   6        295.21        300.43         3.56 o                         
   1   2   6         47.47         47.80         1.32 o                         
   2   2   6          2.81          4.41         1.16 o                         
   3   2   6         25.70         22.62         1.82 o                         
   4   2   6         46.62         50.34         1.98 o                         
   5   2   6          0.23          1.07         0.93 o                         
   6   2   6        553.04        592.18        10.03 o                         
   7   2   6          9.94          6.51         2.38 o                         
  -7   3   6        103.05         93.87         6.70 o                         
  -6   3   6         24.89         21.72         1.98 o                         
  -5   3   6         19.42         16.02         3.06 o                         
  -4   3   6        437.30        436.09         5.92 o                         
  -3   3   6       1678.78       1624.30        15.30 o                         
  -2   3   6        150.35        158.59         4.22 o                         
  -1   3   6       1294.51       1286.71        10.88 o                         
   0   3   6        180.91        183.43         2.45 o                         
   1   3   6          3.83          3.40         1.32 o                         
   2   3   6        474.93        457.11         5.46 o                         
   3   3   6        276.86        277.43         3.89 o                         
   4   3   6         33.60         30.57         1.29 o                         
   5   3   6        330.44        331.98         5.30 o                         
   6   3   6         16.12         12.71         1.93 o                         
   7   3   6          0.06          0.06         3.38 o                         
  -7   4   6         51.31         51.00         4.48 o                         
  -6   4   6        342.98        365.05         6.91 o                         
  -5   4   6        285.74        286.84         5.63 o                         
  -4   4   6        157.13        154.84         2.92 o                         
  -3   4   6          5.38          6.29         0.67 o                         
  -2   4   6         73.18         70.85         1.39 o                         
  -1   4   6        909.20        891.40         8.67 o                         
   0   4   6       1208.38       1179.24        12.00 o                         
   1   4   6        436.75        417.95         4.55 o                         
   2   4   6        204.76        189.58         2.86 o                         
   3   4   6         51.09         44.96         1.43 o                         
   4   4   6         57.03         51.97         1.82 o                         
   5   4   6         43.75         40.09         1.86 o                         
   6   4   6          4.15          3.24         1.65 o                         
   7   4   6          9.69         10.01         3.01 o                         
  -7   5   6         26.46         21.18         5.87 o                         
  -6   5   6         48.33         41.88         2.51 o                         
  -5   5   6        206.20        212.27         9.18 o                         
  -4   5   6         23.43         24.70         1.40 o                         
  -3   5   6         56.11         58.01         1.39 o                         
  -2   5   6          4.15          6.88         1.57 o                         
  -1   5   6        657.22        613.70         6.76 o                         
   0   5   6          2.65          3.90         1.07 o                         
   1   5   6       1654.79       1652.20        40.70 o                         
   2   5   6        784.56        787.01        18.47 o                         
   3   5   6        303.87        301.38         4.22 o                         
   4   5   6         74.02         73.89         2.14 o                         
   5   5   6          8.85          8.91         1.46 o                         
   6   5   6          0.28         -1.22         1.46 o                         
   7   5   6         29.52         24.70         4.88 o                         
  -7   6   6        169.51        175.87         7.79 o                         
  -6   6   6         57.74         52.17         3.02 o                         
  -5   6   6          0.03          2.31         1.22 o                         
  -4   6   6         29.23         25.88         1.43 o                         
  -3   6   6          0.94          0.86         0.63 o                         
  -2   6   6       1594.63       1580.14        15.99 o                         
  -1   6   6        459.21        439.10         6.06 o                         
   0   6   6        402.15        382.80         4.66 o                         
   1   6   6        106.25         91.57         2.32 o                         
   2   6   6         22.33         21.68         0.98 o                         
   3   6   6          1.64          0.67         1.73 o                         
   4   6   6        530.65        534.15         8.29 o                         
   5   6   6        149.16        153.63         3.96 o                         
   6   6   6        737.11        788.18        12.20 o                         
   7   6   6        232.39        240.24         8.83 o                         
  -7   7   6          7.84          8.68         3.29 o                         
  -6   7   6         41.62         39.32         2.84 o                         
  -5   7   6        186.13        190.62         6.12 o                         
  -4   7   6        116.44        110.62         2.97 o                         
  -3   7   6        621.39        632.91         8.50 o                         
  -2   7   6          0.19         -0.58         0.70 o                         
  -1   7   6        575.09        577.89         8.06 o                         
   0   7   6         25.49         31.05         1.10 o                         
   1   7   6        450.24        440.89         7.47 o                         
   2   7   6          5.77          3.04         1.49 o                         
   3   7   6         10.33          8.86         1.49 o                         
   4   7   6         39.20         38.44         3.06 o                         
   5   7   6         89.40         82.72         3.20 o                         
   6   7   6         22.54         18.59         5.29 o                         
   7   7   6         35.49         32.77         3.97 o                         
  -7   8   6         95.34         88.03         9.01 o                         
  -6   8   6        372.56        408.63         9.50 o                         
  -5   8   6        113.97        110.53         3.21 o                         
  -4   8   6         57.49         55.16         2.26 o                         
  -3   8   6          0.34         -0.75         0.75 o                         
  -2   8   6         55.50         48.12         1.40 o                         
  -1   8   6        103.67         98.42         2.23 o                         
   0   8   6        743.64        756.37        16.97 o                         
   1   8   6         21.27         23.18         1.16 o                         
   2   8   6         13.11         11.34         0.89 o                         
   3   8   6         40.79         40.24         1.46 o                         
   4   8   6        103.93        105.86         3.64 o                         
   5   8   6        517.23        551.68        10.12 o                         
   6   8   6         17.02         14.30         2.16 o                         
   7   8   6        144.73        135.89         5.93 o                         
  -6   9   6         31.48         23.51         2.50 o                         
  -5   9   6        202.17        199.50         9.35 o                         
  -4   9   6         36.74         38.99         2.07 o                         
  -3   9   6          0.26         -0.12         0.99 o                         
  -2   9   6          3.29          5.51         0.87 o                         
  -1   9   6        185.42        178.44         3.22 o                         
   0   9   6        138.83        128.09         4.80 o                         
   1   9   6        848.37        839.61        10.28 o                         
   2   9   6         27.78         26.47         1.49 o                         
   3   9   6        773.26        787.30        14.88 o                         
   4   9   6          5.31          3.46         1.47 o                         
   5   9   6        124.01        124.54         6.45 o                         
   6   9   6          0.02         -0.51         2.70 o                         
  -6  10   6        248.61        271.02         7.55 o                         
  -5  10   6        289.90        289.98         6.09 o                         
  -4  10   6         67.40         63.62         2.75 o                         
  -3  10   6        327.27        340.74         7.87 o                         
  -2  10   6         98.23         98.20         4.05 o                         
  -1  10   6         63.48         55.43         1.87 o                         
   0  10   6         90.02        100.54         2.10 o                         
   1  10   6        345.54        364.99         5.07 o                         
   2  10   6         62.77         61.24         2.07 o                         
   3  10   6        274.64        274.46         4.67 o                         
   4  10   6         84.39         82.79         4.71 o                         
   5  10   6        245.28        252.01         6.57 o                         
   6  10   6        148.19        136.27         6.53 o                         
  -6  11   6         15.36         10.78         3.06 o                         
  -5  11   6        409.49        429.69         8.33 o                         
  -4  11   6         43.46         38.97         4.21 o                         
  -3  11   6        948.03        972.30        15.52 o                         
  -2  11   6         35.91         31.43         1.63 o                         
  -1  11   6        688.22        730.76        10.81 o                         
   0  11   6         24.58         21.82         1.32 o                         
   1  11   6         44.00         41.69         2.07 o                         
   2  11   6         16.14         15.49         1.17 o                         
   3  11   6        295.91        309.12         5.20 o                         
   4  11   6        325.91        333.52         9.44 o                         
   5  11   6        136.66        131.56         5.84 o                         
   6  11   6          1.75         -2.41         2.85 o                         
  -6  12   6         45.42         46.77         3.84 o                         
  -5  12   6        119.96        123.10         4.29 o                         
  -4  12   6         12.54          9.37         2.31 o                         
  -3  12   6        156.89        161.61         6.62 o                         
  -2  12   6         43.96         40.57         3.14 o                         
  -1  12   6         50.02         55.43         2.02 o                         
   0  12   6        419.10        410.06        12.02 o                         
   1  12   6          7.79          9.15         1.32 o                         
   2  12   6          2.46          2.56         1.65 o                         
   3  12   6        202.67        199.28         3.97 o                         
   4  12   6        454.98        483.04         9.89 o                         
   5  12   6        356.75        372.62        15.40 o                         
   6  12   6        202.31        193.10        14.64 o                         
  -6  13   6         29.94         23.07         3.45 o                         
  -5  13   6        100.92         98.27         4.71 o                         
  -4  13   6          0.19         -0.43         1.98 o                         
  -3  13   6         21.85         22.59         2.17 o                         
  -2  13   6         17.72         17.90         1.86 o                         
  -1  13   6          2.78          0.83         1.03 o                         
   0  13   6        180.85        178.14         9.27 o                         
   1  13   6        382.84        406.11         6.70 o                         
   2  13   6        101.38        102.00         3.80 o                         
   3  13   6        776.38        830.51        12.44 o                         
   4  13   6        122.94        121.10         4.31 o                         
   5  13   6         74.65         77.06         5.27 o                         
   6  13   6          0.63          1.27         5.29 o                         
  -5  14   6         21.99         17.22         2.66 o                         
  -4  14   6        411.85        451.18         9.62 o                         
  -3  14   6         45.99         41.67         2.66 o                         
  -2  14   6         54.12         47.53         2.39 o                         
  -1  14   6          2.74          1.57         1.05 o                         
   0  14   6        276.95        297.80         4.80 o                         
   1  14   6        214.91        218.93         4.04 o                         
   2  14   6       1111.01       1174.88        15.75 o                         
   3  14   6        105.03        108.96         6.61 o                         
   4  14   6        107.64        102.28         4.61 o                         
   5  14   6         46.51         44.34         4.25 o                         
  -5  15   6        184.88        192.76         6.95 o                         
  -4  15   6        168.34        167.34         6.29 o                         
  -3  15   6        565.70        604.52        11.97 o                         
  -2  15   6        392.42        398.52         7.91 o                         
  -1  15   6        235.19        242.97         4.91 o                         
   0  15   6        134.44        137.21         5.04 o                         
   1  15   6         36.86         36.70         1.87 o                         
   2  15   6          0.70          1.82         1.17 o                         
   3  15   6        468.84        492.55         8.42 o                         
   4  15   6         10.66          2.68         4.79 o                         
   5  15   6         38.45         31.30         4.88 o                         
  -5  16   6          8.16         10.15         2.98 o                         
  -4  16   6        342.12        381.35        14.07 o                         
  -3  16   6         67.33         71.40         3.50 o                         
  -2  16   6        200.89        218.28         8.60 o                         
  -1  16   6         28.85         25.29         1.90 o                         
   0  16   6        120.04        119.60         3.03 o                         
   1  16   6         28.04         25.70         1.75 o                         
   2  16   6         37.18         32.66         2.09 o                         
   3  16   6          1.34         -1.64         1.64 o                         
   4  16   6        413.81        431.42        11.95 o                         
   5  16   6          0.11          1.32         3.21 o                         
  -4  17   6         12.70         13.97         2.68 o                         
  -3  17   6        132.06        139.97         4.85 o                         
  -2  17   6         58.06         57.21         3.88 o                         
  -1  17   6        186.01        189.77         4.56 o                         
   0  17   6         66.46         67.94         2.57 o                         
   1  17   6         59.82         59.09         2.51 o                         
   2  17   6        114.02        121.77         3.65 o                         
   3  17   6        422.22        454.37        10.39 o                         
   4  17   6        139.35        133.30         6.08 o                         
  -4  18   6         27.69         22.42         2.92 o                         
  -3  18   6         30.85         35.02         9.50 o                         
  -2  18   6          4.50          6.02         2.97 o                         
  -1  18   6          4.44          5.19         1.62 o                         
   0  18   6        117.36        122.31         4.30 o                         
   1  18   6         32.72         28.86         2.81 o                         
   2  18   6        357.51        375.14         7.23 o                         
   3  18   6          4.12          3.37         2.39 o                         
   4  18   6         52.93         45.50         4.09 o                         
  -4  19   6         10.58         15.64         3.72 o                         
  -3  19   6         44.65         41.39         3.22 o                         
  -2  19   6         93.02         93.74         4.29 o                         
  -1  19   6         28.64         28.46         2.68 o                         
   0  19   6        223.51        226.02         6.07 o                         
   1  19   6        107.23        109.70         3.69 o                         
   2  19   6         28.10         28.42         2.49 o                         
   3  19   6         93.95         83.19         5.79 o                         
  -3  20   6         18.75         20.15         3.08 o                         
  -2  20   6        106.95        103.08         6.61 o                         
  -1  20   6         17.07         14.97         2.49 o                         
   0  20   6        157.69        153.82         5.36 o                         
   1  20   6         24.83         30.12         5.21 o                         
   2  20   6          7.14          7.33         2.80 o                         
   3  20   6         73.91         58.21         4.82 o                         
  -2  21   6         76.20         78.26         5.79 o                         
  -1  21   6         77.65         75.41         5.54 o                         
   0  21   6         39.31         39.00         6.03 o                         
   1  21   6          1.80          2.48         3.39 o                         
   2  21   6         45.59         39.43         3.73 o                         
  -1  22   6          0.03          0.59         4.30 o                         
   0  22   6         98.94         92.77         5.19 o                         
   1  22   6          0.78         -0.43         4.46 o                         
  -7   0   7         50.70         54.38         8.76 o                         
  -5   0   7        486.24        505.13        12.93 o                         
  -3   0   7       1097.91       1106.22        18.83 o                         
  -1   0   7        801.65        794.11        13.98 o                         
   1   0   7        373.42        364.71         7.29 o                         
   3   0   7        717.95        724.33        13.63 o                         
   5   0   7        592.72        619.29        12.94 o                         
   7   0   7        201.92        204.30        11.58 o                         
  -7   1   7         10.31          9.79         3.56 o                         
  -6   1   7          2.84          0.58         1.87 o                         
  -5   1   7         13.38         11.50         1.52 o                         
  -4   1   7        413.11        413.31         6.03 o                         
  -3   1   7          5.10          5.75         1.65 o                         
  -2   1   7       1274.55       1240.72        17.37 o                         
  -1   1   7        574.35        562.26         7.28 o                         
   0   1   7        649.40        631.52         7.93 o                         
   1   1   7        847.97        808.43         9.77 o                         
   2   1   7        337.43        347.24         5.16 o                         
   3   1   7        769.84        761.75        10.36 o                         
   4   1   7        247.70        242.69         4.21 o                         
   5   1   7         87.69         84.84         2.69 o                         
   6   1   7         15.14         17.61         2.51 o                         
   7   1   7        107.92        108.46         5.25 o                         
  -7   2   7        340.53        367.88        23.18 o                         
  -6   2   7         35.25         35.48         4.88 o                         
  -5   2   7        424.26        440.54         7.62 o                         
  -4   2   7         22.91         19.47         1.34 o                         
  -3   2   7          0.86          0.33         1.16 o                         
  -2   2   7          0.19          0.61         0.59 o                         
  -1   2   7        359.04        338.10         5.80 o                         
   0   2   7        101.63        100.52         7.86 o                         
   1   2   7        962.34        936.13        11.13 o                         
   2   2   7         71.76         66.84         1.79 o                         
   3   2   7        288.87        283.27         4.33 o                         
   4   2   7          0.66          1.78         1.15 o                         
   5   2   7        104.06        100.15         2.92 o                         
   6   2   7          0.33          4.32         1.93 o                         
   7   2   7          3.98          2.12         5.29 o                         
  -7   3   7          0.08         -3.15         3.15 o                         
  -6   3   7        215.15        222.11         6.69 o                         
  -5   3   7         51.86         48.01         3.14 o                         
  -4   3   7        444.90        451.87         6.38 o                         
  -3   3   7         10.71         10.33         1.07 o                         
  -2   3   7         43.34         45.84         3.31 o                         
  -1   3   7        752.93        741.53         8.85 o                         
   0   3   7        400.54        387.80         5.14 o                         
   1   3   7        472.61        463.64         6.02 o                         
   2   3   7       1647.02       1619.21        17.85 o                         
   3   3   7        319.80        329.03         4.86 o                         
   4   3   7        463.56        465.12         6.68 o                         
   5   3   7        187.92        195.29         5.21 o                         
   6   3   7         23.54         18.78         2.40 o                         
   7   3   7         34.50         30.34         4.40 o                         
  -7   4   7         65.56         56.92         5.26 o                         
  -6   4   7         25.21         25.98         2.26 o                         
  -5   4   7         92.60         91.78         3.15 o                         
  -4   4   7         87.50         87.76         2.66 o                         
  -3   4   7        186.79        193.86         5.05 o                         
  -2   4   7        133.98        133.21         2.38 o                         
  -1   4   7        318.38        321.55         4.62 o                         
   0   4   7        539.91        522.18         6.56 o                         
   1   4   7        578.50        571.31         7.22 o                         
   2   4   7          7.23          5.32         0.95 o                         
   3   4   7        112.14        112.26         2.70 o                         
   4   4   7        529.52        549.55         8.54 o                         
   5   4   7        268.41        278.06         5.74 o                         
   6   4   7        191.17        192.05         5.38 o                         
  -6   5   7          3.80          5.13         1.93 o                         
  -5   5   7          7.36          8.34         1.69 o                         
  -4   5   7         99.94        101.28         4.38 o                         
  -3   5   7         26.03         26.50         2.81 o                         
  -2   5   7        465.92        458.66         5.61 o                         
  -1   5   7          5.44          9.53         1.90 o                         
   0   5   7        688.17        652.07         9.06 o                         
   1   5   7         73.63         74.29         1.83 o                         
   2   5   7         14.82         12.56         1.27 o                         
   3   5   7         21.00         18.89         1.49 o                         
   4   5   7         12.95         11.98         1.27 o                         
   5   5   7          5.85          4.84         1.81 o                         
   6   5   7          0.00          1.33         1.98 o                         
  -6   6   7         90.57         92.77         3.91 o                         
  -5   6   7        327.34        346.55         7.95 o                         
  -4   6   7         10.34         10.10         2.56 o                         
  -3   6   7          0.08          0.73         0.87 o                         
  -2   6   7          0.06          1.25         1.16 o                         
  -1   6   7        212.99        205.59         3.81 o                         
   0   6   7         48.66         41.62         1.55 o                         
   1   6   7        221.76        223.34         3.86 o                         
   2   6   7         64.39         61.25         1.98 o                         
   3   6   7        116.14        118.41         2.62 o                         
   4   6   7          0.71          0.59         1.57 o                         
   5   6   7         61.27         52.04         2.78 o                         
   6   6   7         58.58         54.06         3.16 o                         
  -6   7   7        132.28        132.02         4.97 o                         
  -5   7   7         74.72         71.35         3.97 o                         
  -4   7   7         13.45         13.14         1.46 o                         
  -3   7   7          7.11          4.67         1.07 o                         
  -2   7   7        253.97        247.80         4.27 o                         
  -1   7   7        153.55        156.50         3.89 o                         
   0   7   7        608.99        599.28         8.88 o                         
   1   7   7          0.81          0.52         0.95 o                         
   2   7   7        431.62        434.71         6.20 o                         
   3   7   7         13.87         11.12         1.10 o                         
   4   7   7        386.24        396.35        10.52 o                         
   5   7   7         75.29         71.41         3.10 o                         
   6   7   7         61.60         56.05         4.28 o                         
  -6   8   7        135.84        133.88         5.23 o                         
  -5   8   7         73.95         77.40         4.13 o                         
  -4   8   7        245.15        251.98         5.09 o                         
  -3   8   7          0.90          0.29         1.34 o                         
  -2   8   7          0.28         -0.17         1.11 o                         
  -1   8   7        349.43        357.42         5.24 o                         
   0   8   7         70.29         61.66         1.86 o                         
   1   8   7        479.72        482.33         6.92 o                         
   2   8   7         21.81         18.84         1.49 o                         
   3   8   7         39.21         37.06         1.83 o                         
   4   8   7        214.80        228.99         5.38 o                         
   5   8   7        176.67        177.42         5.70 o                         
   6   8   7        153.52        142.74         5.90 o                         
  -6   9   7         66.46         65.96         4.15 o                         
  -5   9   7          1.96          1.34         1.79 o                         
  -4   9   7        400.71        411.69         8.14 o                         
  -3   9   7         71.91         72.66         2.98 o                         
  -2   9   7        451.36        472.55         7.63 o                         
  -1   9   7         42.92         41.11         2.73 o                         
   0   9   7         62.32         64.53         2.40 o                         
   1   9   7        117.91        117.99         2.68 o                         
   2   9   7         47.72         53.00         2.16 o                         
   3   9   7         55.27         53.42         1.98 o                         
   4   9   7         75.63         69.44         3.26 o                         
   5   9   7         41.07         37.26         3.21 o                         
   6   9   7         24.89         24.85         3.53 o                         
  -6  10   7         22.30         19.15         3.41 o                         
  -5  10   7        153.09        150.74         5.38 o                         
  -4  10   7         17.30         16.96         6.20 o                         
  -3  10   7          6.28          3.20         1.50 o                         
  -2  10   7        208.69        210.32         4.21 o                         
  -1  10   7        168.81        162.58         4.05 o                         
   0  10   7        147.19        150.70         3.96 o                         
   1  10   7         27.39         29.93         1.83 o                         
   2  10   7         65.93         66.21         3.39 o                         
   3  10   7         43.86         38.93         1.87 o                         
   4  10   7        224.56        222.78         6.32 o                         
   5  10   7         77.73         78.03         4.56 o                         
   6  10   7        215.22        225.51         8.47 o                         
  -6  11   7         11.34          9.00         6.36 o                         
  -5  11   7         10.51          9.14         2.56 o                         
  -4  11   7         86.98         85.88         4.96 o                         
  -3  11   7         73.68         72.72         4.05 o                         
  -2  11   7          4.90          4.08         1.39 o                         
  -1  11   7         50.86         48.48         2.16 o                         
   0  11   7        549.15        567.48         8.57 o                         
   1  11   7         25.86         22.73         1.93 o                         
   2  11   7        439.89        447.33        15.91 o                         
   3  11   7        176.63        180.47         4.09 o                         
   4  11   7        374.42        390.27         9.31 o                         
   5  11   7          4.45          4.51         3.60 o                         
   6  11   7         37.62         32.17         5.48 o                         
  -5  12   7        406.18        431.02        11.05 o                         
  -4  12   7        324.33        318.32         8.60 o                         
  -3  12   7         85.03         81.62         4.71 o                         
  -2  12   7         32.07         31.01         2.81 o                         
  -1  12   7        334.57        359.69         6.73 o                         
   0  12   7          1.66         -0.08         1.24 o                         
   1  12   7        391.67        404.90         6.74 o                         
   2  12   7         80.52         76.22         3.64 o                         
   3  12   7          0.76          0.50         1.27 o                         
   4  12   7        205.66        214.76         7.78 o                         
   5  12   7         16.57         12.32         3.36 o                         
  -5  13   7         15.06         13.15         3.02 o                         
  -4  13   7        525.67        557.32        14.23 o                         
  -3  13   7         64.14         58.19         3.06 o                         
  -2  13   7        774.75        826.10        14.43 o                         
  -1  13   7         27.86         26.04         1.75 o                         
   0  13   7         26.37         25.37         1.75 o                         
   1  13   7         76.18         75.73         2.56 o                         
   2  13   7        148.93        149.23         3.68 o                         
   3  13   7          2.28          1.88         1.57 o                         
   4  13   7        153.33        163.04         5.75 o                         
   5  13   7          4.12          2.25         3.14 o                         
  -5  14   7          4.33          2.26         2.91 o                         
  -4  14   7         60.22         59.84         4.79 o                         
  -3  14   7        363.63        406.67        13.08 o                         
  -2  14   7         99.63         99.93         4.31 o                         
  -1  14   7        572.64        605.52        13.27 o                         
   0  14   7         64.10         60.76         2.51 o                         
   1  14   7          0.02         -0.41         1.27 o                         
   2  14   7         35.30         32.76         4.13 o                         
   3  14   7         44.33         46.28         2.66 o                         
   4  14   7         84.86         80.04         5.04 o                         
   5  14   7        233.42        227.28         9.35 o                         
  -5  15   7          5.50          1.16         2.61 o                         
  -4  15   7        262.92        255.61         8.66 o                         
  -3  15   7         13.07         14.96         2.78 o                         
  -2  15   7        215.32        215.51         6.49 o                         
  -1  15   7         20.77         19.40         2.21 o                         
   0  15   7        182.46        192.88         4.38 o                         
   1  15   7        339.61        375.58         6.49 o                         
   2  15   7        445.92        470.20         7.94 o                         
   3  15   7        287.92        306.67         7.78 o                         
   4  15   7        308.63        314.78        17.88 o                         
  -4  16   7          0.43          2.15         2.45 o                         
  -3  16   7        116.89        115.16         4.84 o                         
  -2  16   7          0.90          0.44         2.26 o                         
  -1  16   7         44.16         38.41         2.51 o                         
   0  16   7          3.83          2.64         1.40 o                         
   1  16   7        171.47        177.62         8.85 o                         
   2  16   7          8.03          7.65         1.75 o                         
   3  16   7        111.22        107.30         4.45 o                         
   4  16   7          9.83         12.19         9.17 o                         
  -4  17   7        151.07        152.39         5.90 o                         
  -3  17   7        133.44        135.12         5.79 o                         
  -2  17   7        103.49        103.88         4.73 o                         
  -1  17   7         52.45         49.33         2.80 o                         
   0  17   7         29.61         30.79         2.45 o                         
   1  17   7         75.53         77.03         4.55 o                         
   2  17   7         94.98         88.73         3.32 o                         
   3  17   7         13.56         15.38         3.55 o                         
   4  17   7          3.21         -2.58         8.76 o                         
  -3  18   7        236.02        241.71         7.98 o                         
  -2  18   7         70.39         68.46         4.35 o                         
  -1  18   7        320.25        327.59         7.89 o                         
   0  18   7         74.04         73.05         3.45 o                         
   1  18   7         11.10          9.36         2.14 o                         
   2  18   7          0.96          3.44         1.93 o                         
   3  18   7          6.00          6.18         4.38 o                         
  -3  19   7         16.08         11.26         4.13 o                         
  -2  19   7        172.59        169.95         6.95 o                         
  -1  19   7        100.98        105.62         4.62 o                         
   0  19   7          2.81          2.26         2.89 o                         
   1  19   7        213.23        215.58         9.35 o                         
   2  19   7         18.45         17.41         3.72 o                         
   3  19   7         67.36         52.73         7.44 o                         
  -2  20   7         14.89         10.46         3.01 o                         
  -1  20   7         65.05         59.94         4.31 o                         
   0  20   7          0.25          1.25         7.19 o                         
   1  20   7         48.50         50.57         9.42 o                         
   2  20   7          0.12          2.22         4.46 o                         
   0  21   7         18.79         10.79         5.95 o                         
  -6   0   8        605.13        636.85        28.69 o                         
  -4   0   8        152.58        158.95         5.13 o                         
  -2   0   8        201.59        210.83         7.12 o                         
   0   0   8        553.84        562.96        10.95 o                         
   2   0   8         11.15         10.24         1.82 o                         
   4   0   8          0.41         -0.33         2.15 o                         
   6   0   8          0.00          0.17         2.97 o                         
  -6   1   8         16.47         17.07         4.50 o                         
  -5   1   8        231.98        219.19        15.72 o                         
  -4   1   8          2.39          4.16         1.37 o                         
  -3   1   8       1040.01       1067.86        13.72 o                         
  -2   1   8          0.18          2.24         1.19 o                         
  -1   1   8         50.08         53.85         2.04 o                         
   0   1   8        167.71        169.84         3.39 o                         
   1   1   8        323.99        321.33         5.09 o                         
   2   1   8       1376.96       1378.29        16.76 o                         
   3   1   8        374.48        370.43         8.70 o                         
   4   1   8        269.45        270.70         4.97 o                         
   5   1   8        133.37        136.27         3.80 o                         
   6   1   8         10.10          8.25         2.81 o                         
  -6   2   8          0.07         -2.01         5.20 o                         
  -5   2   8          2.71          4.87         1.67 o                         
  -4   2   8        144.31        138.09         3.92 o                         
  -3   2   8         41.68         40.17         1.79 o                         
  -2   2   8       1469.57       1476.07        18.66 o                         
  -1   2   8        204.99        209.16         5.30 o                         
   0   2   8         81.47         80.34         2.42 o                         
   1   2   8          1.13          0.15         1.65 o                         
   2   2   8         45.60         42.15         2.64 o                         
   3   2   8         91.41         96.02         3.06 o                         
   4   2   8        129.87        130.08         4.80 o                         
   5   2   8        157.46        153.77         3.97 o                         
   6   2   8        592.52        621.59        12.37 o                         
  -6   3   8         75.83         69.58        12.23 o                         
  -5   3   8         71.78         72.27         4.46 o                         
  -4   3   8         35.25         30.91         3.55 o                         
  -3   3   8        704.35        696.18        10.54 o                         
  -2   3   8         26.00         28.39         2.40 o                         
  -1   3   8        172.56        163.75         3.33 o                         
   0   3   8        376.07        377.24         6.01 o                         
   1   3   8          6.56          6.11         1.29 o                         
   2   3   8        366.07        357.53        12.34 o                         
   3   3   8          0.02         -0.07         1.19 o                         
   4   3   8          0.43         -0.40         1.57 o                         
   5   3   8          9.26          9.22         2.56 o                         
   6   3   8          0.83          0.36         2.28 o                         
  -6   4   8        320.51        332.49        10.05 o                         
  -5   4   8        130.22        138.89         4.57 o                         
  -4   4   8        191.94        197.09         9.10 o                         
  -3   4   8         19.89         19.10         1.57 o                         
  -2   4   8         12.97         11.20         2.23 o                         
  -1   4   8         11.72         10.98         1.27 o                         
   0   4   8        429.80        436.63         6.77 o                         
   1   4   8          0.77          0.02         1.11 o                         
   2   4   8         34.52         32.76         1.74 o                         
   3   4   8         29.28         27.03         1.98 o                         
   4   4   8         15.55         13.32         1.65 o                         
   5   4   8         23.19         19.28         2.09 o                         
   6   4   8         10.84         11.05         5.45 o                         
  -6   5   8          0.19          1.67         3.06 o                         
  -5   5   8        144.02        143.19         4.73 o                         
  -4   5   8        284.69        291.25         6.86 o                         
  -3   5   8        140.36        131.75         3.97 o                         
  -2   5   8        116.47        126.92         4.96 o                         
  -1   5   8         17.33         16.70         1.46 o                         
   0   5   8          0.36          1.98         1.31 o                         
   1   5   8        399.88        396.59         6.97 o                         
   2   5   8        348.47        353.59         5.86 o                         
   3   5   8        614.51        633.17         9.68 o                         
   4   5   8         19.05         15.08         1.90 o                         
   5   5   8        364.32        392.52         8.91 o                         
   6   5   8          2.13          0.79         2.39 o                         
  -6   6   8         22.71         17.14         2.69 o                         
  -5   6   8         18.97         18.82         2.42 o                         
  -4   6   8          5.52          4.29         2.07 o                         
  -3   6   8        150.13        158.52         4.88 o                         
  -2   6   8        357.79        367.09         9.28 o                         
  -1   6   8        204.40        202.65         4.02 o                         
   0   6   8        254.98        255.48         6.13 o                         
   1   6   8         53.02         55.51         3.88 o                         
   2   6   8        160.87        155.60         3.57 o                         
   3   6   8        129.52        129.19         5.95 o                         
   4   6   8          1.83          1.62         1.55 o                         
   5   6   8        210.58        220.37         6.55 o                         
   6   6   8        301.97        307.51         8.39 o                         
  -6   7   8          7.80          8.05         5.20 o                         
  -5   7   8         55.22         55.93         3.21 o                         
  -4   7   8          1.26          4.05         1.79 o                         
  -3   7   8        479.21        478.37        11.19 o                         
  -2   7   8          4.27          3.36         1.22 o                         
  -1   7   8        259.62        259.01        11.84 o                         
   0   7   8         15.63         16.18         1.46 o                         
   1   7   8          6.88          6.15         1.27 o                         
   2   7   8          7.44          6.92         1.22 o                         
   3   7   8         27.97         22.85         1.62 o                         
   4   7   8         37.70         33.34         2.57 o                         
   5   7   8         10.41          8.90         2.39 o                         
   6   7   8         20.20         19.90         4.79 o                         
  -6   8   8         44.02         34.97         4.17 o                         
  -5   8   8        106.57        119.85         5.05 o                         
  -4   8   8         37.47         34.46         2.57 o                         
  -3   8   8        164.74        174.24         4.68 o                         
  -2   8   8         28.28         25.20         1.69 o                         
  -1   8   8        149.93        158.27         3.32 o                         
   0   8   8        213.46        221.54         4.43 o                         
   1   8   8         78.89         71.76         2.92 o                         
   2   8   8         87.81         87.19         3.44 o                         
   3   8   8         32.63         30.01         3.39 o                         
   4   8   8          5.48          7.10         2.10 o                         
   5   8   8         99.63         91.31         4.21 o                         
  -5   9   8         68.92         73.80         4.73 o                         
  -4   9   8         58.76         55.49         3.27 o                         
  -3   9   8         37.87         38.61         2.68 o                         
  -2   9   8         70.98         61.85         4.13 o                         
  -1   9   8        200.10        202.29         4.80 o                         
   0   9   8          0.00         -0.60         1.27 o                         
   1   9   8        493.25        514.54        10.53 o                         
   2   9   8         37.16         37.49         2.78 o                         
   3   9   8        458.27        471.39         9.91 o                         
   4   9   8         73.62         66.41         3.65 o                         
   5   9   8        141.54        145.53         6.14 o                         
  -5  10   8         54.28         53.19         4.26 o                         
  -4  10   8        169.06        159.90         5.44 o                         
  -3  10   8        204.01        213.19         6.49 o                         
  -2  10   8        157.30        159.45         4.66 o                         
  -1  10   8        170.33        162.28         4.33 o                         
   0  10   8        743.25        766.11        12.29 o                         
   1  10   8          8.88          9.79         1.64 o                         
   2  10   8        362.66        371.99         7.48 o                         
   3  10   8          4.52          7.62         1.98 o                         
   4  10   8         27.26         28.31         2.80 o                         
   5  10   8         63.92         58.85         8.84 o                         
  -5  11   8         61.22         57.60         4.26 o                         
  -4  11   8          9.66          5.78         3.06 o                         
  -3  11   8        242.88        251.32         7.31 o                         
  -2  11   8         43.73         46.12         2.98 o                         
  -1  11   8        137.60        138.28         4.55 o                         
   0  11   8         89.11         91.52         2.92 o                         
   1  11   8          0.98          1.34         1.39 o                         
   2  11   8         17.66         13.08         5.12 o                         
   3  11   8         47.03         44.64         2.82 o                         
   4  11   8          2.80          3.94         2.39 o                         
   5  11   8          0.43          0.77         3.41 o                         
  -5  12   8         12.20          9.98         2.97 o                         
  -4  12   8        101.56        114.35         5.00 o                         
  -3  12   8         87.26         80.06         3.97 o                         
  -2  12   8        170.53        172.83         5.55 o                         
  -1  12   8        251.45        267.12         5.61 o                         
   0  12   8        553.07        578.16         9.95 o                         
   1  12   8         99.68        103.91         8.02 o                         
   2  12   8         81.85         78.96         4.05 o                         
   3  12   8         33.89         32.48         4.88 o                         
   4  12   8         61.30         61.53         6.53 o                         
   5  12   8        228.31        242.25        20.85 o                         
  -4  13   8          1.55         -1.85         3.06 o                         
  -3  13   8         19.76         16.81         2.54 o                         
  -2  13   8          5.77          7.50         2.14 o                         
  -1  13   8         11.56          7.57         1.98 o                         
   0  13   8        179.91        198.56         7.44 o                         
   1  13   8        624.30        645.02        11.15 o                         
   2  13   8        155.75        164.93         4.36 o                         
   3  13   8        660.27        700.65        15.71 o                         
   4  13   8        156.49        149.06         5.78 o                         
  -4  14   8         82.38         77.96        11.49 o                         
  -3  14   8         60.73         58.40         4.41 o                         
  -2  14   8          4.26          2.27         2.45 o                         
  -1  14   8        108.26        104.54         4.09 o                         
   0  14   8         51.78         47.87         2.68 o                         
   1  14   8          5.23          4.99         1.69 o                         
   2  14   8         25.02         22.11         2.26 o                         
   3  14   8          0.01         -0.98         2.15 o                         
   4  14   8          5.82          2.06         5.12 o                         
  -4  15   8          7.66          8.10         3.30 o                         
  -3  15   8        174.21        187.16         7.13 o                         
  -2  15   8         13.68          6.55         2.57 o                         
  -1  15   8         75.81         78.90         4.02 o                         
   0  15   8         82.66         83.57         3.97 o                         
   1  15   8         13.61         11.98         2.02 o                         
   2  15   8         40.69         37.47         2.85 o                         
   3  15   8         97.07         85.90         4.66 o                         
   4  15   8         54.14         47.32         5.35 o                         
  -3  16   8          6.42          4.52         4.46 o                         
  -2  16   8        239.00        240.74         8.30 o                         
  -1  16   8         69.44         68.64         3.33 o                         
   0  16   8        435.20        480.91        10.99 o                         
   1  16   8         76.98         76.17         3.32 o                         
   2  16   8         25.55         25.23         2.33 o                         
   3  16   8          0.72          2.89         3.62 o                         
  -3  17   8         86.27         86.20         7.77 o                         
  -2  17   8         73.43         62.23         3.97 o                         
  -1  17   8        109.61        102.20         4.47 o                         
   0  17   8        295.73        321.37        13.16 o                         
   1  17   8         47.34         39.81         2.73 o                         
   2  17   8        223.71        214.12         6.84 o                         
   3  17   8        190.19        198.30        17.37 o                         
  -2  18   8          0.02         -5.76         8.34 o                         
  -1  18   8         12.73          8.81         5.87 o                         
   0  18   8          3.97          1.45         2.26 o                         
   1  18   8         12.52         12.50         2.54 o                         
   2  18   8         15.45          7.56         2.87 o                         
  -1  19   8         19.92          9.92         3.27 o                         
   0  19   8         40.52         38.89         3.85 o                         
   1  19   8          3.85          5.17         2.86 o                         
  -5   0   9        159.40        153.15        10.75 o                         
  -3   0   9        231.94        228.71         7.78 o                         
  -1   0   9        239.80        251.42         6.79 o                         
   1   0   9        261.53        258.58         6.95 o                         
   3   0   9        217.28        229.67         8.11 o                         
   5   0   9        212.17        223.35         7.78 o                         
  -5   1   9         75.41         68.94         5.06 o                         
  -4   1   9        177.98        179.66         5.03 o                         
  -3   1   9         86.25         77.47         3.22 o                         
  -2   1   9        132.70        135.61         4.05 o                         
  -1   1   9         91.62         93.18         2.69 o                         
   0   1   9          3.39          1.65         1.17 o                         
   1   1   9        227.34        221.74         4.39 o                         
   2   1   9        402.13        408.17         6.97 o                         
   3   1   9        268.07        267.74         5.87 o                         
   4   1   9         69.68         61.94         2.68 o                         
   5   1   9        164.57        161.82         4.78 o                         
  -5   2   9        264.84        280.20        11.00 o                         
  -4   2   9         16.36         20.20         5.04 o                         
  -3   2   9         21.67         22.88         1.95 o                         
  -2   2   9        105.78         97.47         3.15 o                         
  -1   2   9         19.26         18.02         2.07 o                         
   0   2   9         73.02         66.72         2.34 o                         
   1   2   9          0.23         -0.99         1.40 o                         
   2   2   9         20.57         19.02         2.64 o                         
   3   2   9         17.19         14.90         1.81 o                         
   4   2   9          0.30          0.11         1.69 o                         
   5   2   9         25.87         19.62         2.49 o                         
  -5   3   9         35.00         34.89         6.11 o                         
  -4   3   9        198.69        188.32         6.20 o                         
  -3   3   9         15.24         13.73         1.79 o                         
  -2   3   9        355.54        371.82         6.88 o                         
  -1   3   9         80.05         83.06         3.55 o                         
   0   3   9         26.46         24.42         1.75 o                         
   1   3   9         44.87         41.63         2.04 o                         
   2   3   9        566.02        585.65         9.21 o                         
   3   3   9        102.92         92.12         6.28 o                         
   4   3   9        661.78        707.70        13.83 o                         
   5   3   9        144.22        141.39         4.79 o                         
  -5   4   9         36.40         27.77         3.15 o                         
  -4   4   9         76.67         76.46         3.69 o                         
  -3   4   9        102.44         98.05         3.20 o                         
  -2   4   9          7.33          7.78         1.49 o                         
  -1   4   9        333.09        329.16         6.13 o                         
   0   4   9         14.54         11.67         2.40 o                         
   1   4   9        470.47        483.03         7.85 o                         
   2   4   9         36.01         34.51         2.09 o                         
   3   4   9         79.30         67.36         2.97 o                         
   4   4   9        164.33        150.56         5.32 o                         
   5   4   9        179.42        180.98         8.77 o                         
  -5   5   9        104.09         94.74         5.95 o                         
  -4   5   9        104.91         98.97         4.17 o                         
  -3   5   9          4.12          3.54         1.82 o                         
  -2   5   9        161.06        156.65         3.86 o                         
  -1   5   9        369.43        383.60         6.98 o                         
   0   5   9         21.48         16.53         1.57 o                         
   1   5   9        267.83        270.93         5.27 o                         
   2   5   9         49.83         46.89         2.64 o                         
   3   5   9         35.18         32.08         3.39 o                         
   4   5   9          3.74          5.37         2.56 o                         
   5   5   9          0.80          1.13         2.28 o                         
  -5   6   9        196.76        196.79        12.82 o                         
  -4   6   9        196.79        223.61         6.87 o                         
  -3   6   9         31.21         25.30         2.38 o                         
  -2   6   9        545.14        597.69         9.44 o                         
  -1   6   9        144.27        141.02         3.72 o                         
   0   6   9         72.69         65.74         2.45 o                         
   1   6   9        292.53        294.57         5.38 o                         
   2   6   9         15.73         15.83         1.81 o                         
   3   6   9        109.23        102.56         4.01 o                         
   4   6   9         13.17          8.68         2.73 o                         
   5   6   9         69.59         63.14         4.35 o                         
  -5   7   9         19.35         13.81         3.20 o                         
  -4   7   9         68.91         61.59         3.69 o                         
  -3   7   9          3.83          2.09         4.63 o                         
  -2   7   9          8.77         11.54         2.31 o                         
  -1   7   9        331.34        339.01         6.33 o                         
   0   7   9        125.74        121.57         3.80 o                         
   1   7   9         19.30         22.25         2.23 o                         
   2   7   9        445.29        468.66         8.08 o                         
   3   7   9         10.21         11.13         2.09 o                         
   4   7   9        419.87        452.64        12.30 o                         
   5   7   9          6.43          8.18         3.04 o                         
  -5   8   9         63.77         47.54         4.21 o                         
  -4   8   9        171.42        172.04        11.66 o                         
  -3   8   9          1.14          4.94         2.18 o                         
  -2   8   9         75.91         77.07         3.34 o                         
  -1   8   9        385.32        389.13         7.08 o                         
   0   8   9        107.64        109.19         5.04 o                         
   1   8   9        831.50        837.30        15.20 o                         
   2   8   9         13.67         13.39         1.99 o                         
   3   8   9         17.12         15.48         2.22 o                         
   4   8   9        197.66        199.96         6.43 o                         
   5   8   9         76.74         74.43         4.71 o                         
  -5   9   9         20.13         24.87         4.53 o                         
  -4   9   9        186.81        192.79         7.19 o                         
  -3   9   9          1.42          0.26         2.31 o                         
  -2   9   9        316.42        327.42         9.43 o                         
  -1   9   9         24.86         23.13         2.20 o                         
   0   9   9         98.08        102.03         3.73 o                         
   1   9   9         25.16         18.78         2.09 o                         
   2   9   9          0.11          0.37         2.81 o                         
   3   9   9         13.27         10.90         2.51 o                         
   4   9   9          0.32          1.41         5.78 o                         
  -4  10   9         91.63         98.19         8.27 o                         
  -3  10   9        103.73        107.80         4.98 o                         
  -2  10   9        253.85        263.67         7.62 o                         
  -1  10   9        318.40        349.10         7.60 o                         
   0  10   9         44.25         40.18         2.39 o                         
   1  10   9         91.04         98.31         3.97 o                         
   2  10   9          9.78         11.56         2.14 o                         
   3  10   9         43.81         37.17         3.43 o                         
   4  10   9         15.46         18.37         3.39 o                         
  -4  11   9        115.53        112.70         5.32 o                         
  -3  11   9          4.28          7.65         2.96 o                         
  -2  11   9          1.51          2.31         2.26 o                         
  -1  11   9         38.38         34.76         2.74 o                         
   0  11   9        402.42        429.42         9.77 o                         
   1  11   9         73.90         75.94         3.47 o                         
   2  11   9        388.11        405.78         8.24 o                         
   3  11   9        137.32        132.89         5.36 o                         
   4  11   9        274.14        264.67         8.55 o                         
  -4  12   9         48.89         39.30         6.20 o                         
  -3  12   9          1.26          2.42         3.88 o                         
  -2  12   9         42.33         42.24         4.09 o                         
  -1  12   9        124.61        123.14        10.17 o                         
   0  12   9        164.06        161.90         4.89 o                         
   1  12   9         78.83         73.71         3.33 o                         
   2  12   9         46.50         43.25         2.73 o                         
   3  12   9          0.42          0.12         2.86 o                         
   4  12   9         14.53         11.64         3.64 o                         
  -3  13   9          3.82          4.64         3.05 o                         
  -2  13   9         79.36         79.81         6.61 o                         
  -1  13   9        114.53        114.10         5.37 o                         
   0  13   9          0.66         -1.15         2.22 o                         
   1  13   9        183.67        179.49         7.28 o                         
   2  13   9          0.04         -1.19         1.95 o                         
   3  13   9          9.53          8.64         2.68 o                         
  -3  14   9        260.00        271.77         9.51 o                         
  -2  14   9          6.77          4.70         6.11 o                         
  -1  14   9        437.44        472.11        13.89 o                         
   0  14   9          3.52          0.88         2.18 o                         
   1  14   9         71.10         71.40         3.29 o                         
   2  14   9          7.56          7.37         2.09 o                         
   3  14   9         30.25         29.94         5.87 o                         
  -2  15   9         30.91         29.48         5.78 o                         
  -1  15   9         54.80         49.31        10.58 o                         
   0  15   9         88.97         86.72         4.61 o                         
   1  15   9        230.17        228.52         6.28 o                         
   2  15   9         85.56         81.72         4.41 o                         
  -2  16   9          6.76          6.94         3.51 o                         
  -1  16   9         30.26         30.10         3.91 o                         
   0  16   9          0.59          0.48         2.22 o                         
   1  16   9         13.88          9.70         4.63 o                         
   2  16   9          0.03         -1.50         2.80 o                         
  -1  17   9          0.36          0.36         3.01 o                         
   0  17   9          5.61          4.54         3.09 o                         
   1  17   9         77.19         76.34         6.03 o                         
  -4   0  10         76.61         73.56         5.12 o                         
  -2   0  10          0.13         -1.65         3.97 o                         
   0   0  10          8.36          9.58         2.64 o                         
   2   0  10         48.55         47.77         3.64 o                         
   4   0  10          4.38          0.33         2.97 o                         
  -5   1  10         42.67         40.97         4.77 o                         
  -4   1  10          0.00          1.41         3.30 o                         
  -3   1  10         96.91         92.65         3.80 o                         
  -2   1  10          0.21         -1.40         2.22 o                         
  -1   1  10          0.37         -0.01         1.46 o                         
   0   1  10          2.36          2.05         1.51 o                         
   1   1  10         24.35         27.20         2.22 o                         
   2   1  10        176.96        177.99         6.04 o                         
   3   1  10        162.82        158.05         5.38 o                         
   4   1  10         40.43         38.63         3.03 o                         
  -4   2  10         26.70         18.43         2.80 o                         
  -3   2  10         35.52         40.20         3.97 o                         
  -2   2  10        761.07        809.94        15.29 o                         
  -1   2  10          0.01         -0.99         1.75 o                         
   0   2  10        197.56        209.90         4.80 o                         
   1   2  10         18.07         18.39         1.87 o                         
   2   2  10         36.97         35.64         2.39 o                         
   3   2  10          0.66          0.38         1.93 o                         
   4   2  10         10.53         11.07         2.51 o                         
  -4   3  10         14.65          4.59         2.90 o                         
  -3   3  10        196.80        191.63         5.42 o                         
  -2   3  10         97.44        102.25         3.93 o                         
  -1   3  10         11.76          9.41         1.86 o                         
   0   3  10        190.44        190.72         4.62 o                         
   1   3  10         94.14         95.04         3.21 o                         
   2   3  10        138.00        135.03         3.91 o                         
   3   3  10         49.79         42.82         2.89 o                         
   4   3  10         14.39         15.59         2.63 o                         
  -4   4  10         82.65         78.57         4.56 o                         
  -3   4  10        190.44        200.85         7.44 o                         
  -2   4  10          3.44          3.32         2.15 o                         
  -1   4  10        256.31        248.18         5.82 o                         
   0   4  10         30.96         26.28         2.04 o                         
   1   4  10         49.50         43.04         2.39 o                         
   2   4  10          7.83          6.93         1.81 o                         
   3   4  10         37.32         31.53         3.80 o                         
   4   4  10          0.69         -1.32         2.22 o                         
  -4   5  10          3.50          2.14         2.80 o                         
  -3   5  10        238.37        243.06         7.96 o                         
  -2   5  10          9.07          9.43         2.16 o                         
  -1   5  10          6.52          5.32         1.69 o                         
   0   5  10          0.73          0.17         1.52 o                         
   1   5  10        226.22        241.03         9.18 o                         
   2   5  10        235.79        228.05         5.38 o                         
   3   5  10        548.88        585.62        13.10 o                         
   4   5  10          1.86          0.58         2.69 o                         
  -4   6  10         39.95         38.47         4.52 o                         
  -3   6  10        169.55        176.99         7.25 o                         
  -2   6  10        282.60        286.97         8.36 o                         
  -1   6  10         90.70         93.07         3.81 o                         
   0   6  10        395.36        436.41         8.87 o                         
   1   6  10          9.29         10.79         2.04 o                         
   2   6  10        159.90        160.44         4.90 o                         
   3   6  10          0.15          0.23         2.31 o                         
   4   6  10          3.86          7.17         3.80 o                         
  -4   7  10         25.79         25.33         4.80 o                         
  -3   7  10        261.70        264.33         9.46 o                         
  -2   7  10         16.10         16.72         3.22 o                         
  -1   7  10         46.81         46.96         3.03 o                         
   0   7  10         97.02         96.89         3.89 o                         
   1   7  10          0.45          1.00         1.79 o                         
   2   7  10        105.56        107.86         6.37 o                         
   3   7  10          2.74          3.40         4.63 o                         
   4   7  10         19.66         23.30         3.53 o                         
  -4   8  10          0.11         -1.17         2.89 o                         
  -3   8  10        207.64        213.58         8.43 o                         
  -2   8  10         56.05         63.41         5.29 o                         
  -1   8  10        210.95        214.36         5.16 o                         
   0   8  10        424.35        443.35        10.44 o                         
   1   8  10         32.78         30.87         2.63 o                         
   2   8  10         67.00         64.24         3.61 o                         
   3   8  10         39.33         36.29         7.27 o                         
   4   8  10         73.74         73.49         4.68 o                         
  -3   9  10        198.82        205.54         8.42 o                         
  -2   9  10          3.44          2.51         2.89 o                         
  -1   9  10          5.00          5.72         2.17 o                         
   0   9  10         48.31         42.06         2.69 o                         
   1   9  10        398.97        424.24        13.91 o                         
   2   9  10          0.03         -0.93         1.95 o                         
   3   9  10        499.94        527.93        13.40 o                         
  -3  10  10         75.76         74.70         6.12 o                         
  -2  10  10         41.95         31.95         3.45 o                         
  -1  10  10        184.94        191.69         5.92 o                         
   0  10  10         93.03         85.96         4.63 o                         
   1  10  10         20.41         19.87         2.70 o                         
   2  10  10         41.32         36.03         2.94 o                         
   3  10  10         17.64         16.58         3.12 o                         
  -3  11  10         94.87         84.42        13.80 o                         
  -2  11  10         25.10         24.45         4.21 o                         
  -1  11  10         89.24         84.24         4.86 o                         
   0  11  10         66.79         63.27         4.38 o                         
   1  11  10         14.36          9.99         2.73 o                         
   2  11  10          4.73          2.54         2.53 o                         
   3  11  10         17.83         14.51         3.15 o                         
  -2  12  10        107.45        115.44         6.14 o                         
  -1  12  10          2.46          9.53         2.93 o                         
   0  12  10        458.08        505.52        11.70 o                         
   1  12  10          9.78          9.24         2.54 o                         
   2  12  10         63.79         59.35         4.13 o                         
  -2  13  10          0.25         -2.42         5.95 o                         
  -1  13  10         10.00         13.57         3.77 o                         
   0  13  10         41.06         39.85         7.52 o                         
   1  13  10         86.95         75.87         4.22 o                         
   2  13  10          7.94          5.60         2.96 o                         
  -1  14  10         42.44         44.86         5.45 o                         
   0  14  10          2.86          0.61         2.90 o                         
   1  14  10          0.92          1.48         2.22 o                         
  -3   0  11         57.30         53.55         4.96 o                         
  -1   0  11        477.56        543.09        15.08 o                         
   1   0  11        680.81        730.30        19.25 o                         
   3   0  11          1.82          3.30         5.45 o                         
  -3   1  11          2.78          3.91         2.49 o                         
  -2   1  11         17.75         15.34         2.73 o                         
  -1   1  11         81.83         81.99         3.50 o                         
   0   1  11          1.67         -1.22         2.16 o                         
   1   1  11         10.02          7.77         2.10 o                         
   2   1  11        183.28        179.81         5.38 o                         
   3   1  11          0.38          0.92         2.80 o                         
  -3   2  11         54.12         51.04         3.79 o                         
  -2   2  11        104.52         94.37         4.00 o                         
  -1   2  11          2.20          1.57         2.89 o                         
   0   2  11          3.11          2.24         2.06 o                         
   1   2  11          0.51          2.56         1.99 o                         
   2   2  11         15.80         15.78         2.28 o                         
   3   2  11          0.63          1.04         2.49 o                         
  -3   3  11         78.11         76.72         5.54 o                         
  -2   3  11         41.35         42.22         3.26 o                         
  -1   3  11         12.51          9.79         2.10 o                         
   0   3  11          3.81          5.62         2.10 o                         
   1   3  11          0.49          1.26         3.47 o                         
   2   3  11        171.42        169.45         5.14 o                         
   3   3  11         15.15         10.78         3.10 o                         
  -3   4  11         46.17         41.89         8.43 o                         
  -2   4  11          0.11          0.08         2.16 o                         
  -1   4  11        466.10        484.16        17.48 o                         
   0   4  11         29.88         30.15         4.46 o                         
   1   4  11        608.95        668.99        13.55 o                         
   2   4  11         35.73         29.83         2.98 o                         
   3   4  11          7.08          6.17         3.33 o                         
  -3   5  11          0.17         -2.77         2.77 o                         
  -2   5  11         73.35         78.21         4.35 o                         
  -1   5  11         34.58         27.00         3.02 o                         
   0   5  11          1.32          5.70         2.48 o                         
   1   5  11        127.15        127.91         4.79 o                         
   2   5  11         78.93         71.20         3.72 o                         
   3   5  11         95.45         83.94         8.68 o                         
  -3   6  11          4.00          2.97         3.22 o                         
  -2   6  11        257.27        257.77         9.77 o                         
  -1   6  11         91.01         90.63         4.55 o                         
   0   6  11         35.70         29.20         2.98 o                         
   1   6  11          6.68          5.91         2.45 o                         
   2   6  11          0.14          3.55         2.80 o                         
   3   6  11          3.27         -1.79         5.45 o                         
  -2   7  11        250.81        251.60        13.98 o                         
  -1   7  11         14.80         13.65         2.61 o                         
   0   7  11         54.65         50.00         3.61 o                         
   1   7  11          1.03          4.49         2.74 o                         
   2   7  11        499.53        524.15        13.40 o                         
  -2   8  11         67.87         64.01         8.84 o                         
  -1   8  11         62.18         49.46         3.79 o                         
   0   8  11        226.87        233.71         7.78 o                         
   1   8  11         86.62         89.23         6.86 o                         
   2   8  11         42.56         37.77         4.05 o                         
  -2   9  11         43.66         37.55         4.42 o                         
  -1   9  11          0.53          3.17         3.41 o                         
   0   9  11          8.45          5.05         2.39 o                         
   1   9  11         20.78         24.22         3.03 o                         
   2   9  11          8.82          4.37         3.20 o                         
  -1  10  11        236.36        256.01        16.55 o                         
   0  10  11          0.01          0.14         2.72 o                         
   1  10  11        101.11         92.34         5.13 o                         
   0  11  11         51.49         43.37         5.25 o                         
   0   0  12          0.49         -3.47         3.47 o                         
  -1   1  12          0.00          0.26         2.51 o                         
   0   1  12          3.31          2.24         2.97 o                         
   1   1  12          4.18          3.51         3.29 o                         
  -1   2  12          9.64         10.88         2.86 o                         
   0   2  12        453.96        473.54        10.48 o                         
   1   2  12         18.77         19.09         6.53 o                         
  -1   3  12          3.55          2.50         2.98 o                         
   0   3  12          4.96          7.27         3.88 o                         
   1   3  12          0.72          2.44         2.96 o                         
   0   4  12         12.61          5.34         3.20 o                         
                                                                                
