# Supplementary material for: Three new acid M + arsenates and phosphates with multiply protonated As/PO4 groups
Source: Acta Crystallogr C Struct Chem. 2019 Jul 25;75(Pt 8):1134–41. doi: 10.1107/S2053229619008489 (PMC6681722; doi:10.1107/S2053229619008489)
Supplement: Supplementary file 4 [file c-75-01134-NH4H2AsO4H3AsO4sup4.hkl]

data_NH4H2AsO4H3AsO4                                                            
_shelx_title ' nh5as in Pbca = (NH4)H5(AsO4)2'                                  
_shelx_refln_list_code          4                                               
_shelx_F_calc_maximum      309.15                                               
_exptl_crystal_F_000      1168.00                                               
_reflns_d_resolution_high  0.7401                                               
                                                                                
loop_                                                                           
 _space_group_symop_operation_xyz                                               
 'x, y, z'                                                                      
 '-x+1/2, -y, z+1/2'                                                            
 '-x, y+1/2, -z+1/2'                                                            
 'x+1/2, -y+1/2, -z'                                                            
 '-x, -y, -z'                                                                   
 'x-1/2, y, -z-1/2'                                                             
 'x, -y-1/2, z-1/2'                                                             
 '-x-1/2, y-1/2, z'                                                             
                                                                                
_cell_length_a     7.9430                                                       
_cell_length_b     9.8550                                                       
_cell_length_c    19.6230                                                       
_cell_angle_alpha  90.000                                                       
_cell_angle_beta   90.000                                                       
_cell_angle_gamma  90.000                                                       
                                                                                
_shelx_F_squared_multiplier     1.000                                           
                                                                                
loop_                                                                           
 _refln_index_h                                                                 
 _refln_index_k                                                                 
 _refln_index_l                                                                 
 _refln_F_squared_calc                                                          
 _refln_F_squared_meas                                                          
 _refln_F_squared_sigma                                                         
 _refln_observed_status                                                         
   4   0   0      16466.19      14635.58       314.80 o                         
   6   0   0      14465.94      13621.05       627.25 o                         
   8   0   0        205.65        282.31       185.52 o                         
   2   1   0      30786.91      29682.86       543.77 o                         
   4   1   0      10327.63      10878.57       451.58 o                         
   6   1   0       8086.61       7912.73       299.36 o                         
   8   1   0        146.37        -86.04       180.14 o                         
  10   1   0       2525.82       2111.80       352.42 o                         
   2   2   0        985.52        960.63        32.29 o                         
   4   2   0        154.93        134.44        32.26 o                         
   6   2   0        590.77        605.04       145.21 o                         
  10   2   0       3203.07       2774.05       379.38 o                         
   2   3   0        866.74        965.77        32.28 o                         
   4   3   0      12636.67      12671.37       394.97 o                         
  10   3   0       1741.46       1931.16       212.48 o                         
   2   4   0      38571.40      39865.94      1028.69 o                         
   4   4   0      14628.04      15157.52       449.23 o                         
   6   4   0      12741.82      12756.70       469.87 o                         
   8   4   0       2087.75       2318.85       225.97 o                         
  10   4   0        147.89        -34.95       223.15 o                         
   2   5   0       6228.76       6872.12       329.04 o                         
   0   6   0        139.91        188.21        59.15 o                         
   4   6   0        159.00         64.53        53.77 o                         
   8   6   0       7912.89       7435.84       536.13 o                         
   2   8   0       1069.39        914.43       102.20 o                         
   4   8   0       1123.08        973.58       201.71 o                         
   8   8   0       4727.75       4067.05       433.35 o                         
   2   9   0        919.23        952.00       169.42 o                         
   4   9   0       5202.25       5156.31       409.27 o                         
   6  11   0         10.36        107.54       368.32 o                         
   1   1   1       1666.30       1583.04        35.65 o                         
   2   1   1       4258.35       4005.04        64.81 o                         
   3   1   1       1933.71       1846.91        43.98 o                         
   4   1   1       7240.23       7278.25       134.82 o                         
   5   1   1       4059.90       3890.28       131.98 o                         
   6   1   1       3555.50       3619.69       144.50 o                         
   7   1   1       3356.57       3290.74       168.72 o                         
   8   1   1       1119.55       1210.22       153.30 o                         
  10   1   1        805.49        967.56       215.12 o                         
   1   2   1      11165.37      10925.89       178.55 o                         
   2   2   1      25995.93      25222.50       371.23 o                         
   3   2   1       3056.09       3341.88        67.44 o                         
   4   2   1      22734.14      21391.18       793.12 o                         
   5   2   1       3469.44       3486.00       131.24 o                         
   6   2   1      19707.61      19100.02       603.99 o                         
   7   2   1       3551.14       3660.80       179.14 o                         
   8   2   1       5509.61       5690.58       283.41 o                         
   9   2   1       3202.37       3150.94       236.79 o                         
  10   2   1        726.23        594.26       147.89 o                         
   1   3   1      18541.18      21031.73       426.04 o                         
   2   3   1       1168.78       1138.17        29.08 o                         
   3   3   1      26414.50      25372.46       378.05 o                         
   4   3   1        344.21        329.60        37.65 o                         
   5   3   1      14092.98      14004.25       302.12 o                         
   6   3   1       1768.72       1775.54       102.23 o                         
   7   3   1       9659.76       9502.75       269.71 o                         
   8   3   1       1002.88        810.29       156.18 o                         
   9   3   1        520.70        664.15       247.37 o                         
  10   3   1         60.58        215.08       306.49 o                         
   1   4   1      27268.73      27215.21       955.35 o                         
   2   4   1       5708.91       5271.25       135.58 o                         
   3   4   1       7406.64       7453.34       112.40 o                         
   4   4   1       8051.82       7673.17       427.67 o                         
   5   4   1        240.92         43.02       131.75 o                         
   6   4   1       2312.25       2196.72       122.42 o                         
   7   4   1       5101.15       4726.65       238.96 o                         
   8   4   1         28.31         54.42        81.90 o                         
   9   4   1       5952.84       5834.64       561.42 o                         
  10   4   1         30.29        -51.08       169.38 o                         
   2   5   1       2208.68       2500.42       172.26 o                         
   3   5   1      17665.72      16958.19       693.83 o                         
   4   5   1       3237.62       3225.52       125.49 o                         
   5   5   1       8260.95       8472.79       280.45 o                         
   6   5   1       1775.60       1794.27       139.88 o                         
   7   5   1       3015.02       3253.31       212.58 o                         
   9   5   1         11.19       -155.93       158.62 o                         
   0   6   1      29568.96      32708.75       866.93 o                         
   2   6   1      18356.40      19874.46       791.40 o                         
   3   6   1       7209.12       7475.70       188.25 o                         
   4   6   1       6579.04       6473.35       198.24 o                         
   5   6   1         17.28        129.05       161.31 o                         
   7   6   1       1718.23       1568.16       242.08 o                         
   8   6   1        450.37        153.18       182.25 o                         
   1   7   1        144.39        145.19        61.84 o                         
   2   7   1       1568.39       1490.50        63.55 o                         
   3   7   1        162.67        540.42       118.30 o                         
   4   7   1        445.06        330.73        88.73 o                         
   5   7   1       1329.37       1331.53       135.83 o                         
   6   7   1        163.65        253.95        92.48 o                         
   9   7   1         75.30        176.21       189.54 o                         
   1   8   1        385.67        366.07        53.78 o                         
   3   8   1          7.76        127.10       108.50 o                         
   4   8   1       2604.08       2709.53       164.13 o                         
   7   8   1          7.26        -57.41       177.68 o                         
   8   8   1       1011.45        763.06       436.99 o                         
   1   9   1        521.11        295.73       155.96 o                         
   2   9   1         41.56        -75.28        75.28 o                         
   3   9   1       1381.05       1479.29       234.00 o                         
   4   9   1        435.49        112.93       174.77 o                         
   5   9   1       1385.29       1355.82       262.23 o                         
   1  10   1       4745.66       4883.81       271.92 o                         
   2  10   1       1039.62        927.81        88.75 o                         
   3  10   1        468.05        384.50       225.86 o                         
   4  10   1        121.84         27.97        96.79 o                         
   5  10   1         98.71        153.25       268.86 o                         
   6  10   1        176.21       -311.88       314.57 o                         
   3  11   1       2096.95       1909.89       309.35 o                         
   4  11   1        714.53        629.22       303.85 o                         
   5  11   1       3987.91       3369.33       400.98 o                         
   6  11   1       1187.92       1446.82       398.01 o                         
   3  12   1        770.07        838.95       411.42 o                         
   4  12   1       1001.99       1150.95       354.97 o                         
   2  13   1        220.61        556.55       371.03 o                         
   1   0   2      44175.98      42551.01       994.20 o                         
   2   0   2       1963.08       2055.55       115.84 o                         
   3   0   2        979.03       1103.07        40.36 o                         
   4   0   2      11786.88      11342.06       324.75 o                         
   5   0   2       1690.07       1463.67       107.62 o                         
   6   0   2      18393.72      18606.70       506.32 o                         
   7   0   2        393.16        457.10       174.77 o                         
  10   0   2       6131.97       6158.06       535.83 o                         
   1   1   2        585.39        601.02        17.07 o                         
   2   1   2      17328.97      16115.55       208.37 o                         
   3   1   2         78.91         59.88        20.65 o                         
   4   1   2      12507.37      11593.35       186.54 o                         
   5   1   2        614.46        628.50        54.25 o                         
   6   1   2      12962.26      12355.98       306.13 o                         
   7   1   2        245.26        217.79        80.66 o                         
   8   1   2       4527.60       4094.74       333.82 o                         
   9   1   2        553.37        914.22       255.44 o                         
  10   1   2          4.50         49.74       102.66 o                         
   2   2   2      31597.45      29326.97       401.11 o                         
   3   2   2         35.90         25.54        33.61 o                         
   4   2   2       5584.24       5658.55       132.42 o                         
   5   2   2         59.98         37.55        57.80 o                         
   6   2   2        196.39        207.46        94.09 o                         
   7   2   2        640.48        686.49        66.49 o                         
   8   2   2       1421.83       1551.91       239.38 o                         
   9   2   2       1321.74       1027.32       174.93 o                         
  10   2   2        455.58        171.69       214.74 o                         
   1   3   2         74.23         69.90        37.64 o                         
   2   3   2      10008.73      11039.16       430.48 o                         
   3   3   2       3699.37       3893.24       107.77 o                         
   4   3   2        409.99        419.49        37.65 o                         
   5   3   2       5734.31       5678.14       207.51 o                         
   6   3   2        852.30        775.70       154.64 o                         
   7   3   2        999.59        778.52       108.88 o                         
   8   3   2       1055.78       1051.52       239.35 o                         
   9   3   2        317.56        629.16       164.01 o                         
  10   3   2       1106.81       1111.13       164.04 o                         
   0   4   2       9506.38       9243.75       262.48 o                         
   1   4   2        928.89       1006.11        80.70 o                         
   2   4   2      20992.85      21436.77       397.58 o                         
   3   4   2        454.10        546.74        39.93 o                         
   4   4   2      18159.39      17959.80       354.29 o                         
   5   4   2       1389.29       1364.53        90.06 o                         
   6   4   2       3893.94       3786.19       171.90 o                         
   7   4   2        692.87        650.47        83.32 o                         
   8   4   2       1261.08       1247.42       142.54 o                         
   9   4   2        252.48        231.22       134.43 o                         
  10   4   2        625.68        561.98       153.27 o                         
   1   5   2        637.92        658.91        64.55 o                         
   2   5   2       6590.07       6878.79       170.74 o                         
   3   5   2         34.39         12.10        84.69 o                         
   4   5   2       1596.11       1627.46        94.15 o                         
   5   5   2          7.92        124.65        98.13 o                         
   6   5   2        161.73         69.90        91.41 o                         
   7   5   2         74.56        123.67       198.95 o                         
   9   5   2         41.89         40.33       137.11 o                         
   2   6   2      30908.69      32466.28       869.21 o                         
   3   6   2          0.89         -9.86        59.15 o                         
   4   6   2      10815.84      10878.18       550.66 o                         
   5   6   2        106.96         45.92        58.30 o                         
   6   6   2       1500.13       1310.58       129.22 o                         
   8   6   2        209.21        129.05       150.56 o                         
   9   6   2       1239.81       1672.75       244.73 o                         
   2   7   2       2356.08       2203.88       110.33 o                         
   3   7   2       4071.72       4112.14       141.36 o                         
   4   7   2       1970.44       1946.83       118.95 o                         
   5   7   2       3716.60       3674.10       158.81 o                         
   7   7   2       1620.64       1490.08       212.48 o                         
   9   7   2        114.24        487.89       235.53 o                         
   0   8   2      26727.21      30136.39       795.35 o                         
   1   8   2       3128.99       3019.87       150.72 o                         
   2   8   2      20601.75      26219.23      1064.15 o                         
   3   8   2         18.15        -35.97        44.13 o                         
   4   8   2       5785.70       5542.98       282.81 o                         
   5   8   2        201.68        188.97       189.55 o                         
   6   8   2          0.90        263.47       247.34 o                         
   7   8   2        676.71        636.15       160.15 o                         
   8   8   2        908.71       1401.01       344.20 o                         
   3   9   2        554.31        196.29       196.29 o                         
   4   9   2       7835.20       8595.92       431.14 o                         
   5   9   2        844.93        613.12        96.81 o                         
   6   9   2       6115.02       7192.53       406.62 o                         
   7   9   2        481.46        379.12       285.01 o                         
   1  10   2       2907.78       2487.89       221.99 o                         
   2  10   2        497.50        430.22       115.62 o                         
   3  10   2        536.24        357.40        89.67 o                         
   4  10   2       2732.19       2816.14       236.71 o                         
   5  10   2        356.92        427.27       126.37 o                         
   6  10   2       5309.65       5739.49       317.66 o                         
   4  11   2       1783.76       1277.53       220.52 o                         
   3  12   2          7.12       -212.92       212.92 o                         
   2   1   3       1394.56       1474.58        27.80 o                         
   3   1   3         19.08         14.01        16.13 o                         
   4   1   3          5.38         17.80        19.89 o                         
   5   1   3         95.10        168.91        29.06 o                         
   6   1   3        731.94        675.36        56.74 o                         
   7   1   3        491.15        612.98        85.92 o                         
   8   1   3        153.91         85.91        78.52 o                         
   9   1   3        118.39        131.74       233.91 o                         
  10   1   3       1145.25        997.84       194.97 o                         
   1   2   3      58486.40      55046.17      1267.03 o                         
   2   2   3      62630.30      63823.10      1596.35 o                         
   3   2   3        638.03        533.57        26.69 o                         
   4   2   3      21916.59      21571.60       574.71 o                         
   5   2   3       1116.61        972.93        92.80 o                         
   6   2   3       4604.34       4536.03       160.23 o                         
   7   2   3        380.44        543.14       182.84 o                         
   8   2   3         37.58         48.39       207.02 o                         
   9   2   3        830.00        588.91       231.26 o                         
  10   2   3          1.94       -166.69       166.69 o                         
   1   3   3       2764.48       2872.18       102.39 o                         
   2   3   3       9433.40      10164.43       173.07 o                         
   3   3   3      13171.15      13304.56       255.96 o                         
   4   3   3       7348.60       7254.18       160.52 o                         
   5   3   3       7778.62       7915.42       279.39 o                         
   6   3   3       3986.83       4167.14       223.46 o                         
   7   3   3       1417.22       1397.21       146.11 o                         
   8   3   3         54.74         53.77       217.77 o                         
   9   3   3          0.38        -83.85       137.46 o                         
  10   3   3        407.08        498.82       252.74 o                         
   2   4   3        133.85        117.83        34.95 o                         
   3   4   3         12.74         27.37        31.32 o                         
   4   4   3       2186.46       2104.42        78.04 o                         
   5   4   3       3220.93       3323.87       132.37 o                         
   6   4   3       4042.82       3750.26       166.92 o                         
   8   4   3       6167.22       6318.14       263.93 o                         
   9   4   3       4152.18       3845.99       277.21 o                         
  10   4   3       1897.93       1078.58       360.42 o                         
   1   5   3         44.54        -51.08        51.08 o                         
   2   5   3      10439.68      10796.38       215.02 o                         
   3   5   3      12184.74      13265.39       414.94 o                         
   4   5   3       9155.64       9715.89       247.69 o                         
   5   5   3      20608.95      21734.57       546.92 o                         
   7   5   3       2450.34       2445.28       216.58 o                         
   8   5   3       2871.16       2978.49       209.87 o                         
   9   5   3        449.56        408.70       293.08 o                         
   0   6   3       1144.38       1210.46       126.43 o                         
   1   6   3        642.07        547.95       194.97 o                         
   2   6   3       3918.56       3908.91       191.21 o                         
   3   6   3        338.17        366.31        99.49 o                         
   4   6   3       3889.63       3570.04       207.31 o                         
   5   6   3        985.23        955.41        84.48 o                         
   6   6   3       2181.71       2491.21       134.51 o                         
   7   6   3       2655.72       2744.33       269.05 o                         
   9   6   3       1684.07       1530.38       188.27 o                         
   1   7   3        378.02        368.38        61.84 o                         
   2   7   3         85.16        190.89       123.67 o                         
   3   7   3        150.57        229.52        99.48 o                         
   4   7   3        109.51        179.91        69.90 o                         
   6   7   3        287.11        147.88       201.65 o                         
   7   7   3        324.38        416.75       244.67 o                         
   8   7   3         10.60       -166.69       166.69 o                         
   9   7   3         39.50       -123.67       123.67 o                         
   3   8   3       1147.90        930.86       116.31 o                         
   4   8   3       2759.80       2934.63       104.19 o                         
   6   8   3       1671.89       1506.25       172.14 o                         
   7   8   3       1463.28       1393.17       169.44 o                         
   8   8   3       1244.54       1099.93       217.83 o                         
   1   9   3         18.79          6.62        61.59 o                         
   2   9   3       1122.58        876.76       188.26 o                         
   3   9   3       1224.64       1126.89        91.44 o                         
   4   9   3        922.95        938.53       126.39 o                         
   5   9   3       2549.02       2297.59       172.18 o                         
   7   9   3       1058.25       1005.76       147.91 o                         
   1  10   3       1179.83        949.37       166.74 o                         
   3  10   3        695.16        785.19       231.25 o                         
   4  10   3        315.62        129.06       241.98 o                         
   5  10   3        407.25       1070.13       287.70 o                         
   1  11   3        283.83         91.42       177.45 o                         
   2  11   3       1117.42       1307.00       233.97 o                         
   3  11   3       2156.44       1660.04       222.45 o                         
   4  11   3        578.93        535.09       201.67 o                         
   5  11   3       2378.11       2324.22       381.99 o                         
   3  12   3       3334.10       3379.54       414.37 o                         
   4  12   3       1862.65       1686.44       384.63 o                         
   1   0   4        690.68        769.54        26.91 o                         
   2   0   4      95574.69      92318.23      3058.18 o                         
   3   0   4       6202.12       6997.51       329.36 o                         
   4   0   4      17165.76      17059.52       881.73 o                         
   5   0   4       7280.71       6783.30       391.08 o                         
   6   0   4        989.29        892.91        99.51 o                         
   7   0   4      17030.53      17903.66       621.84 o                         
   8   0   4        396.03        258.12       209.73 o                         
  10   0   4         13.88        -59.15       169.37 o                         
   1   1   4       3150.24       2998.69        62.08 o                         
   2   1   4        449.92        484.11        67.24 o                         
   3   1   4      14025.79      13918.38       296.08 o                         
   4   1   4       4987.17       4905.69        99.73 o                         
   5   1   4      19188.47      19939.41       445.96 o                         
   6   1   4        314.61        259.28        50.14 o                         
   7   1   4       8621.03       9231.57       382.85 o                         
   9   1   4        658.30        615.77       236.63 o                         
  10   1   4        727.89        258.14       274.27 o                         
   2   2   4       3922.82       4186.84        97.77 o                         
   3   2   4      12803.76      13237.32       261.08 o                         
   4   2   4        564.74        518.28        34.21 o                         
   5   2   4        446.09        354.95        59.16 o                         
   6   2   4       1240.53       1468.58        99.52 o                         
   7   2   4       1360.72       1603.04       147.93 o                         
   8   2   4       1992.72       2016.66       180.23 o                         
   9   2   4        826.45        876.85       106.22 o                         
  10   2   4       1211.94        958.59       125.46 o                         
   1   3   4      14334.92      15160.98       398.92 o                         
   2   3   4       4026.67       4377.49       204.86 o                         
   3   3   4       3488.79       3701.98        88.24 o                         
   4   3   4       6430.12       6271.03       204.24 o                         
   5   3   4       2707.29       2403.44       166.87 o                         
   6   3   4       4508.18       4455.51       147.41 o                         
   7   3   4        342.51        446.72       129.06 o                         
   8   3   4       2513.77       2336.61       198.80 o                         
   9   3   4        319.02        519.37       127.29 o                         
  10   3   4        815.57       1138.68       223.41 o                         
   2   4   4      15069.51      14634.71       711.64 o                         
   3   4   4       1993.74       1949.38        46.59 o                         
   4   4   4       8275.21       8696.05       200.73 o                         
   5   4   4       3804.46       4127.42       212.70 o                         
   6   4   4       4331.17       4183.54       170.26 o                         
   8   4   4       1924.50       2041.69       127.12 o                         
   9   4   4        322.27        298.45       158.63 o                         
  10   4   4        320.87        231.17       164.14 o                         
   3   5   4       4587.64       4814.03       109.10 o                         
   4   5   4        555.35        435.63       142.52 o                         
   5   5   4       3637.78       3491.49       253.05 o                         
   6   5   4         89.51        -69.90        91.41 o                         
   7   5   4        397.91        543.14       110.24 o                         
   8   5   4         12.50        196.26       233.90 o                         
   0   6   4          3.76        180.13        96.79 o                         
   2   6   4        421.27        449.06       123.69 o                         
   3   6   4      11835.33      12668.01       426.77 o                         
   4   6   4        177.73        188.21        53.77 o                         
   5   6   4       3533.30       3414.06       142.69 o                         
   6   6   4       2889.03       3031.85       135.89 o                         
   7   6   4          3.03          9.41        74.14 o                         
   8   6   4       2735.03       2372.95       347.06 o                         
   2   7   4       4805.33       4805.00       242.40 o                         
   3   7   4       2747.86       3075.97       236.82 o                         
   4   7   4      11812.85      12693.62       435.39 o                         
   5   7   4        425.24        602.30       115.62 o                         
   6   7   4       4810.17       4974.57       254.76 o                         
   7   7   4        397.96        185.53       139.82 o                         
   8   7   4       1427.49       1210.26       325.42 o                         
   0   8   4        882.68        796.04       142.53 o                         
   3   8   4       3032.57       3276.78       165.51 o                         
   4   8   4        362.63        123.68       188.21 o                         
   5   8   4        347.03        325.34       115.62 o                         
   6   8   4       3033.72       2887.15       164.13 o                         
   7   8   4        182.93        217.78       150.56 o                         
   8   8   4       1478.21       1847.66       247.43 o                         
   1   9   4        728.35        790.60        91.43 o                         
   2   9   4        147.22        218.29       168.04 o                         
   3   9   4       2463.51       2491.39       282.50 o                         
   4   9   4       1801.43       1659.66       247.47 o                         
   5   9   4       2580.44       2580.09       301.32 o                         
   6   9   4        851.75        773.78       137.12 o                         
   7   9   4       1626.79       1683.67       220.54 o                         
   3  10   4        587.37        633.90        92.08 o                         
   4  10   4       2177.87       2383.75       167.64 o                         
   5  10   4       2758.99       2657.53       144.38 o                         
   6  10   4        324.60        389.86       142.50 o                         
   3  11   4       1063.78        524.40       244.72 o                         
   4  11   4         11.17         58.69       368.32 o                         
   5  11   4        784.56       1271.90       357.64 o                         
   3  12   4        152.77       -139.81       295.74 o                         
   1   1   5       1698.05       1626.46        61.93 o                         
   2   1   5        797.31        837.39        30.26 o                         
   3   1   5      12246.85      13236.11       234.49 o                         
   4   1   5       6931.16       6752.89       234.72 o                         
   5   1   5       9877.62      10078.42       550.76 o                         
   7   1   5       2950.57       2926.52       160.79 o                         
   8   1   5       1444.62       1360.95       131.79 o                         
   9   1   5       1529.17       1535.26       357.71 o                         
  10   1   5        139.01        -84.53       103.60 o                         
   1   2   5       2818.09       2786.32       134.74 o                         
   2   2   5       2182.11       2097.52       158.86 o                         
   3   2   5       2150.04       2123.80        54.81 o                         
   4   2   5      11656.67      11671.75       486.66 o                         
   5   2   5      16431.53      16209.97       536.59 o                         
   6   2   5      10129.15      10224.87       317.05 o                         
   7   2   5       9080.36       9499.14       345.13 o                         
   8   2   5       5441.13       6109.80       395.83 o                         
   9   2   5       2460.19       2041.89       298.62 o                         
  10   2   5       2240.72       1800.19       251.38 o                         
   2   3   5       5310.80       5108.55       100.28 o                         
   3   3   5       9548.03       9849.02       208.27 o                         
   4   3   5      22989.13      23152.98       929.05 o                         
   5   3   5       9536.46       9329.19       453.37 o                         
   6   3   5      13361.90      13660.96       459.18 o                         
   7   3   5       3498.72       3166.78       170.28 o                         
   8   3   5       1734.91       2028.12       252.84 o                         
   9   3   5       1425.11        804.16       287.78 o                         
  10   3   5         35.73        -76.93       143.84 o                         
   1   4   5       4737.26       4429.38       207.58 o                         
   2   4   5      23311.95      22755.94       579.24 o                         
   3   4   5      15382.72      17475.92       465.81 o                         
   4   4   5       7927.66       7855.06       196.92 o                         
   5   4   5       1232.24       1339.50       126.42 o                         
   8   4   5       3024.82       2610.02       304.05 o                         
   9   4   5         65.80        169.38       197.71 o                         
   1   5   5        220.52        308.18        50.14 o                         
   2   5   5       5009.39       4734.77       231.75 o                         
   3   5   5        216.06        213.56        35.55 o                         
   4   5   5       9529.26       9984.37       227.32 o                         
   5   5   5        207.12        123.98        49.71 o                         
   6   5   5       1930.59       1643.68       172.17 o                         
   7   5   5        334.29        384.49       139.81 o                         
   9   5   5        458.34         10.76       268.88 o                         
   3   6   5       8195.36       8759.98       407.25 o                         
   5   6   5        965.74        884.79       107.57 o                         
   6   6   5         94.01        134.43       112.92 o                         
   7   6   5         74.31        137.12       115.61 o                         
   1   7   5        285.13        150.57        96.80 o                         
   2   7   5        326.46        153.26        88.73 o                         
   3   7   5        213.94        220.47        96.79 o                         
   4   7   5        643.88        508.23       102.18 o                         
   5   7   5          3.25        279.60       201.64 o                         
   7   7   5          3.27        -28.15       240.62 o                         
   8   7   5         53.20       -135.77       135.77 o                         
   3   8   5       2646.80       2612.76       201.81 o                         
   4   8   5       3215.46       3374.69       306.79 o                         
   5   8   5       1800.41       1869.47       139.87 o                         
   6   8   5        226.40        414.05       236.60 o                         
   7   8   5       1199.50        642.75       193.63 o                         
   2   9   5        599.95        535.11       115.63 o                         
   3   9   5         45.81        191.57       112.92 o                         
   4   9   5        731.39        666.88       118.32 o                         
   5   9   5         18.43        129.05       244.65 o                         
   6   9   5         84.42        184.06       176.10 o                         
   7   9   5        426.09        368.36       188.21 o                         
   1  10   5       1264.74       1223.71       182.88 o                         
   3  10   5        623.40        625.33       107.25 o                         
   4  10   5         77.78        -99.48       252.72 o                         
   5  10   5         26.26       -126.36       212.39 o                         
   6  10   5        152.69         83.13       348.17 o                         
   2  11   5       1443.57       1368.97       282.40 o                         
   3  11   5        565.90        587.96       111.22 o                         
   4  11   5       2522.20       2874.75       220.46 o                         
   5  11   5       1614.47       1679.19       207.10 o                         
   2  12   5        131.27         24.20       309.19 o                         
   3  12   5        309.10        802.89       230.71 o                         
   4  12   5        178.99        158.63       336.07 o                         
   2   0   6       1731.87       1609.73        88.83 o                         
   4   0   6       4188.04       3962.94       196.67 o                         
   7   0   6          4.10         -5.38       166.69 o                         
   9   0   6        139.03        129.05       104.85 o                         
  10   0   6       1522.97       1460.40       201.71 o                         
   1   1   6       1168.78       1178.70        75.35 o                         
   2   1   6         47.93         31.53        21.51 o                         
   3   1   6       7833.65       7869.69       606.31 o                         
   4   1   6       3022.94       2955.92       147.32 o                         
   5   1   6      13231.74      13202.65       621.75 o                         
   6   1   6       1334.07       1409.45        94.14 o                         
   7   1   6        109.37        122.39        72.60 o                         
   8   1   6        318.56        481.24        97.58 o                         
   9   1   6       1122.51       1066.90       130.43 o                         
  10   1   6         87.45         45.33       139.59 o                         
   1   2   6       1024.16       1027.11        37.06 o                         
   2   2   6       3969.00       4105.51        89.09 o                         
   3   2   6       1572.95       1480.66        42.31 o                         
   4   2   6        273.74        231.07        32.27 o                         
   5   2   6        325.69        335.47        56.94 o                         
   7   2   6       3176.55       3012.04       181.66 o                         
   8   2   6          2.62        -46.26        98.13 o                         
   9   2   6       3446.13       3312.53       344.44 o                         
  10   2   6         43.88       -116.35       116.35 o                         
   1   3   6       1289.39       1329.21        96.87 o                         
   3   3   6       6437.13       6304.29       122.47 o                         
   4   3   6        523.08        456.12        52.44 o                         
   5   3   6       5431.43       6090.01       188.30 o                         
   6   3   6        101.47         48.39        86.03 o                         
   7   3   6       3364.59       3681.67       174.93 o                         
   8   3   6       1316.24       1508.80       177.51 o                         
  10   3   6        193.28        321.98       284.99 o                         
   2   4   6       2640.04       2996.33       156.14 o                         
   3   4   6      19606.42      21014.88       388.43 o                         
   4   4   6       2220.35       2284.36        67.16 o                         
   5   4   6       5487.74       5465.92       299.02 o                         
   6   4   6        595.53        639.98        96.80 o                         
   7   4   6       1680.86       1352.99       239.40 o                         
   8   4   6        320.70        368.35       115.61 o                         
   9   4   6       1400.55       1508.82       171.73 o                         
   1   5   6        375.27        561.99        77.98 o                         
   3   5   6        161.20        196.27        43.02 o                         
   4   5   6        515.67        583.52        83.36 o                         
   5   5   6        628.95        607.73       107.56 o                         
   6   5   6         19.63        -46.47       209.70 o                         
   7   5   6         24.07        104.89        83.34 o                         
   8   5   6         14.54         81.88       126.60 o                         
   9   5   6         88.17        688.27       301.12 o                         
   2   6   6       8323.86       8292.67       215.91 o                         
   3   6   6         84.04         67.21       126.36 o                         
   4   6   6       3240.91       3312.05       118.35 o                         
   5   6   6       2514.86       2452.88       174.89 o                         
   6   6   6         54.53         65.48        74.93 o                         
   7   6   6       5699.00       5979.59       515.66 o                         
   8   6   6        114.48       -104.85       137.12 o                         
   9   6   6       3144.33       3228.65       204.48 o                         
   2   7   6        721.38        637.34       104.88 o                         
   4   7   6        367.70        190.21       168.05 o                         
   5   7   6      11769.70      12311.66       343.48 o                         
   7   7   6       3696.01       3840.25       220.67 o                         
   8   7   6        513.09         64.53       293.08 o                         
   0   8   6       1151.59       1024.72       155.99 o                         
   1   8   6       7539.29       7625.30       428.57 o                         
   2   8   6       2099.64       2071.58       174.87 o                         
   4   8   6        883.64        812.15        84.56 o                         
   5   8   6       2548.65       2735.32       175.71 o                         
   6   8   6         17.36        271.54       223.15 o                         
   7   8   6       3146.04       3107.30       155.87 o                         
   8   8   6          1.10         -5.38       164.00 o                         
   1   9   6        614.06        755.61       182.85 o                         
   2   9   6         52.99        201.64       120.98 o                         
   3   9   6       4310.94       5125.40       269.19 o                         
   4   9   6        487.42        250.06       115.62 o                         
   5   9   6       5140.17       6140.97       422.68 o                         
   6   9   6        218.94        518.91       161.32 o                         
   7   9   6       1885.07       1517.01       234.01 o                         
   1  10   6      15037.35      15895.59       523.82 o                         
   2  10   6       1092.25       1312.39       172.12 o                         
   3  10   6       5999.60       6553.83       433.56 o                         
   4  10   6       1591.93       1272.19       285.10 o                         
   5  10   6       1685.35       2189.37       325.45 o                         
   6  10   6        351.15        806.61       201.65 o                         
   1  11   6         25.50        134.42       190.88 o                         
   2  11   6        191.42         64.53       247.35 o                         
   5  11   6         48.06         60.34       197.61 o                         
   0  12   6          2.28        236.59       155.93 o                         
   2  12   6        115.31        118.30       322.63 o                         
   3  12   6         70.90        -91.41       314.56 o                         
   1   1   7       3070.14       2662.20       115.87 o                         
   2   1   7       5475.52       6000.22       242.81 o                         
   4   1   7       2978.49       3166.05       207.30 o                         
   5   1   7       2721.15       2478.81       164.18 o                         
   6   1   7       1332.94       1269.56        96.83 o                         
   7   1   7       2050.70       2052.64       137.20 o                         
   8   1   7         95.41        231.22       120.98 o                         
  10   1   7        138.61        114.48       134.42 o                         
   0   2   7        243.01        209.74        51.09 o                         
   2   2   7      19094.64      18448.66       675.70 o                         
   4   2   7       3696.66       3709.65        96.89 o                         
   5   2   7      10210.67       9946.76       350.90 o                         
   6   2   7       3734.78       3653.01       129.21 o                         
   7   2   7       4067.00       4321.06       202.18 o                         
   8   2   7        441.66        220.48       126.37 o                         
   9   2   7       1545.47       1623.09       131.82 o                         
   2   3   7       3698.76       3538.57       137.39 o                         
   3   3   7        123.40        155.94        51.08 o                         
   4   3   7      22728.51      24155.80       640.61 o                         
   5   3   7        489.66        465.19        64.54 o                         
   7   3   7        965.10       1094.53       147.91 o                         
   8   3   7        291.54        313.17       109.91 o                         
   9   3   7        376.07        326.80       115.62 o                         
  10   3   7         38.26         96.16       140.87 o                         
   1   4   7       3691.21       3205.47       204.72 o                         
   2   4   7      11873.13      13341.74       538.10 o                         
   3   4   7       7525.51       7996.11       148.92 o                         
   4   4   7        786.74        863.27       102.19 o                         
   5   4   7       5402.05       5351.76       203.27 o                         
   6   4   7       6133.20       5845.62       220.89 o                         
   7   4   7       1341.71       1481.94       233.99 o                         
   8   4   7       6159.80       6560.68       292.40 o                         
   9   4   7        327.01        233.97       197.53 o                         
   3   5   7       2142.77       2243.48        64.21 o                         
   4   5   7      14419.46      15744.14       651.39 o                         
   6   5   7       6138.82       6944.11       272.05 o                         
   7   5   7       2310.18       2238.29       201.77 o                         
   8   5   7       3530.20       3794.31       217.97 o                         
   9   5   7       1540.07       1847.69       231.30 o                         
   3   6   7       4388.30       4510.54       242.36 o                         
   4   6   7          0.92        -61.84        61.84 o                         
   5   6   7       1806.89       1918.54       133.35 o                         
   6   6   7        995.78       1020.57        96.48 o                         
   7   6   7       1044.60       1145.62       244.72 o                         
   8   6   7       2141.72       2430.71       372.56 o                         
   9   6   7        780.27        720.65       309.23 o                         
   3   7   7         24.52        134.43       139.80 o                         
   5   7   7          3.53         -8.07       102.16 o                         
   2   8   7        936.34        572.82       126.40 o                         
   5   8   7       3788.22       4182.39       298.74 o                         
   6   8   7        218.62        244.67       126.37 o                         
   7   8   7       1581.84       1648.70       196.34 o                         
   1   9   7         23.47        311.87       177.44 o                         
   2   9   7        751.33        873.95       118.32 o                         
   3   9   7        280.32        174.77       137.12 o                         
   4   9   7       2698.91       2295.01       231.38 o                         
   5   9   7        734.07        629.52       180.60 o                         
   6   9   7       1584.62       1523.13       190.96 o                         
   7   9   7       1115.62        322.71       333.46 o                         
   1  10   7        592.62        707.19       150.58 o                         
   2  10   7       1570.52       1769.80       188.28 o                         
   4  10   7         83.12        322.72       172.07 o                         
   5  10   7        139.55        351.67       136.19 o                         
   6  10   7        464.69        212.41       322.65 o                         
   2  11   7        897.33        987.00       278.32 o                         
   3  11   7          2.07         87.91       200.29 o                         
   4  11   7       3389.55       3610.18       244.90 o                         
   0  12   7       6111.54       5673.33       385.04 o                         
   1  12   7       3050.29       2973.04       309.41 o                         
   2  12   7       4681.46       4272.10       345.87 o                         
   3  12   7       2132.50       2320.80       183.81 o                         
   2   0   8        264.76        400.65        56.47 o                         
   3   0   8        268.97        169.40        48.40 o                         
   4   0   8       1999.87       2018.18       126.47 o                         
   5   0   8      13794.90      14401.88       643.33 o                         
   6   0   8          6.56         80.65        69.90 o                         
   8   0   8        143.96        298.43       123.68 o                         
   9   0   8       9203.61      10262.37       458.14 o                         
  10   0   8        498.42        123.69       182.84 o                         
   2   1   8         18.94         34.08        29.42 o                         
   4   1   8       2578.09       2672.73       150.73 o                         
   5   1   8      28279.80      27419.46       733.87 o                         
   6   1   8       1282.16       1151.18        99.52 o                         
   7   1   8       7675.35       8106.24       326.08 o                         
   8   1   8        158.68        157.96       127.71 o                         
   9   1   8        916.94        818.16       112.84 o                         
  10   1   8         46.83        -34.95       177.44 o                         
   0   2   8       2543.66       2676.66       148.10 o                         
   2   2   8        832.42        731.61        56.48 o                         
   3   2   8      15005.89      16008.61       582.28 o                         
   4   2   8          8.87          5.38        56.46 o                         
   5   2   8        182.79        229.94        49.71 o                         
   6   2   8          5.64        -86.03        86.03 o                         
   7   2   8        722.89        683.20        81.50 o                         
   8   2   8        115.95         60.94        98.59 o                         
   9   2   8        714.17        500.15       250.08 o                         
  10   2   8        199.86        211.62       160.14 o                         
   1   3   8        908.48        876.89        83.38 o                         
   3   3   8       1432.50       1553.77        53.99 o                         
   4   3   8       1342.69       1268.12        56.21 o                         
   5   3   8        152.60        128.77        69.58 o                         
   7   3   8       1798.38       1560.16       180.23 o                         
   1   4   8       8661.25       8787.15       271.65 o                         
   4   4   8        194.69        228.54        60.84 o                         
   6   4   8         27.33        113.81        70.82 o                         
   7   4   8       3046.89       2949.19       228.72 o                         
   8   4   8          7.23        -24.20       212.39 o                         
   9   4   8        725.09        793.02       128.33 o                         
   1   5   8        235.24        258.12        80.66 o                         
   2   5   8        995.78        995.16       118.34 o                         
   3   5   8       5022.95       4870.36       223.58 o                         
   4   5   8        688.70        537.82        59.44 o                         
   5   5   8       3760.81       3716.75       133.92 o                         
   6   5   8        178.77         56.46       110.23 o                         
   7   5   8         89.61         64.53       129.05 o                         
   8   5   8        186.51        153.25       129.05 o                         
   9   5   8         23.18        258.10       138.94 o                         
   4   6   8        534.34        454.44        69.91 o                         
   7   6   8          7.61        -96.79        96.79 o                         
   9   6   8         77.21        -48.39       126.36 o                         
   1   7   8         48.60         57.79        73.64 o                         
   3   7   8       2345.67       2216.61       127.43 o                         
   4   7   8       1214.24       1420.06       217.85 o                         
   5   7   8       1988.26       2105.04       135.85 o                         
   6   7   8        193.06        -48.40       129.05 o                         
   7   7   8         12.61         83.34       131.74 o                         
   8   7   8          6.48        -18.82       123.67 o                         
   1   8   8      19692.74      20387.81       610.50 o                         
   4   8   8         21.01        110.23       201.64 o                         
   5   8   8        498.46        645.33       172.09 o                         
   6   8   8         76.60          8.07       134.43 o                         
   2   9   8         51.29        150.56       129.05 o                         
   4   9   8        114.39         83.35       212.40 o                         
   5   9   8       4515.22       5269.38       269.04 o                         
   6   9   8         64.87         59.15       274.23 o                         
   7   9   8       2157.14       2267.58       282.44 o                         
   1  10   8        176.03        118.30       193.58 o                         
   3  10   8       3172.75       3546.45       261.01 o                         
   5  10   8       3880.82       4446.08       267.54 o                         
   2  11   8         16.41        225.83       182.82 o                         
   3  11   8       1341.27       1266.71       199.02 o                         
   4  11   8         16.41        102.16       188.19 o                         
   5  11   8       1108.88       1417.34       203.41 o                         
   2  12   8          0.38       -168.53       168.53 o                         
   3  12   8         22.56       -157.75       157.75 o                         
   5   1   9         12.30        -33.69        53.26 o                         
   6   1   9       4030.48       4223.94       202.73 o                         
   7   1   9        523.08        577.09       176.12 o                         
   8   1   9        307.74        412.69       101.47 o                         
   9   1   9        855.07        578.15       266.22 o                         
  10   1   9          3.43        -56.46       158.62 o                         
   0   2   9      17218.70      18514.04       697.77 o                         
   1   2   9      39925.36      42107.16      1481.16 o                         
   3   2   9      40463.12      40582.27       981.80 o                         
   4   2   9        633.63        664.23        86.05 o                         
   5   2   9       7536.77       7384.32       260.83 o                         
   7   2   9       1801.64       1829.16       112.98 o                         
   8   2   9       1593.61       1603.04       145.24 o                         
   9   2   9        817.46       1024.13       162.69 o                         
   1   3   9         60.32        153.25        83.35 o                         
   3   3   9       2295.12       2126.04       118.41 o                         
   6   3   9       9533.34       9816.17       480.02 o                         
   7   3   9        127.29         59.88        86.77 o                         
   8   3   9        861.49        802.98       100.65 o                         
   9   3   9        133.45        377.34       151.79 o                         
   0   4   9       9944.31      10232.11       459.20 o                         
   1   4   9        390.18        384.52        88.74 o                         
   3   4   9        205.84        149.22        57.04 o                         
   4   4   9        294.13        279.63        56.46 o                         
   5   4   9       3652.69       3878.93       165.47 o                         
   6   4   9       1771.03       1806.08       102.10 o                         
   7   4   9       3212.40       3038.09       196.44 o                         
   8   4   9       3429.36       3534.70       235.81 o                         
   9   4   9       1241.71       1261.29       182.87 o                         
   3   5   9       6345.04       6330.43       167.09 o                         
   4   5   9       8809.42       9409.13       396.43 o                         
   6   5   9       2714.17       3070.05       139.91 o                         
   7   5   9       2792.99       3147.97       255.60 o                         
   8   5   9        312.24        432.88       120.99 o                         
   9   5   9       1759.06       1213.03       365.79 o                         
   1   6   9       4693.57       4171.92       171.37 o                         
   2   6   9       1352.68       1145.87       118.35 o                         
   3   6   9       1983.81       1732.59       156.04 o                         
   4   6   9         60.22         84.12        71.57 o                         
   5   6   9       2501.85       2534.50       150.67 o                         
   6   6   9        149.44        169.38       123.68 o                         
   7   6   9       2507.34       2402.43       220.60 o                         
   8   6   9        839.17        782.51       123.70 o                         
   2   7   9         30.24         24.20        83.34 o                         
   4   7   9        185.45         47.52        69.12 o                         
   5   7   9        313.08        233.92        99.48 o                         
   7   7   9        308.76        357.60       139.81 o                         
   8   7   9          2.34        -49.32       446.29 o                         
   3   8   9       5248.55       5967.15       409.30 o                         
   4   8   9         21.35        -94.10       107.54 o                         
   6   8   9        255.39        271.55       126.37 o                         
   3   9   9        391.68        369.86        94.32 o                         
   4   9   9        929.08        957.34       185.55 o                         
   5   9   9       1305.68       1220.99       169.43 o                         
   6   9   9        449.49        486.67       153.26 o                         
   2  10   9       1135.11        839.07       185.56 o                         
   3  10   9         20.69        282.29       279.60 o                         
   4  10   9          2.86       -145.18       164.00 o                         
   5  10   9        330.36         -8.07       169.39 o                         
   6  10   9        378.19        696.38       207.03 o                         
   1  11   9          2.87         29.57       182.82 o                         
   2  11   9       1141.52        575.50       204.38 o                         
   3  11   9        376.81        260.81       204.34 o                         
   4  11   9       1701.60       2347.75       346.96 o                         
   1  12   9       5335.73       4215.69       379.57 o                         
   2  12   9       1882.59       1721.42       271.66 o                         
   4   0  10       1926.55       1835.00       126.46 o                         
   6   0  10       3607.09       3456.12       244.94 o                         
   7   0  10         30.58         83.34        86.03 o                         
   8   0  10       1332.65       1444.24       268.95 o                         
   9   0  10        287.19        212.41       164.01 o                         
   2   1  10       1995.59       1693.17       154.74 o                         
   3   1  10       2370.40       2357.65        94.20 o                         
   5   1  10       1759.12       1597.98       139.89 o                         
   7   1  10          5.12        -38.98       225.83 o                         
   8   1  10        616.02        437.71       123.69 o                         
   0   2  10       1494.71       1479.83        83.41 o                         
   1   2  10       1027.19       1003.34        56.49 o                         
   2   2  10       4529.34       5130.06       223.63 o                         
   4   2  10        815.62        844.46        91.44 o                         
   6   2  10        641.40        363.02       118.32 o                         
   7   2  10       2486.30       2477.91       212.55 o                         
   8   2  10        549.58        599.62       123.69 o                         
   9   2  10       1884.02       1923.18       252.84 o                         
   1   3  10       5447.33       5318.25       245.29 o                         
   2   3  10       1485.28       1224.08       112.99 o                         
   4   3  10       1304.42       1230.00        77.47 o                         
   5   3  10       2426.05       2415.34        89.18 o                         
   7   3  10       5508.59       6058.72       269.28 o                         
   8   3  10          7.60         10.75       220.46 o                         
   9   3  10       2324.61       2447.94       174.85 o                         
   1   4  10      11703.29      11177.38       345.47 o                         
   2   4  10       2488.18       2537.89       161.48 o                         
   3   4  10      15794.76      16415.18       451.87 o                         
   5   4  10       5994.85       6313.58       191.16 o                         
   6   4  10        186.08        190.89        96.79 o                         
   7   4  10       2332.08       2305.54       212.53 o                         
   8   4  10         11.22        -29.57       126.36 o                         
   2   5  10        465.58        440.99        99.49 o                         
   3   5  10         41.16         43.58        61.84 o                         
   5   5  10        511.41        501.51       147.89 o                         
   7   5  10         21.10        -80.65        80.65 o                         
   8   5  10          1.77          8.50       117.89 o                         
   9   5  10         75.13         61.84       182.82 o                         
   1   6  10         87.96         -5.38        96.79 o                         
   4   6  10       1010.70        865.97       131.78 o                         
   7   6  10       3119.15       3366.07       277.14 o                         
   8   6  10        298.16        241.98       147.88 o                         
   3   7  10       9826.05      10214.12       342.20 o                         
   4   7  10       3495.81       3520.37       184.48 o                         
   7   7  10       4313.26       5248.32       417.17 o                         
   0   8  10       3874.34       3973.06       253.03 o                         
   1   8  10       2030.20       2044.55       196.38 o                         
   3   8  10        170.47       -110.23       145.19 o                         
   4   8  10        591.51        427.54       164.03 o                         
   6   8  10        367.82        129.06       231.23 o                         
   3   9  10       1308.86       1624.44       277.01 o                         
   4   9  10       2230.26       2157.46       180.24 o                         
   6   9  10       1643.61       1635.26       295.85 o                         
   1  10  10       5457.22       4652.61       344.64 o                         
   2  10  10        208.61        201.65       185.52 o                         
   4  10  10         46.20        -91.41       241.97 o                         
   5  10  10       1216.47       1406.50       354.99 o                         
   1  11  10          0.05       -172.06       180.13 o                         
   2  11  10        448.63        524.31       204.35 o                         
   4  11  10        108.60       -250.04       250.04 o                         
   0  12  10          3.99        110.23       239.28 o                         
   1  12  10        117.07         53.77       209.71 o                         
   2  12  10         14.90       -215.08       215.08 o                         
   2   1  11       2130.47       2247.12       129.18 o                         
   4   1  11       1739.15       1755.31        90.35 o                         
   5   1  11       3295.44       3466.78       193.80 o                         
   6   1  11       1620.23       1681.31       109.88 o                         
   7   1  11       2522.78       2972.54       203.46 o                         
   8   1  11        514.99        500.13       139.82 o                         
   9   1  11        719.09        914.54       124.05 o                         
   1   2  11        568.34        403.38        64.54 o                         
   2   2  11       1764.70       1600.92       121.08 o                         
   3   2  11      14180.03      15425.49       605.77 o                         
   4   2  11       4381.13       4246.18       159.41 o                         
   5   2  11      11211.56      11429.83       373.81 o                         
   6   2  11       3124.52       3366.60       231.44 o                         
   7   2  11       4251.54       4781.31       222.48 o                         
   8   2  11       2697.18       3422.22       333.61 o                         
   9   2  11       3403.58       3820.05       225.23 o                         
   1   3  11        551.56        485.00        35.98 o                         
   4   3  11       3486.23       3208.76       196.51 o                         
   5   3  11       7626.31       8366.83       291.30 o                         
   6   3  11       3498.97       3698.59       141.52 o                         
   7   3  11       2672.17       2730.88       228.69 o                         
   8   3  11        677.07        478.64       153.27 o                         
   9   3  11        431.94        367.17       125.97 o                         
   2   4  11       2871.30       2901.52       137.27 o                         
   3   4  11      12863.98      13477.61       518.68 o                         
   5   4  11       1741.90       1631.69       213.85 o                         
   6   4  11         36.73        276.92       164.00 o                         
   7   4  11        101.95         12.21        89.11 o                         
   8   4  11        870.79        842.99       128.63 o                         
   9   4  11        944.80        822.86       330.76 o                         
   3   5  11       2330.55       2195.61       166.82 o                         
   5   5  11       2734.75       2651.00       154.08 o                         
   6   5  11        689.37        516.29       139.83 o                         
   8   5  11          4.78        110.23       161.31 o                         
   1   6  11      19910.88      18825.19       814.95 o                         
   2   6  11       5573.11       5578.57       317.85 o                         
   3   6  11       9422.26       8953.54       447.68 o                         
   4   6  11       1192.07       1190.52       108.20 o                         
   7   6  11          8.83        -64.52       129.05 o                         
   8   6  11         82.32        -15.49       294.39 o                         
   1   7  11         37.21        -26.89       153.25 o                         
   2   7  11        621.33        532.43       121.01 o                         
   4   7  11        518.72        494.47       134.44 o                         
   6   7  11        333.98        289.82       108.32 o                         
   7   7  11        143.19         16.13       258.10 o                         
   2   9  11        248.46        243.18       177.45 o                         
   3   9  11        223.71        293.06       174.76 o                         
   4   9  11        112.92        -10.75       182.82 o                         
   6   9  11         51.51       -239.28       239.28 o                         
   2  10  11        654.75        631.27       205.70 o                         
   3  10  11       2026.14       1774.43       143.39 o                         
   4  10  11          7.51        239.28       198.95 o                         
   1  11  11         53.26          0.00       279.61 o                         
   2  11  11        933.67       1076.88       188.50 o                         
   3  11  11       1062.44       1459.94       326.74 o                         
   4  11  11       1103.75       1333.84       295.81 o                         
   0  12  11        861.61        537.81       233.95 o                         
   2   0  12      45878.07      44185.85      1546.82 o                         
   4   0  12       6445.60       6527.21       301.84 o                         
   7   0  12       3191.77       3304.48       304.08 o                         
   8   0  12        492.09        368.37       131.75 o                         
   9   0  12       3213.60       3048.48       255.61 o                         
   2   1  12       5680.04       5139.68       234.48 o                         
   3   1  12       1252.01       1296.51       102.21 o                         
   4   1  12       8155.57       8106.05       374.83 o                         
   5   1  12       2988.35       2973.79       204.53 o                         
   6   1  12       3637.49       3719.68       247.62 o                         
   7   1  12       1556.05       1494.44       118.77 o                         
   8   1  12        340.52        240.74       114.34 o                         
   9   1  12         56.98        -94.40       161.31 o                         
   1   2  12       9813.11       9807.22       415.83 o                         
   3   2  12        711.44        715.34       107.57 o                         
   4   2  12        164.97        226.73        48.42 o                         
   5   2  12        294.19        362.91        69.38 o                         
   6   2  12        731.23        583.53       126.39 o                         
   8   2  12       2138.74       2238.08       293.21 o                         
   9   2  12        144.35        266.33       206.11 o                         
   2   3  12       1693.55       1772.92       134.52 o                         
   3   3  12         73.16        -86.03        86.03 o                         
   4   3  12        999.28       1003.16       118.33 o                         
   5   3  12         15.40         64.52        96.79 o                         
   6   3  12        701.32        494.78       121.01 o                         
   8   3  12        664.50        690.89       126.34 o                         
   9   3  12        643.53        764.90       158.65 o                         
   3   4  12       5065.75       4815.79       255.87 o                         
   5   4  12       2707.81       2741.83       256.97 o                         
   7   4  12       1470.81       1363.61       193.65 o                         
   8   4  12        407.15        412.36       114.92 o                         
   9   4  12        315.11        373.73       174.76 o                         
   1   5  12        537.13        478.64       107.56 o                         
   3   5  12        446.24        325.36       134.44 o                         
   5   5  12         37.65         38.89        88.72 o                         
   6   5  12        453.63        283.41       101.60 o                         
   7   5  12         41.11         27.45       130.39 o                         
   1   6  12      12105.38      11727.23       545.33 o                         
   2   6  12         60.61         48.39       120.98 o                         
   3   6  12       4634.38       4800.69       296.17 o                         
   4   6  12        117.95         88.36        65.87 o                         
   6   6  12       1031.28       1086.45       131.77 o                         
   7   6  12        169.11        263.07        85.74 o                         
   8   6  12       2347.31       3381.35       379.29 o                         
   5   7  12          8.47         91.41       172.06 o                         
   2   8  12       1198.79        925.16       155.99 o                         
   4   8  12         77.90         72.59       145.18 o                         
   5   8  12        941.42       1223.56       212.44 o                         
   4   9  12       2347.35       2025.67       252.87 o                         
   6   9  12       1544.18       1611.00       260.88 o                         
   3  10  12       1623.90       1533.07       250.13 o                         
   5  10  12       1408.45       1613.64       282.39 o                         
   1   1  13        127.81        225.84        69.90 o                         
   2   1  13        389.71        505.52        86.05 o                         
   4   1  13         76.42        127.73       115.61 o                         
   5   1  13          4.74         34.49        66.46 o                         
   6   1  13         48.30        120.98       102.16 o                         
   7   1  13        144.92        127.28        74.21 o                         
   8   1  13        239.64        384.00       121.26 o                         
   9   1  13        103.50         63.00       111.39 o                         
   1   2  13      35939.94      34346.95       894.96 o                         
   3   2  13       8358.87       8257.96       355.99 o                         
   4   2  13       6624.86       6505.67       234.16 o                         
   5   2  13       2672.01       2608.70       131.98 o                         
   6   2  13       1102.29       1120.05       100.73 o                         
   8   2  13        200.19        273.52       123.74 o                         
   9   2  13        168.25        130.38       147.30 o                         
   1   3  13       4713.32       4237.06       238.38 o                         
   2   3  13       1096.36       1011.29       118.34 o                         
   3   3  13       8202.49       8632.63       261.92 o                         
   4   3  13        233.36        169.64        71.28 o                         
   5   3  13       3496.83       3458.50       239.54 o                         
   6   3  13        213.86         90.31        80.38 o                         
   9   3  13          8.39        212.39       153.24 o                         
   3   4  13        809.99        691.13       134.46 o                         
   5   4  13        793.38        960.02       115.63 o                         
   7   4  13       4778.46       4914.12       246.00 o                         
   8   4  13       1076.34        957.14       162.70 o                         
   3   5  13      10011.29      10050.21       496.31 o                         
   4   5  13        557.39        424.85       121.00 o                         
   5   5  13       8763.29       9459.94       341.15 o                         
   7   5  13       4035.75       4766.30       406.39 o                         
   8   5  13       1491.25       1277.50       252.81 o                         
   2   6  13       1581.79       1635.43       126.42 o                         
   3   6  13          8.63        -53.77       110.23 o                         
   5   6  13       1154.31       1097.08        82.57 o                         
   7   6  13       3023.66       2628.65       304.03 o                         
   8   6  13        647.86        268.89       217.80 o                         
   3   7  13         11.50        110.23       142.49 o                         
   5   7  13        266.87        397.92       164.01 o                         
   6   7  13         51.89        209.70       212.39 o                         
   0   8  13       1079.48       1156.41       190.94 o                         
   1   8  13       1167.03       1312.42       199.02 o                         
   2   8  13       2857.03       2659.88       168.31 o                         
   5   8  13        363.07        197.64       133.04 o                         
   3   9  13        893.65        853.76       125.93 o                         
   0  10  13          1.82       -177.44       177.44 o                         
   2  10  13        139.05        290.37       209.71 o                         
   3  10  13         18.24        -33.39       352.19 o                         
   4  10  13        116.32        139.81       258.10 o                         
   1  11  13         90.01        354.89       250.03 o                         
   2  11  13         40.11        118.29       239.28 o                         
   2   0  14        962.36       1013.94       112.96 o                         
   3   0  14       7037.99       7167.18       336.93 o                         
   6   0  14       2915.76       2868.39       215.26 o                         
   8   0  14       7223.81       7883.77       487.52 o                         
   9   0  14        103.44        123.67       190.89 o                         
   1   1  14        378.07        287.71        75.29 o                         
   2   1  14       6625.47       6409.64       202.65 o                         
   4   1  14       6929.57       7985.42       192.43 o                         
   5   1  14        271.83        328.47       147.88 o                         
   6   1  14       7451.11       8327.39       320.01 o                         
   7   1  14         56.06        121.80        94.09 o                         
   8   1  14       1980.81       1948.10       153.03 o                         
   9   1  14        100.97        -63.66       118.30 o                         
   4   2  14        763.86        849.78        83.36 o                         
   5   2  14         16.27        -37.64        88.72 o                         
   6   2  14          3.23        -64.52       107.54 o                         
   8   2  14        747.74        884.68       145.21 o                         
   2   3  14         38.55         37.64        94.10 o                         
   3   3  14         86.61         20.50       139.81 o                         
   4   3  14        830.36        758.36        91.43 o                         
   5   3  14        152.18        172.66        64.53 o                         
   6   3  14         34.17         43.02        94.10 o                         
   1   4  14       7448.79       7291.76       277.65 o                         
   3   4  14       3127.47       2891.98       138.88 o                         
   4   4  14       5128.47       5012.68       216.97 o                         
   6   4  14        879.85        661.53       129.08 o                         
   7   4  14        749.53        787.75       178.82 o                         
   8   4  14        682.15        753.59       118.31 o                         
   5   5  14          3.71         21.51       129.05 o                         
   7   5  14          3.14         -8.07       172.06 o                         
   8   5  14        174.63        193.58       198.96 o                         
   2   6  14       9251.63       9884.43       471.84 o                         
   4   6  14       3338.87       3565.88       195.89 o                         
   5   6  14        190.24        252.73       180.14 o                         
   6   6  14        244.82        223.16       158.63 o                         
   7   6  14         76.02        -18.82       142.49 o                         
   1   7  14          0.55          8.07       137.11 o                         
   3   7  14         14.07        -26.60        98.80 o                         
   5   7  14        123.26        168.18       100.77 o                         
   7   7  14         84.38         67.21       164.00 o                         
   2   8  14       6808.01       6141.38       393.26 o                         
   3   8  14        449.98        521.33        96.80 o                         
   4   8  14       1647.02       1460.48       225.93 o                         
   5   8  14        214.39        -14.60       221.81 o                         
   6   8  14         22.99        287.67       161.31 o                         
   3   9  14          0.93        213.83       147.87 o                         
   3  10  14        375.59        462.46       319.96 o                         
   4  10  14       1176.84       1544.36       361.70 o                         
   1  11  14          8.19        -75.06       162.14 o                         
   2  11  14        362.40        392.55       252.74 o                         
   2   1  15        531.90        317.30        86.05 o                         
   3   1  15       1496.98       1341.11        76.07 o                         
   5   1  15       1865.11       1655.19        99.53 o                         
   6   1  15        116.31         13.44       123.67 o                         
   8   1  15        308.53        500.10       180.14 o                         
   0   2  15      16181.63      17902.79       700.53 o                         
   4   2  15       8535.53       9213.85       590.39 o                         
   5   2  15       1717.35       1759.18       150.63 o                         
   6   2  15       2187.01       1910.00       180.24 o                         
   7   2  15       2218.63       2117.08       223.28 o                         
   1   3  15       2385.42       2316.76       172.21 o                         
   3   3  15       5381.32       5094.41       156.60 o                         
   4   3  15          4.42        -27.98       102.16 o                         
   5   3  15       3939.00       4080.48       250.32 o                         
   7   3  15       2499.92       2329.75       244.81 o                         
   8   3  15         91.51        -43.76       135.01 o                         
   0   4  15        384.16        311.91        64.53 o                         
   1   4  15       9151.67       9514.66       488.14 o                         
   3   4  15       1925.99       1542.68       244.80 o                         
   4   4  15        547.70        634.27        72.18 o                         
   5   4  15        217.77        243.53        70.84 o                         
   6   4  15        960.18        848.27       130.55 o                         
   7   4  15        886.35        492.10       161.35 o                         
   8   4  15        668.38        826.03       147.12 o                         
   4   5  15        469.83        545.29       103.29 o                         
   6   5  15        691.91        688.38       180.16 o                         
   7   5  15        501.86        607.67       201.66 o                         
   2   6  15       2253.98       1993.52       188.32 o                         
   3   6  15       3215.03       3928.88       287.94 o                         
   4   6  15       1164.70        935.90       137.16 o                         
   5   6  15        224.51        231.22       174.76 o                         
   2   7  15         18.92        -69.90       155.93 o                         
   3   7  15        409.62        395.98       107.31 o                         
   4   7  15          0.38       -114.91       114.91 o                         
   6   7  15         61.53        118.78       135.84 o                         
   1   8  15        269.27        553.87       172.08 o                         
   2   8  15       2525.94       2370.00       162.44 o                         
   3   8  15         22.32        166.69       161.31 o                         
   5   8  15        224.18        107.60       141.55 o                         
   1   9  15        218.58        153.25       204.34 o                         
   3   9  15        225.15        232.78       207.02 o                         
   1  10  15       2417.00       2342.33       176.86 o                         
   2   0  16      26239.78      25470.38      1020.12 o                         
   5   0  16        116.48        -43.02       118.30 o                         
   1   1  16        402.55        190.91        94.11 o                         
   2   1  16       3122.91       2742.54       183.02 o                         
   4   1  16        774.90        817.23        91.86 o                         
   5   1  16        938.63       1107.96       115.64 o                         
   2   2  16        612.48        451.83        62.66 o                         
   3   2  16         43.87         96.79       131.74 o                         
   4   2  16         50.39         51.08        94.10 o                         
   5   2  16          3.35        -64.16        64.16 o                         
   6   2  16        863.36        761.85       109.03 o                         
   7   2  16        238.19        104.86       145.19 o                         
   8   2  16       1644.45       1568.02       247.44 o                         
   3   3  16        376.70        250.06       118.31 o                         
   5   3  16        417.49        285.36        87.39 o                         
   6   3  16       3039.87       3137.35       261.00 o                         
   7   3  16         39.26       -158.62       158.62 o                         
   8   3  16       1416.78       1344.55       164.92 o                         
   0   4  16       8749.42       7428.15       328.94 o                         
   2   4  16       4012.36       4204.80       266.50 o                         
   3   4  16        136.13         78.76        53.36 o                         
   7   4  16         55.93        -42.72       118.29 o                         
   1   5  16        156.84        108.14        92.38 o                         
   4   5  16         52.05         72.59       142.49 o                         
   5   5  16        282.38        172.08       158.63 o                         
   7   5  16        197.49         45.71       223.15 o                         
   6   6  16       1431.57       1473.82       228.60 o                         
   7   6  16        445.66        190.90       220.48 o                         
   1   7  16        196.75        201.65       153.25 o                         
   2   7  16       3125.48       3228.99       252.94 o                         
   3   7  16        913.11        627.10       106.22 o                         
   4   7  16       5354.21       4937.63       390.38 o                         
   2   8  16        436.49        470.54       169.39 o                         
   3   8  16         60.92        373.70       166.69 o                         
   1   9  16         29.05         17.68       159.97 o                         
   3   9  16         52.72         43.02       144.48 o                         
   4   9  16       1132.68       1438.73       268.92 o                         
   1  10  16        646.13        344.18       220.49 o                         
   2   1  17        444.28        285.67        59.43 o                         
   3   1  17        895.23        755.68       115.64 o                         
   4   1  17       1978.88       1817.72       147.96 o                         
   5   1  17        569.82        499.94       186.88 o                         
   7   1  17        544.82        330.73       164.02 o                         
   8   1  17        462.02        263.40       153.69 o                         
   2   2  17       1996.52       1837.43       150.65 o                         
   3   2  17        184.89        183.11        63.16 o                         
   4   2  17       3327.25       3304.74       217.98 o                         
   5   2  17          0.97         69.90       107.54 o                         
   8   2  17       2208.89       2020.13       263.61 o                         
   2   3  17        930.78        824.57        66.50 o                         
   3   3  17       3376.90       2964.99       122.67 o                         
   4   3  17       2164.34       2111.80       220.60 o                         
   5   3  17       3028.79       2750.40       160.28 o                         
   7   3  17       1231.95       1202.12       236.66 o                         
   3   4  17        768.27        800.44       110.24 o                         
   5   4  17         48.36       -111.20       143.84 o                         
   6   4  17        666.92        634.16       132.93 o                         
   4   5  17         68.60        220.46       153.25 o                         
   6   5  17         14.09         54.02       124.51 o                         
   7   5  17        230.61        688.29       225.85 o                         
   5   6  17         63.89        -22.78       131.87 o                         
   3   7  17         61.93        190.71       117.68 o                         
   5   7  17        261.41        363.99       147.33 o                         
   6   7  17         94.90       -236.59       274.23 o                         
   1   8  17        113.56       -182.82       182.82 o                         
   2   8  17       2939.74       3021.47       293.27 o                         
   3   8  17          5.99       -134.42       134.42 o                         
   1   9  17          9.06         91.41       268.85 o                         
   3   9  17        237.00        165.53       185.52 o                         
   2   0  18        792.21        817.50       134.46 o                         
   3   0  18       1934.52       1888.43       169.47 o                         
   4   0  18       1540.09       1210.36       164.07 o                         
   5   0  18         48.20          8.07       102.16 o                         
   2   1  18        766.29        545.89       112.94 o                         
   5   1  18       2087.73       1891.86       143.38 o                         
   6   1  18       2197.84       2702.95       225.96 o                         
   7   1  18        807.66        865.87       209.74 o                         
   6   2  18          0.05       -150.55       150.55 o                         
   7   2  18        624.62        628.79       132.44 o                         
   1   3  18        510.46        567.36       145.20 o                         
   2   3  18         53.70        131.74       142.49 o                         
   3   3  18        445.14        367.38        97.79 o                         
   6   3  18        305.31        245.39       143.85 o                         
   7   3  18        113.14        198.95       169.38 o                         
   2   4  18       2451.79       2399.87       228.69 o                         
   4   4  18       1834.67       1794.13       169.46 o                         
   6   4  18       1302.40       1335.13       137.60 o                         
   7   4  18          0.36        -56.46       196.26 o                         
   3   5  18        202.63        172.07       145.19 o                         
   4   5  18        611.75        801.30       198.98 o                         
   6   5  18        185.35        169.38       188.20 o                         
   1   6  18        176.84        496.70       122.87 o                         
   2   6  18       6261.53       7169.07       436.28 o                         
   3   6  18          5.39       -126.36       155.93 o                         
   5   6  18         17.75        109.75       139.72 o                         
   1   7  18        637.56        704.50       193.60 o                         
   2   7  18         44.67          2.69       201.64 o                         
   5   7  18        635.28        946.78       171.09 o                         
   3   8  18        126.60        317.83       145.35 o                         
   4   8  18        908.58        747.56       252.77 o                         
   1   9  18        240.17         51.08       196.27 o                         
   2   9  18        149.66        298.43       207.02 o                         
   3   9  18        785.62       1268.24       174.65 o                         
   1   1  19          0.82         10.75       107.54 o                         
   2   1  19        210.39         48.40       137.12 o                         
   3   1  19         31.79        -80.66       126.36 o                         
   6   1  19         28.34        -66.36       114.02 o                         
   1   2  19        720.42        787.90       139.83 o                         
   2   2  19       8249.59       8648.77       254.19 o                         
   3   2  19        802.88        677.66       147.90 o                         
   5   2  19         40.19        282.29       131.74 o                         
   6   2  19        922.30       1100.66       135.80 o                         
   7   2  19          3.63         75.28       180.13 o                         
   1   3  19         56.52        -96.79        96.79 o                         
   2   3  19        721.74        397.98       137.14 o                         
   3   3  19        630.42        684.75       168.06 o                         
   4   3  19       1352.66       1005.87       196.33 o                         
   6   3  19        475.48        624.86       231.24 o                         
   7   3  19         66.62         51.08       198.95 o                         
   1   4  19         56.44        112.92       139.80 o                         
   5   4  19        407.04        502.80       133.09 o                         
   1   5  19         73.23         48.39       177.44 o                         
   2   5  19       2433.89       2687.60       271.72 o                         
   3   5  19        722.35        862.36       131.03 o                         
   4   5  19       5088.75       5265.67       277.28 o                         
   3   6  19        121.50        107.85       125.43 o                         
   5   6  19         67.48        -19.83       161.31 o                         
   2   7  19         48.34         32.26       188.20 o                         
   4   7  19         97.78       -153.25       225.84 o                         
   1   8  19        312.43         86.04       204.34 o                         
   2   8  19        979.17        774.47       217.82 o                         
   2   0  20       6378.65       6997.69       369.01 o                         
   3   0  20        103.34        266.17       131.74 o                         
   6   0  20       1001.72        653.47       209.75 o                         
   7   0  20       2649.24       2612.18       314.75 o                         
   2   1  20          0.95          3.61       133.08 o                         
   3   1  20       2373.30       2136.09       191.01 o                         
   4   1  20          0.06        182.82       147.87 o                         
   6   1  20        144.85        467.81       188.20 o                         
   7   1  20        920.63        658.82       209.75 o                         
   1   2  20       2672.77       3271.75       260.99 o                         
   4   2  20         59.89        180.13       131.74 o                         
   6   2  20        114.28         61.84       166.69 o                         
   6   3  20        651.49        665.79       135.91 o                         
   0   4  20       2892.92       3721.20       287.90 o                         
   1   4  20        842.31        879.34       174.79 o                         
   2   4  20       2197.17       1584.48       215.21 o                         
   3   4  20        141.52        287.37        93.49 o                         
   1   5  20         40.44        -53.77       158.62 o                         
   2   5  20        142.28        129.05       193.58 o                         
   4   5  20         40.49        315.02       137.58 o                         
   5   5  20        475.27        613.05       258.12 o                         
   1   6  20       2340.31       3002.19       295.92 o                         
   2   6  20        462.36        277.48       132.44 o                         
   3   6  20       1411.54       1922.96       255.50 o                         
   4   6  20        436.25        306.52       223.17 o                         
   5   6  20         79.14         78.34       137.19 o                         
   3   7  20       1034.58        785.24       223.20 o                         
   4   7  20        757.05        535.65       173.60 o                         
   0   8  20         77.11         16.13       223.15 o                         
   1   8  20       2777.15       3139.60       341.67 o                         
   3   1  21         66.45        137.24        86.03 o                         
   4   1  21       2159.63       1982.54       228.65 o                         
   5   1  21         95.74       -153.25       161.31 o                         
   6   1  21       1259.10       1285.49       244.73 o                         
   1   2  21       3268.32       3242.80       180.29 o                         
   4   2  21        355.44        401.82       117.57 o                         
   4   3  21       4037.63       4181.42       235.02 o                         
   5   3  21         98.36         45.71       220.46 o                         
   1   4  21        312.62        349.53       193.59 o                         
   3   4  21        171.73        317.26       190.89 o                         
   4   4  21       1513.15       1634.27       387.29 o                         
   1   5  21          3.00         48.39       164.00 o                         
   3   5  21          7.94        190.24       131.87 o                         
   2   6  21       2212.80       2555.49       312.04 o                         
   3   6  21        321.27        -41.11       174.77 o                         
   4   6  21        451.48        443.35       172.08 o                         
   1   7  21          1.42        244.65       244.65 o                         
   2   7  21        183.43       -153.25       241.97 o                         
   1   8  21        480.05        414.07       341.48 o                         
   2   0  22       1042.42        965.44       169.42 o                         
   3   0  22       4977.44       5542.89       263.82 o                         
   4   0  22        277.31        204.34       129.06 o                         
   1   1  22         64.98       -153.25       153.25 o                         
   2   1  22         11.88         21.51       110.23 o                         
   4   1  22          1.58        -65.72       120.56 o                         
   5   1  22       1096.08       1118.71       207.07 o                         
   1   2  22        365.58        356.65        94.10 o                         
   3   2  22        270.51        239.68       106.26 o                         
   4   2  22         46.64         -2.30        96.79 o                         
   2   3  22         82.72       -169.38       169.38 o                         
   3   4  22       1084.24       1172.26       154.90 o                         
   1   5  22          8.88         22.06       136.87 o                         
   1   6  22         19.94        553.83       239.28 o                         
   2   7  22        174.26        263.48       223.15 o                         
   1   1  23          3.49        -34.95       161.31 o                         
   3   1  23        181.35        355.97       126.55 o                         
   4   1  23        177.57        172.07       177.45 o                         
   5   1  23        283.63        153.25       159.70 o                         
   1   2  23        836.92        908.72       104.01 o                         
   2   2  23       2704.75       2853.83       125.51 o                         
   5   2  23       1379.54       1075.75       268.94 o                         
   2   3  23        209.87        399.24       115.20 o                         
   3   3  23        187.23         24.20       215.09 o                         
   1   4  23       1248.38       1393.08       231.28 o                         
   1   5  23         26.55         -8.07       204.33 o                         
   2   5  23        637.77        965.32       236.62 o                         
   3   5  23         60.68        264.04       154.59 o                         
   2   6  23          6.12        201.64       223.14 o                         
   1   0  24        743.16        709.89       198.99 o                         
   3   0  24        339.24        440.95       142.50 o                         
   1   1  24         56.76         62.72        98.74 o                         
   2   1  24        492.77        623.81       217.79 o                         
   4   1  24        868.35        879.32       263.53 o                         
   2   2  24        331.15        242.58       140.03 o                         
   4   2  24         58.48        -24.20       236.59 o                         
   3   3  24         71.90        167.84       154.59 o                         
   0   4  24          8.46        443.60       225.83 o                         
   1   4  24       1667.36       2439.46       298.54 o                         
   2   4  24        124.16        128.02       156.42 o                         
   1   5  24          9.57       -217.77       217.77 o                         
   2   5  24        104.99        -99.48       220.46 o                         
   1   1  25          9.89         83.34       196.26 o                         
   2   1  25        103.03        -16.13       215.08 o                         
   2   2  25         12.53       -182.82       244.65 o                         
   1   4  25        309.20        333.40       241.98 o                         
   0   0  26       1219.02       1640.46       255.48 o                         
   1   0  26       4525.40       5902.32       452.16 o                         
   2   0  26        646.26        841.63       239.31 o                         
                                                                                
